# Supplementary material for: Conservation, origin, and remodeling of the phenyl acetate degradation pathway
Source: Microb Genom. 2026 May 19;12(5):001719. doi: 10.1099/mgen.0.001719 (PMC13186573; doi:10.1099/mgen.0.001719)
Supplement: Uncited Supplementary Material 2. [file mgen-12-01719-s002.xlsx]

## Sheet: TableS1
Num	ID_gene_motiv	Protein architecture	Sequence Position	Region Name	Symbol	Consistent gene name	Literature name	Genomic-description found in DOI: 10.1007/s00203-011-0705-x
Name_A_evansii
1618	WP_169132215.1	LysR_substrate|LysR_substrate	345-365|436-465
1619	WP_169132217.1	AMP-binding_C_2	19-64
1620	WP_169132218.1	TetR_N	225-246
1621	WP_169132222.1	Molydop_binding	657-771
1622	WP_169132225.1	ADH_zinc_N	745-777				paaY
1623	WP_169132229.1	3HCDH_RFF|3HCDH_RFF	41-63|642-669				paaN
1624	WP_169132231.1	Aldedh	98-507	paaZ	paaN		paaB
1625	WP_169132232.1	3HCDH_N|3HCDH|3HCDH_N	9-185|190-287|405-456	paaH	paaH		paaC
1626	WP_169132233.1	4HBT	64-136	paaI	paaI		paaD
1627	WP_169132234.1	AMP-binding|AMP-binding_C_2	89-293|339-437	paaK	paaK		paaF
1628	WP_169132235.1	PaaA_PaaC	39-313	paaA	paaA	✔︎	paaG
1629	WP_169132236.1	PaaB	05-92	paaB	paaB	✔︎	paaH
1630	WP_169132237.1	PaaA_PaaC	4-252	paaC	paaC	✔︎	paaI
1631	WP_169132238.1	FeS_assembly_P	05-75	paaD	paaD	✔︎	paaJ
1632	WP_169132239.1	FAD_binding_6|NAD_binding_1	13-110|125-231	paaE	paaE	✔︎	paaK
1633	WP_169132240.1	TetR_N|TetR_C_24	17-60|82-193
1634	WP_169132241.1	Peripla_BP_6	24-376
1635	WP_169132242.1	BPD_transp_2|BPD_transp_2	12-77|106-330
1636	WP_169132243.1	TetR_N	28-45
Rhodococcus sp. RHA1
123215	rha-RHA1_ro02821	Pyr_redox_2|Pyr_redox_2	6-43|158-224
123216	rha-RHA1_ro02824	NAD_binding_1	123-211
123217	rha-RHA1_ro02826	TetR_N	8-51
123218	rha-RHA1_ro02831	Aldedh	27-491
123219	rha-RHA1_ro02832	ADH_N|ADH_zinc_N	28-155|197-329
123220	rha-RHA1_ro02833	TetR_N	14-58
123221	rha-RHA1_ro02844	3HCDH_N|3HCDH_N	4-47|158-182				paaL
123222	rha-RHA1_ro02845	FAD_binding_6|NAD_binding_1	7-96|111-203				//
123223	rha-RHA1_ro02849	SSF	34-433		paaL		paaR
123224	rha-RHA1_ro02854	AMP-binding|AMP-binding_C_2	83-291|336-429	paaK	paaF	✔︎	paaF
123225	rha-RHA1_ro02855	FAD_binding_6|NAD_binding_1	21-116|128-236	paaJ	paaK	✔︎	paaK
123226	rha-RHA1_ro02856	FeS_assembly_P	14-78	paaD	paaJ	✔︎	paaJ
123227	rha-RHA1_ro02857	PaaA_PaaC	39-309	paaAC	paaI	✔︎	paaI
123228	rha-RHA1_ro02858	PaaB	11-97	paaB	paaH	✔︎	paaH
123229	rha-RHA1_ro02859	PaaA_PaaC	24-298	paaAC	paaG	✔︎	paaG
123230	rha-RHA1_ro02860	ECH_1	12-262	paaG	paaB	✔︎	paaB
123231	rha-RHA1_ro02861	3HCDH_N|3HCDH	8-185|188-283	paaH	paaC	✔︎	paaC
123232	rha-RHA1_ro02862	ECH_1	14-242	paaE	paaA	✔︎	paaA
123233	rha-RHA1_ro02864	Aldedh	21-444				paaE
							paaN
Pseudomonas pútida KT2440
107825	ppu-PP_3250	MFS_1	25-333
107826	ppu-PP_3270	Aldedh	35-448
107827	ppu-PP_3272	SSF	33-439				paaX
107828	ppu-PP_3273	MFS_1	17-86				paaY
107829	ppu-PP_3274	FAD_binding_6|NAD_binding_1|FAD_binding_6	8-103|118-226|269-301	paaE	paaE	✔︎	paaA
107830	ppu-PP_3275	FeS_assembly_P	24-84	paaD	paaD	✔︎	paaB
107831	ppu-PP_3276	PaaA_PaaC	3-252	paaAC	paaC	✔︎	paaC
107832	ppu-PP_3277	PaaB	4-89	paaB	paaB	✔︎	paaD
107833	ppu-PP_3278	PaaA_PaaC	36-311	paaAC	paaA	✔︎	paaE
107834	ppu-PP_3279	AMP-binding|AMP-binding_C_2	89-294|340-436	paaK	paaK	✔︎	paaF
107835	ppu-PP_3281	4HBT	50-125	paaI	paaI	✔︎	paaH
107836	ppu-PP_3282	3HCDH_N|3HCDH|3HCDH_RFF|3HCDH	9-186|190-287|347-416|417-496	paaH	paaH	✔︎	paaI
107837	ppu-PP_3283	ECH_1	10-262	paaG	paaG	✔︎	paaJ	1,2-epoxyphenylacetyl-CoA isomerase
107838	ppu-PP_3284	ECH_1	11-256	paaG	paaF	✔︎	paaK
107839	ppu-PP_3300	TetR_N	22-64	paaR		✔︎	paaL
107840	ppu-PP_3304	MFS_1	32-370			––	paaM
107841	ppu-PP_3311	ADH_zinc_N	415-490			––	paaL
107842	ppu-PP_3349	MFS_1	19-300			––
107843	ppu-PP_3356	AMP-binding	58-463			✔︎
Escherichia coli K-12 DH10B
242440	ecd-ECDH10B_1513	PaaA_PaaC	17-291	paaA	paaA	✔︎		paaB
242441	ecd-ECDH10B_1514	PaaB	6-91	paaB	paaB	✔︎	paaH	paaC
242442	ecd-ECDH10B_1515	PaaA_PaaC	2-248	paaC	paaC	✔︎	paaI	paaD
242443	ecd-ECDH10B_1516	FeS_assembly_P	14-74	paaD	paaD		paaJ	paaE
242444	ecd-ECDH10B_1517	FAD_binding_6|NAD_binding_1	7-105|118-226	paaE	paaE		paaA	paaF
242445	ecd-ECDH10B_1518	ECH_1	8-254	paaF	paaF		paaB	paaG
242446	ecd-ECDH10B_1519	ECH_1	10-261	paaG	paaG		paaC	paaH
242447	ecd-ECDH10B_1520	3HCDH_N|3HCDH|3HCDH_RFF|3HCDH	7-184|188-285|324-386|387-466	paaH	paaH		paaD	paaI
242448	ecd-ECDH10B_1521	4HBT	49-123	paaI	paaI	––	paaE	paaJ
242449	ecd-ECDH10B_1523	AMP-binding|AMP-binding_C_2	78-289|336-432	paaK			paaF	paaK
242450	ecd-ECDH10B_1530	TetR_N|TetR_N|TetR_N	20-38|74-93|163-181				paaX
242451	ecd-ECDH10B_1541	Aldedh	22-475				paaY
242452	ecd-ECDH10B_1550	HTH_1|LysR_substrate	13-72|101-305
242453	ecd-ECDH10B_1569	GntR|Aminotran_1_2	3-66|145-445
242454	ecd-ECDH10B_1574	Aldedh	13-470
242455	ecd-ECDH10B_1579	ADH_zinc_N	161-297
242456	ecd-ECDH10B_1580	GntR	13-74
242457	ecd-ECDH10B_1598	Fer4_7|Fer4_11	15-31|175-271
242458	ecd-ECDH10B_1599	Molydop_binding	1086-120
Escherichia coli K-12 MG1655
243257	eco-b1388	PaaA_PaaC	17-291	paaA	paaA	✔︎		paaB
243258	eco-b1389	PaaB	6-91	paaB	paaB	✔︎	paaH	paaC
243259	eco-b1390	PaaA_PaaC	2-248	paaC	paaC	✔︎	paaI	paaD
243260	eco-b1391	FeS_assembly_P	14-74	paaD	paaD	✔︎	paaJ	paaE
243261	eco-b1392	FAD_binding_6|NAD_binding_1	7-105|118-226	paaF	paaE	✔︎	paaA	paaF
243262	eco-b1393	ECH_1	8-254	paaF	paaF	✔︎	paaB	paaG
243263	eco-b1394	ECH_1	10-261	paaG	paaG	✔︎	paaC	paaH
243264	eco-b1395	3HCDH_N|3HCDH|3HCDH_RFF|3HCDH	7-184|188-285|324-386|387-466	paaH	paaH	✔︎	paaD	paaI
243265	eco-b1396	4HBT	49-123	paaI	paaI	✔︎	paaE	paaJ
243266	eco-b1398	AMP-binding|AMP-binding_C_2	78-289|336-432	paaK	paaK	✔︎	paaF	paaK
243267	eco-b1404	TetR_N|TetR_N|TetR_N	20-38|74-93|163-181				paaX
243268	eco-b1415	Aldedh	22-475				paaY
243269	eco-b1422	HTH_1|LysR_substrate	13-72|101-305
243270	eco-b1439	GntR|Aminotran_1_2	3-66|145-445
243271	eco-b1444	Aldedh	13-470
243272	eco-b1449	ADH_zinc_N	161-297
243273	eco-b1450	GntR	13-74
243274	eco-b1467	Fer4_7|Fer4_11	15-31|175-271
243275	eco-b1468	Molydop_binding	1086-1201
Escherichia coli BW2952 (K-12 MC41000 with placMu50 fusion)
242307	ebw-BWG_1217	PaaA_PaaC	17-291					paaB
242308	ebw-BWG_1218	PaaB	6-91				paaH	paaC
242309	ebw-BWG_1219	PaaA_PaaC	2-248				paaI	paaD
242310	ebw-BWG_1220	FeS_assembly_P	16-76				paaJ	paaE
242311	ebw-BWG_1221	FAD_binding_6|NAD_binding_1	7-105|118-226				paaA	paaF
242312	ebw-BWG_1222	ECH_1	8-254				paaB	paaG
242313	ebw-BWG_1223	ECH_1	10-261				paaC	paaH
242314	ebw-BWG_1224	3HCDH_N|3HCDH|3HCDH_RFF|3HCDH	7-184|188-285|324-386|387-466				paaD	paaI
242315	ebw-BWG_1225	4HBT	49-123				paaE	paaJ
242316	ebw-BWG_1227	AMP-binding|AMP-binding_C_2	78-289|336-432				paaF	paaK
242317	ebw-BWG_1232	TetR_N|TetR_N|TetR_N	20-38|74-93|163-181				paaX
242318	ebw-BWG_1242	Aldedh	22-475				paaY
242319	ebw-BWG_1248	HTH_1|LysR_substrate	13-72|101-305
242320	ebw-BWG_1264	GntR|Aminotran_1_2	3-66|145-445
242321	ebw-BWG_1269	Aldedh	13-470
242322	ebw-BWG_1275	ADH_zinc_N	169-305
242323	ebw-BWG_1276	GntR	13-74
242324	ebw-BWG_1290	Fer4_7|Fer4_11	15-31|175-271
242325	ebw-BWG_1291	Molydop_binding	1086-120
Paraburkholderia xenovorans LB400
208449	bxb-DR64_5043	Pyr_redox_2	11-57
208450	bxb-DR64_5047	Pyr_redox_2|Fer4_7	19-51|501-533
208451	bxb-DR64_5048	MFS_1	22-318
208452	bxb-DR64_5049	Pyr_redox_2	17-53
208453	bxb-DR64_5051	Aldedh	13-471				paaA	//
208454	bxb-DR64_5056	AMP-binding	56-468				paaN	paaF
208455	bxb-DR64_5061	3HCDH_N	11-71				paaE	paaZ
208456	bxb-DR64_5068	ECH_1	9-263				paaB	paaJ
208457	bxb-DR64_507	Aminotran_1_2	52-397				paaD	paaI
208458	bxb-DR64_5071	AMP-binding|AMP-binding_C|AMP-binding_C_2	11-416|418-470		paaK		paaF	paaK
208459	bxb-DR64_508	HTH_1|LysR_substrate	5-63|89-291				//	//
208460	bxb-DR64_5081	MFS_1	29-288				paaG	paaA
208461	bxb-DR64_5082	FAD_binding_6|NAD_binding_1	104-192|204-306				paaH	paaB
208462	bxb-DR64_5091	MFS_1	27-274				paaI	paaC
208463	bxb-DR64_5092	TPP_enzyme_C	412-554				paaJ	paaD
208464	bxb-DR64_5103	Fer4_7	591-612				paaK	paaE
208465	bxb-DR64_5105	HTH_1|LysR_substrate	12-68|93-293				paaW	hypr
208466	bxb-DR64_5107	HTH_1|LysR_substrate	12-71|99-305				//	paaR
208467	bxb-DR64_5114	AMP-binding	27-444				paaC
208506	bxe-Bxe_A0428	MFS_1	56-304
208507	bxe-Bxe_A0441	HAD_2	56-185
208508	bxe-Bxe_A0452	Pyr_redox_2|Pyr_redox_2	9-36|132-184
208509	bxe-Bxe_A0458	IGPS	5-253
208510	bxe-Bxe_A0459	Glycos_trans_3N|Glycos_transf_3	13-74|83-333				paaA	//
208511	bxe-Bxe_A0460	GATase	4-186				paaN	paaF
208512	bxe-Bxe_A0461	Anth_synt_I_N|Chorismate_bind	26-172|221-478				paaE	paaZ
208513	bxe-Bxe_A0462	HAD_2	19-202				paaB	paaJ
208514	bxe-Bxe_A0463	Ribul_P_3_epim	6-206				paaD	paaI
208515	bxe-Bxe_A0466	AMP-binding|AMP-binding_C_2	83-289|335-430	paaK	paaF	✔︎	paaF	paaK
208516	bxe-Bxe_A0467	4HBT	60-134	paaD	paaI	✔︎	//	//
208517	bxe-Bxe_A0468	ECH_1	13-262			✔︎	paaG	paaA
208518	bxe-Bxe_A0470	Aldedh	91-504	paaZ	paaz	✔︎	paaH	paaB
208519	bxe-Bxe_A0471	ECH_1	11-257			✔︎	paaI	paaC
208520	bxe-Bxe_A0473	Molydop_binding	576-685				paaJ	paaD
208521	bxe-Bxe_A0474	AMP-binding|AMP-binding_C|AMP-binding_C_2	30-463|465-510		FadD		paaK	paaE
208522	bxe-Bxe_A0487	3HCDH_N	9-63		misma secuencia diferente proteína		paaW	hypr
208523	bxe-Bxe_A0491	ADH_zinc_N	115-195				//	paaR
208524	bxe-Bxe_A0505	CBS|CBS	179-235|	corB		✔︎	paaC
Cupriavidus pinatubonensis JMP134 chr1
122132	reu-Reut_B3722	GntR	12-56
122133	reu-Reut_B3723	Fimbrial|Fimbrial	131-174|216-364
122134	reu-Reut_B3726	Pyr_redox_2|Pyr_redox_2	3-37|199-267
122135	reu-Reut_B3735	PaaA_PaaC	36-310
122136	reu-Reut_B3736	PaaB	3-90
122137	reu-Reut_B3737	PaaA_PaaC	3-250				paaG
122138	reu-Reut_B3738	FeS_assembly_P	13-80				paaH
122139	reu-Reut_B3739	FAD_binding_6|NAD_binding_1	7-104|119-226				paaI
122140	reu-Reut_B3740	Aldedh	88-500	paaZ	paaN		paaJ
122141	reu-Reut_B3741	AMP-binding|AMP-binding_C_2	87-293|339-436				paaK
122142	reu-Reut_B3742	MFS_1	26-87				Reut_A3211
122143	reu-Reut_B3743	SSF	67-473				paaR
122144	reu-Reut_B3746	Glycos_trans_3N|Glycos_transf_3|Glycos_transf_3	45-98|112-199|283-341				//
122145	reu-Reut_B3747	GntR	61-97				paaA
122146	reu-Reut_B3748	Ribul_P_3_epim|Ribul_P_3_epim	198-214|223-259				//
122147	reu-Reut_B3750	Pyr_redox_2|Pyr_redox_2redox_2	66-106|229-282				paaB
122148	reu-Reut_B3752	GntR|Aminotran_1_2	26-87|207-488
122149	reu-Reut_B3754	GntR	39-69
122150	reu-Reut_B3763	Aldedh	12-477
C. necator JMP134

## Sheet: TableS2
Query: PaaA-blastx-edj-upstream paaB ; Escherichia coli DH1 Query ID: lcl|Query_2100368 Length: 566
>1,2-phenylacetyl-CoA epoxidase subunit PaaA, partial [Escherichia coli]
Sequence ID: WP_139951801.1 Length: 215
Range 1: 1 to 188
Score:388 bits(996), Expect:1e-135,
Method:Compositional matrix adjust.,
Identities:186/188(99%), Positives:187/188(99%), Gaps:0/188(0%)
Query 1 VTQEERFEQRIAQETAIEPQD*MPDAYRKTLIRQIGQHAHSEIVGMLPEGNWITRAPTLR 180
+TQEERFEQRIAQETAIEPQD MPDAYRKTLIRQIGQHAHSEIVGMLPEGNWITRAPTLR
Sbjct 1 MTQEERFEQRIAQETAIEPQDWMPDAYRKTLIRQIGQHAHSEIVGMLPEGNWITRAPTLR 60
Query 181 RKAILLAKVQDEAGHGLYLYSAAETLGCAREDIYQKMLDGRMKYSSIFNYPTLSWADIGV 360
RKAILLAKVQDEAGHGLYLYSAAETLGCAREDIYQKMLDGRMKYSSIFNYPTLSWADIGV
Sbjct 61 RKAILLAKVQDEAGHGLYLYSAAETLGCAREDIYQKMLDGRMKYSSIFNYPTLSWADIGV 120
Query 361 IGWLVDGAAIVNQVALCRTSYGPYARAMVKICKEESFHQRQGFEACMALAQGSEAQKQML 540
IGWLVDGAAIVNQVALCRTSYGPYARAMVKICKEESFHQRQGFEACMALAQGSEAQKQML
Sbjct 121 IGWLVDGAAIVNQVALCRTSYGPYARAMVKICKEESFHQRQGFEACMALAQGSEAQKQML 180
Query 541 QDAINRFW 564
QDAINRFW
Sbjct 181 QDAINRFW 188
hmmscan result
PF05138	CL0044	Phenylacetic acid catabolic protein	20	188	1.1e-67	4.7e-72
#############################
Query: edh-upstream-400 paaB , complement(2423522 .. 2424551) Query ID: lcl|Query_856694 Length: 1085
>1,2-phenylacetyl-CoA epoxidase subunit PaaA [Escherichia coli]
Sequence ID: WP_315697525.1 Length: 320
Range 1: 1 to 320
Score:665 bits(1717), Expect:0.0,
Method:Compositional matrix adjust.,
Identities:317/320(99%), Positives:318/320(99%), Gaps:0/320(0%)
Query 23 IHENWNRKGDDVTQEERFEQRIAQETAIEPQD*MPDAYRKTLIRQIGQHAHSEIVGMLPE 202
+HENWNRKGDDVTQEERFEQRIAQETAIEPQD MPDAYRKTLIRQIGQHAHSEIVGMLPE
Sbjct 1 MHENWNRKGDDVTQEERFEQRIAQETAIEPQDWMPDAYRKTLIRQIGQHAHSEIVGMLPE 60
Query 203 GNWITRAPTLRRKAILLAKVQDEAGHGLYLYSAAETLGCAREDIYQKMLDGRMKYSSIFN 382
GNWITRAPTLRRKAILLAKVQDEAGHGLYLYSAAETLGCAREDIYQKMLDGRMKYSSIFN
Sbjct 61 GNWITRAPTLRRKAILLAKVQDEAGHGLYLYSAAETLGCAREDIYQKMLDGRMKYSSIFN 120
Query 383 YPTLSWADIGVIGWLVDGAAIVNQVALCRTSYGPYARAMVKICKEESFHQRQGFEACMAL 562
YPTLSWADIGVIGWLVDGAAIVNQVALCRTSYGPYARAMVKICKEESFHQRQGFEACMAL
Sbjct 121 YPTLSWADIGVIGWLVDGAAIVNQVALCRTSYGPYARAMVKICKEESFHQRQGFEACMAL 180
Query 563 AQGSEAQKQMLQDAINRFWWPALMMFGPNDDNSPNSARSLTWKIKRFTNDELRQRFVDNT 742
AQGSEAQKQMLQDAINRFWWPALMMFGPNDDNSPNSARSL WKIKRFTNDELRQRFVDNT
Sbjct 181 AQGSEAQKQMLQDAINRFWWPALMMFGPNDDNSPNSARSLAWKIKRFTNDELRQRFVDNT 240
Query 743 VPQVEMLGMTVPDPDLHFDTESGHYRFGEIDWQEFNEVINGRGICNQERLDAKRKAWEEG 922
VPQVEMLGMTVPDPDLHFDTESGHYRFGEIDWQEFNEVINGRGICNQERLDAKRKAWEEG
Sbjct 241 VPQVEMLGMTVPDPDLHFDTESGHYRFGEIDWQEFNEVINGRGICNQERLDAKRKAWEEG 300
Query 923 TWVREAALAHAQKQHARKVA 982
TWVREAALAHAQKQHARKVA
Sbjct 301 TWVREAALAHAQKQHARKVA 320
hmmscan result:
PF05138	CL0044	Phenylacetic acid catabolic protein	31	302	1.6e-91	1.9e-95
#############################
Query: elg-upstream-400 paaB , complement(2423522 .. 2424551) Query ID: lcl|Query_1148336 Length: 1030
>1,2-phenylacetyl-CoA epoxidase subunit A [Enterobacter hormaechei subsp. xiangfangensis]
Sequence ID: HAS0842488.1 Length: 352
Range 1: 11 to 352
Score:648 bits(1672), Expect:0.0,
Method:Compositional matrix adjust.,
Identities:311/342(91%), Positives:317/342(92%), Gaps:0/342(0%)
Query 2 FLGLYLTFV*LLRNEVIQYFTLSGK*SNHKGDDVTQEQRFEQRIAQETAIEPQDWMPDAY 181
LG+ + F G +NHKG VTQEQRFEQRIAQETAIEPQDWMPDAY
Sbjct 11 LLGVIFNLCVTFKKPNDSPFCYFGDLTNHKGGYVTQEQRFEQRIAQETAIEPQDWMPDAY 70
Query 182 RKTLIRQIGQHAHSEIVGMLPEGNWITRAPTLRRKAILLAKVQDEAGHGLYLYSAAETLG 361
RKTLIRQIGQHAHSEIVGMLPEGNWITRAPTLRRKAILLAKVQDEAGHGLYLYSAAETLG
Sbjct 71 RKTLIRQIGQHAHSEIVGMLPEGNWITRAPTLRRKAILLAKVQDEAGHGLYLYSAAETLG 130
Query 362 CAREDIYQKMLDGKMKYSSIFNYPTLSWADIGVIGWLVDGAAIVNQVALCRTSYGPYARA 541
CAREDIYQKMLDGKMKYSSIFNYPTLSWADIGVIGWLVDGAAIVNQVALCRTSYGPYARA
Sbjct 131 CAREDIYQKMLDGKMKYSSIFNYPTLSWADIGVIGWLVDGAAIVNQVALCRTSYGPYARA 190
Query 542 MVKICKEESFHQRQGFEACMALAQGSDAQRQMLQDAINRFWWPALMMFGPNDDNSPNSAR 721
MVKICKEESFHQRQGFEACMALAQGS+AQRQMLQDAINRFWWPALMMFGPNDDNSPNSAR
Sbjct 191 MVKICKEESFHQRQGFEACMALAQGSEAQRQMLQDAINRFWWPALMMFGPNDDNSPNSAR 250
Query 722 SLAWKIKRFGNDELRQRFVDNTVPQVEMLGMTVPDPDLRFDEESGHYRFGEIDWHEFDEV 901
SLAWKIKRFGNDELRQRFVDNTVPQVEMLGMTVPDPDLRFDEESGHYRFGEIDW EFDEV
Sbjct 251 SLAWKIKRFGNDELRQRFVDNTVPQVEMLGMTVPDPDLRFDEESGHYRFGEIDWQEFDEV 310
Query 902 INGRGICNHERLAAKRKAWEDGAWVREAALAHAEKQHARKVA 1027
INGRGICNHERLAAKRKAW+DGAWVREAALAHAEKQ AR+ A
Sbjct 311 INGRGICNHERLAAKRKAWDDGAWVREAALAHAEKQRARQAA 352
hmmscan
PF05138	CL0044	Phenylacetic acid catabolic protein	33	323	2.1e-95	1.7e-99
############################
Query: rpln-B1209_14670 más 70bp-up Query ID: lcl|Query_5017529 Length: 999
>1,2-phenylacetyl-CoA epoxidase subunit A [Klebsiella pneumoniae]
Sequence ID: RRF75432.1 Length: 439
Range 1: 9 to 320
Score:615 bits(1586), Expect:0.0,
Method:Compositional matrix adjust.,
Identities:293/312(94%), Positives:301/312(96%), Gaps:0/312(0%)
Query 2 TFIKQSDSQMRIC*IYWNHKGDDVTEEQRFDQRIAQDTAIEPQDWMPDAYRKTLIRQIGQ 181
TF KQSDSQ C Y NHKGDDVTEEQRFDQRIAQ+TAIEPQDWMPDAYRKTLIRQIGQ
Sbjct 9 TFNKQSDSQKCFCCEYRNHKGDDVTEEQRFDQRIAQETAIEPQDWMPDAYRKTLIRQIGQ 68
Query 182 HAHSEIVGMLPEGNWITRAPTLRRKAILLAKVQDEAGHGLYLYSAAETLGCAREDLYQKM 361
HAHSEIVGMLPEGNWITRAPTLRRKAILLAKVQDEAGHGLYLYSAAETLGCAREDLYQKM
Sbjct 69 HAHSEIVGMLPEGNWITRAPTLRRKAILLAKVQDEAGHGLYLYSAAETLGCAREDLYQKM 128
Query 362 LDGQMKYSSIFNYPTLSWADIGVIGWLVDGAAIVNQVALCRTSYGPYARAMVKICKEESF 541
LDGQMKYSSIFNYPTLSWADIGVIGWLVDGAAIVNQVALCRTSYGPYARAMVKICKEESF
Sbjct 129 LDGQMKYSSIFNYPTLSWADIGVIGWLVDGAAIVNQVALCRTSYGPYARAMVKICKEESF 188
Query 542 HQRQGFEACMALAEGSEAQRQMLQDAINRFWWPALMMFGPSDDNSPNSARSMAWKIKLHS 721
HQRQGFEACMALA+G++AQRQMLQDAINRFWWPALMMFGP+DDNSPNSARSMAWKIKLHS
Sbjct 189 HQRQGFEACMALAQGNDAQRQMLQDAINRFWWPALMMFGPNDDNSPNSARSMAWKIKLHS 248
Query 722 NDELRQRFVDNTVPQVAILGMTVPDADLQLDEATGHYRFGEINWQELNEVINGRGICNHE 901
NDELRQRFVDNTVPQV ILGMTVPD DLQ DEA+GHYRFGEI+WQE NEVI+GRGICNHE
Sbjct 249 NDELRQRFVDNTVPQVEILGMTVPDPDLQFDEASGHYRFGEIDWQEFNEVISGRGICNHE 308
Query 902 RLAAKRKAWEEG 937
RLAAKRKAWEEG
Sbjct 309 RLAAKRKAWEEG 320
######################
Query: >bvq-FHE72_02565-bvq-FHE72_02570-blasted Query ID: lcl|Query_5227814 Length: 968
>1,2-phenylacetyl-CoA epoxidase subunit PaaA [Bacillus sp. BHET2]
Sequence ID: WP_138779101.1 Length: 322
Range 1: 132 to 322
Score:390 bits(1003), Expect:4e-179,
Method:Compositional matrix adjust.,
Identities:185/191(97%), Positives:189/191(98%), Gaps:0/191(0%)
Query 393 GDAGLIGWLVDGAAIITQTNMLHASYGPYARALKRICAEEVFHAQHGEAIIMALAEGTPD 572
GDAGLIGWLVDGAAIITQTNMLHASYGPYARALKRICAEEVFHAQHGEAIIMAL EGTPD
Sbjct 132 GDAGLIGWLVDGAAIITQTNMLHASYGPYARALKRICAEEVFHAQHGEAIIMALTEGTPD 191
Query 573 QKALVQDAVDRWWESLLMFFGPGDAKTTGSSKQDITIKYNIRTKTNEQLRQDFFTKYVPR 752
QKALVQDAVDRWWE+LLMFFGPGDAKTTGSSKQDITIKYNIRTKTNEQLRQDFFTKYVPR
Sbjct 192 QKALVQDAVDRWWEALLMFFGPGDAKTTGSSKQDITIKYNIRTKTNEQLRQDFFTKYVPR 251
Query 753 MLSLGLTLPDETMYFDEEQDLWIYKQPDWSRFKEIIRNNGPKSKDRLRLRELSYDNNAWV 932
MLSLGLTLPD+TMYFDEE+DLWIYKQPDWSRFKEIIRNNGPKSKDRLRLRELSYDNNAWV
Sbjct 252 MLSLGLTLPDDTMYFDEEKDLWIYKQPDWSRFKEIIRNNGPKSKDRLRLRELSYDNNAWV 311
Query 933 REALSPGDRVS 965
REALSP D+VS
Sbjct 312 REALSPSDQVS 322
Range 2: 1 to 132
Score:268 bits(685), Expect:4e-179,
Method:Compositional matrix adjust.,
Identities:128/132(97%), Positives:131/132(99%), Gaps:0/132(0%)
Query 1 MSDVLTNQPMTEDERMAHFMKKIENDEKIEADDWMPDEYRNALIKLISMHGISEIMGALP 180
MSDVL+NQ +TE+ERMAHFMKKIENDEKIEADDWMPDEYRNALIKLISMHGISEIMGALP
Sbjct 1 MSDVLSNQQLTEEERMAHFMKKIENDEKIEADDWMPDEYRNALIKLISMHGISEIMGALP 60
Query 181 EKEWVPKAPTLRRKLGIMAKVQDEMGHGQLLLRVAEDLMKPYGKTREHIMRDLFSGDLKF 360
EKEWVPKAPTLRRKLGIMAKVQDEMGHGQLLLRVAEDLMKPYGKTREHIMRDLFSGDLKF
Sbjct 61 EKEWVPKAPTLRRKLGIMAKVQDEMGHGQLLLRVAEDLMKPYGKTREHIMRDLFSGDLKF 120
Query 361 HNVFHMEAPTWG 396
HNVFHMEAPTWG
Sbjct 121 HNVFHMEAPTWG 132
hmmscan search:
PF05138	CL0044	Phenylacetic acid catabolic protein	10	311	2.2e-79	9.2e-84
###########################################PaaC blasted
Query: agf-ET445_05820-agf-ET445_05830 (500 bp up -ET445_05840)Query ID: lcl|Query_2726492 Length: 340. (region 500 pb)
>1,2-phenylacetyl-CoA epoxidase subunit PaaC [Agromyces protaetiae]
Sequence ID: WP_243695348.1 Length: 283
Range 1: 3 to 115
Score:171 bits(434), Expect:1e-50,
Method:Compositional matrix adjust.,
Identities:113/113(100%), Positives:113/113(100%), Gaps:0/113(0%)
Query 2 HADLEDDVHGDVTVDALDLaeeytgaaagagaqasadvsayaMRLGDDALVLAQRLGMWI 181
HADLEDDVHGDVTVDALDLAEEYTGAAAGAGAQASADVSAYAMRLGDDALVLAQRLGMWI
Sbjct 3 HADLEDDVHGDVTVDALDLAEEYTGAAAGAGAQASADVSAYAMRLGDDALVLAQRLGMWI 62
Query 182 TRAPELEEDIALGNIGLDLIGHARSLLHYAGTFDGRSEDDLAYWRDEPEWRNA 340
TRAPELEEDIALGNIGLDLIGHARSLLHYAGTFDGRSEDDLAYWRDEPEWRNA
Sbjct 63 TRAPELEEDIALGNIGLDLIGHARSLLHYAGTFDGRSEDDLAYWRDEPEWRNA 115
>WP_243695348.1 1,2-phenylacetyl-CoA epoxidase subunit PaaC [Agromyces protaetiae]
MSHADLEDDVHGDVTVDALDLAEEYTGAAAGAGAQASADVSAYAMRLGDDALVLAQRLGMWITRAPELEEDIALGNIGLD
LIGHARSLLHYAGTFDGRSEDDLAYWRDEPEWRNAWLFEQPNGDFALTIARQLVASAYLVELYRALADSNDATLAAIAEK
AQKEVDYHLDHAVQWVLRLAGGTEYSRGRMIVGLADTWPYADELFRDDPLVERLAAQGDAPLPSTLVPGFDRTVDAVLAE
AGLDRPTGFVAAGGGREGRHTEHLGPLLAEMQVLARQHPGASW
hmmscan search:
PF05138	CL0044	Phenylacetic acid catabolic protein	25	283	9.3e-85	3.9e-89
######################
Query: agf-ET445_05820-agf-ET445_05830-blastedC-500up 05840 Query ID: lcl|Query_12253571 Length: 642
>agf-ET445_05820-agf-ET445_05830-blastedC-500up 05840
ATGGGCACCGAGCTCGCACACGAAGCGATTGGCGACTTCGGCACGGTCGAGATCGCCAATCGGTGGCAGGAGTCGCCGATCGCCGGTGCGGAAGTCGCCGATCGGTGGGCGAAGTCGCCAATCACCGGATGGGCGGTGGCGCGATGAGCCACGACATCAGCACCGGCGTCGAGGGCGAGGAGGCTCACGGCGACGTCACGGTCGACGAGCTCGACCTCGCGAGCGAGCTCGCCGGCGCCGACGGCGCCGTCGCGACGTCCGACGTCGCCGAGTACGCGCTCTGGCTCGGCGACGACGCGCTCATCCTCGCCCAGCAGCTCGGATGGTGGATCTCGCGCGCGCCCGAGCTCGAGGAGGACGTCGCGCTCGGCAACATCGGCCTCGACGTGCTCGGCCACG…
>1,2-phenylacetyl-CoA epoxidase subunit PaaC [Agrococcus versicolor]
Sequence ID: WP_344344656.1 Length: 283
Range 1: 4 to 167
Score:279 bits(714), Expect:3e-91,
Method:Compositional matrix adjust.,
Identities:149/164(91%), Positives:159/164(96%), Gaps:0/164(0%)
Query 150 HDISTGVEGEEAHGDVTVDELDLASELAGADGAVATSDVAEYALWLGDDALILAQQLGWW 329
HDISTGVEGEE+HGDV+VD+LDLA+EL+GADG++AT DVA YALWLGDDAL+LAQQLGWW
Sbjct 4 HDISTGVEGEESHGDVSVDQLDLAAELSGADGSIATPDVAAYALWLGDDALVLAQQLGWW 63
Query 330 ISRAPELEEDVALGNIGLDVLGHARSFLRYAGTADGRSEDDLAYWRDEPDFRSAWLFEAP 509
ISRAPELEEDVALGNIGLDVLGHARSFLRYAGTADGRSEDDLAYWRDEP FR AWLF+AP
Sbjct 64 ISRAPELEEDVALGNIGLDVLGHARSFLRYAGTADGRSEDDLAYWRDEPAFRCAWLFQAP 123
Query 510 NGHFGDTIARQLVASAFQLKLYRRladsadpalaaiaTKSVKEV 641
NGHFGDTIARQLVASAFQL+LYRRLA SADPALAAIATKSVKEV
Sbjct 124 NGHFGDTIARQLVASAFQLELYRRLAGSADPALAAIATKSVKEV 167
	PF05138	CL0044	Phenylacetic acid catabolic protein	26	164	5.9e-43	4.9e-47
###############
Query: mih-BJP65_14240-mih-BJP65_14245-blasted Query ID: lcl|Query_4039628 Length: 819
Pseudogene mih-BJP65_14255
>1,2-phenylacetyl-CoA epoxidase subunit PaaC [Microbacterium sp. CFBP 8794]
Sequence ID: WP_342343411.1 Length: 310
Range 1: 39 to 310
Score:466 bits(1198), Expect:2e-163,
Method:Compositional matrix adjust.,
Identities:269/272(99%), Positives:269/272(98%), Gaps:0/272(0%)
Query 1 GDDPHGDVSLDARELAAELAGGDDRATDPdvaayalgladdalilaQNLCGWIARAPEIE 180
GDDPHGDVSLDARELAAELAGGDDRATDPDVAAYALGLADDALILAQNLCGWIARAPEIE
Sbjct 39 GDDPHGDVSLDARELAAELAGGDDRATDPDVAAYALGLADDALILAQNLCGWIARAPEIE 98
Query 181 EDVALGNIALDLLGHARSLLRYAGSYDGRSEDDLAYGRDEAEFRSMWLFELPNGDFAHTI 360
EDVALGNIALDLLGHARSLLRYAGSYDGRSEDDLAYGRDEAEFRSMWLFELPNGDFAHTI
Sbjct 99 EDVALGNIALDLLGHARSLLRYAGSYDGRSEDDLAYGRDEAEFRSMWLFELPNGDFAHTI 158
Query 361 ARQLLASTYLLELYRDLTASTDPVLaavaakaekevDYHRDHAVQWTLRLAGGTEESRRR 540
ARQLLASTYLLELYRDLTASTDPVLAAVAAKAEKEVDYHRDHAVQW LRLAGGTEESRRR
Sbjct 159 ARQLLASTYLLELYRDLTASTDPVLAAVAAKAEKEVDYHRDHAVQWMLRLAGGTEESRRR 218
Query 541 FLVAFDDTWPYLDELFRDEPLHDRLAGVAVRPSSLRGRVDAVLATVLDDEDVPVPAVPGS 720
FLVA DDTWPYLDELFRDEPLHDRLAGVAVRPSSLRGRVDAVLATVL DEDVPVPAVPGS
Sbjct 219 FLVALDDTWPYLDELFRDEPLHDRLAGVAVRPSSLRGRVDAVLATVLADEDVPVPAVPGS 278
Query 721 SAGGRRGIHHPAFGPLIAEMQVLARRHPGATW 816
SAGGRRGIHHPAFGPLIAEMQVLARRHPGATW
Sbjct 279 SAGGRRGIHHPAFGPLIAEMQVLARRHPGATW 310
>WP_342343411.1 1,2-phenylacetyl-CoA epoxidase subunit PaaC [Microbacterium sp. CFBP 8794]
MRTTTDGSRASADEFIDVTDAGHGDGPHGVDPHGADPHGDDPHGDVSLDARELAAELAGGDDRATDPDVAAYALGLADDA
LILAQNLCGWIARAPEIEEDVALGNIALDLLGHARSLLRYAGSYDGRSEDDLAYGRDEAEFRSMWLFELPNGDFAHTIAR
QLLASTYLLELYRDLTASTDPVLAAVAAKAEKEVDYHRDHAVQWMLRLAGGTEESRRRFLVALDDTWPYLDELFRDEPLH
DRLAGVAVRPSSLRGRVDAVLATVLADEDVPVPAVPGSSAGGRRGIHHPAFGPLIAEMQVLARRHPGATW
>mih-BJP65_14240-mih-BJP65_14245-blasted
GDDPHGDVSLDARELAAELAGGDDRATDPdvaayalgladdalilaQNLCGWIARAPEIEEDVALGNIALDLLGHARSLLRYAGSYDGRSEDDLAYGRDEAEFRSMWLFELPNGDFAHTIARQLLASTYLLELYRDLTASTDPVLaavaakaekevDYHRDHAVQWTLRLAGGTEESRRRFLVAFDDTWPYLDELFRDEPLHDRLAGVAVRPSSLRGRVDAVLATVLDDEDVPVPAVPGSSAGGRRGIHHPAFGPLIAEMQVLARRHPGATW
PF05138	CL0044	Phenylacetic acid catabolic protein	21	272	2.4e-74	1e-78
#####
Query: tpar-AV541_05865-tpar-AV541_05805-blasted Query ID: lcl|Query_5103248 Length: 746
>1,2-phenylacetyl-CoA epoxidase subunit PaaC [Thermus thermophilus]
Sequence ID: WP_244340279.1 Length: 249
Range 1: 119 to 249
Pseudogene
Score:247 bits(630), Expect:4e-121,
Method:Compositional matrix adjust.,
Identities:125/131(95%), Positives:125/131(95%), Gaps:0/131(0%)
Query 351 PPLAEAAERILKEERFHLKHSALWVERLGLGTEESHARAQKALEMLFPYAKQLFVPLPGE 530
PPLAEAAERILKEERFHLKHSALWVERLGLGTEESHARAQKALE LFPYAKQLFVPLPGE
Sbjct 119 PPLAEAAERILKEERFHLKHSALWVERLGLGTEESHARAQKALEALFPYAKQLFVPLPGE 178
Query 531 EELWAAGYVPDLKALEAPYLEEATRHLERSGLKVPEGGYVPKSRKEHTEYLWSLLAEMQS 710
EELWAAGYVPDLKAL YLEEATRHLERSGLK PEGGYVPKSRKEHTEYLWSLLAEMQS
Sbjct 179 EELWAAGYVPDLKALRDRYLEEATRHLERSGLKAPEGGYVPKSRKEHTEYLWSLLAEMQS 238
Query 711 VARWDREAKVW 743
VARWDREAK W
Sbjct 239 VARWDREAKAW 249
Range 2: 1 to 111
Score:218 bits(555), Expect:4e-121,
Method:Compositional matrix adjust.,
Identities:107/111(96%), Positives:110/111(99%), Gaps:0/111(0%)
Query 1 MLEKLLVEKLTALADDEVVLAQRLSEWVAHAPILEEDIAVANLAQDELGHAKLYLKLRRE 180
MLE+LLVEKLTALADDEVVLAQRLSEWVAHAPILEEDIA+ANLAQDELGHAKLYL+LRRE
Sbjct 1 MLEELLVEKLTALADDEVVLAQRLSEWVAHAPILEEDIAIANLAQDELGHAKLYLELRRE 60
Query 181 LDGSDPDALVFFRDPLEYQNAVLVELPKGDWAFTMVRQYLFDLYENLWLEE 333
LDGSDPD LVFFRDPLEYQNAVLVELPKGDWAFTMVRQYLFDLYENLWLEE
Sbjct 61 LDGSDPDELVFFRDPLEYQNAVLVELPKGDWAFTMVRQYLFDLYENLWLEE 111
>tpar-AV541_05865-tpar-AV541_05805-blastedC
MLEKLLVEKLTALADDEVVLAQRLSEWVAHAPILEEDIAVANLAQDELGHAKLYLKLRRELDGSDPDALVFFRDPLEYQNAVLVELPKGDWAFTMVRQYLFDLYENLWLEEPPLAEAAERILKEERFHLKHSALWVERLGLGTEESHARAQKALEMLFPYAKQLFVPLPGEEELWAAGYVPDLKALEAPYLEEATRHLERSGLKVPEGGYVPKSRKEHTEYLWSLLAEMQSVARWDREAKVW
PF05138	CL0044	Phenylacetic acid catabolic protein	2	242	5e-70	4.2e-74
#####
Query: xya-ET471_16210-xya-ET471_16220-blasted Query ID: lcl|Query_5635997 Length: 828
ET471_16230-pseudogene
>1,2-phenylacetyl-CoA epoxidase subunit PaaC [Xylanimonas allomyrinae]
Sequence ID: WP_425471165.1 Length: 290
Range 1: 21 to 287
Score:399 bits(1026), Expect:2e-137,
Method:Compositional matrix adjust.,
Identities:224/267(84%), Positives:241/267(90%), Gaps:0/267(0%)
Query 28 DVHGSVAVDQVDLDPELVGAGGSPADADVAEYAQWLGDDALVLAQRLGAWISRAPELEED 207
D+HG V VD V+LDPELVGAGG+ AD DVA+YAQWLGDDALVLAQRLGAWISRAPELEED
Sbjct 21 DIHGDVHVDAVELDPELVGAGGADADHDVAQYAQWLGDDALVLAQRLGAWISRAPELEED 80
Query 208 VALGNIALDLLGHARSLLHHAGTADGRSEDDLAYFRDEPEFRSCWLVEQPNGDFAVTIAR 387
+ALGNIALDL+G ARSLLHHAGTADGRSEDDLAYFRDE EFRS WLVEQPNGDFA TIAR
Sbjct 81 IALGNIALDLVGQARSLLHHAGTADGRSEDDLAYFRDETEFRSSWLVEQPNGDFAATIAR 140
Query 388 QLVAATWMRELYERLQHSTEPTLaavaakavrevaYHRDHAVQWTLRLAGGTDESHRRMV 567
QLVA+T+M ELY RLQH++EPTLAA+AAKAV EVAYHRDHAVQWTLRL GTDES RRMV
Sbjct 141 QLVASTYMHELYARLQHASEPTLAAIAAKAVLEVAYHRDHAVQWTLRLGDGTDESRRRMV 200
Query 568 AALAAVWPYVDELFADTPLTDRLGDRGVRPSALREPVLAMLHAVLAEAGLSVPDVppapg 747
A L AVWPYVDELFADTPL DRLGDR VRPS LREPVLA L VL +AGL+ PD+PPAP
Sbjct 201 AGLDAVWPYVDELFADTPLIDRLGDRAVRPSTLREPVLAALRDVLRQAGLAEPDLPPAPC 260
Query 748 ggragrHSEHLGYLLAEMQVLARRHPG 828
GGRAGRHSE+LGY+LAEMQVLAR+HPG
Sbjct 261 GGRAGRHSEYLGYILAEMQVLARQHPG 287
>xya-ET471_16210-xya-ET471_16230-blastedC
DVHGSVAVDQVDLDPELVGAGGSPADADVAEYAQWLGDDALVLAQRLGAWISRAPELEEDVALGNIALDLLGHARSLLHHAGTADGRSEDDLAYFRDEPEFRSCWLVEQPNGDFAVTIARQLVAATWMRELYERLQHSTEPTLaavaakavrevaYHRDHAVQWTLRLAGGTDESHRRMVAALAAVWPYVDELFADTPLTDRLGDRGVRPSALREPVLAMLHAVLAEAGLSVPDVPPAPGGGRAGRHSEHLGYLLAEMQVLARRHPG
PF05138	CL0044	Phenylacetic acid catabolic protein	21	267	3.2e-83	1.3e-87
################PAAG
Blasted-X PaaG
>mpli-E1742_12685
gtgaacgaacaaaaaacctacgataacatcctgttcaccatcaaaggcggcatcgcccaactgacgctgaaccgcccggataaact
gaacagcttcacgcaggcgatgcacctggaagtgcgcgacgcgttcgagcgtatccgcgccgacaaatccgtgcgcgtgctggtgc
tgaccggcgccggccgcggcttctgcgcggggcaggacctgtccgaccgcgccgtggagccaggcgccaagggcgtcgacctgggc
gactccgtcgaaaaattctacgcgccactggtcctggccatcaaggcattgccgatgcccgtcatctgcgccgtcaacggcgtggc
ggccggcgccggggcgaacctcgcgctggcgtgcgacatcgtgctggccgcgaagtcggcgtcgttcatcgaagcgttctgcaagc
tgggcctgatcccggatacgggcggcacgtggcacctgccacggctgatcggccacgcccgcgcgatgggtcttgccatgctgggc
gagaagctgacggcggaccgcgccgagcagtggggcctgatctggaaggcgctgccggacgaaaccctgatgacggaagcgctggc
gctggccgagcacttcgcctgcgcgccaacgaaaggcctcgccttcaccaagcacgccatccaccagagctatgccaacagcctgc
ccgagcaactgaagctggaagcggagatgatgcgcgagctgggcaacagccacgattaccgcgaaggcgtcgatgccttcatcgcc
aagcgcacgccgcacttcaaggggaat
>2-(1,2-epoxy-1,2-dihydrophenyl)acetyl-CoA isomerase PaaG [Pseudoduganella armeniaca]
Sequence ID: WP_107140540.1 Length: 267
Range 1: 1 to 266
Score:483 bits(1243), Expect:4e-171,
Method:Compositional matrix adjust.,
Identities:250/266(94%), Positives:258/266(96%), Gaps:0/266(0%)
Query 1 VNEQKTYDNILFTIKGGIAQLTLNRPDKLNSFTQAMHLEVRDAFERIRADKSVRVLVLTG 180
+N +KTYDNILFTI+ GIAQLTLNRPDKLNSFTQAMHLEVRDAFER+RADKSVRVL+LTG
Sbjct 1 MNNEKTYDNILFTIQNGIAQLTLNRPDKLNSFTQAMHLEVRDAFERLRADKSVRVLILTG 60
Query 181 AGRGFCAGQDLSDRAVEPGAKGVDLGDSVEKFYAPLVLAIKALPMPVICavngvaagaga 360
AGRGFCAGQDLSDRAVEPGAKGVDLGDSVEKFYAPLVLAIK LP+PVICAVNGVAAGAGA
Sbjct 61 AGRGFCAGQDLSDRAVEPGAKGVDLGDSVEKFYAPLVLAIKELPLPVICAVNGVAAGAGA 120
Query 361 nlalaCDIVLAAKSASFIEAFCKLGLIPDTGGTWHLPRLIGHARAMGLAMLGEKLTADRA 540
NLALACDIVLAAKSA+FIEAFCKLGLIPDTGGTWHLPRLIGHARAMGLAMLGEKLTADRA
Sbjct 121 NLALACDIVLAAKSATFIEAFCKLGLIPDTGGTWHLPRLIGHARAMGLAMLGEKLTADRA 180
Query 541 EQWGLIWKALPDETLMTEALALAEHFACAPTKGLAFTKHAIHQSYANSLPEQLKLEAEMM 720
EQWGLIWKALPDETLM EA ALAEHFACAPTKGLAFTK AIHQSYAN+LPEQLKLE EMM
Sbjct 181 EQWGLIWKALPDETLMQEAQALAEHFACAPTKGLAFTKKAIHQSYANTLPEQLKLEGEMM 240
Query 721 RELGNSHDYREGVDAFIAKRTPHFKG 798
RELG SHDYREGVDAFIAKRTPHFKG
Sbjct 241 RELGYSHDYREGVDAFIAKRTPHFKG 266
PF00378	CL0127	Enoyl-CoA hydratase/isomerase	13	267	1.3e-70	1.1e-74
PF16113	CL0127	Enoyl-CoA hydratase/isomerase	18	207	2.4e-28	2e-32
#######
PaaR
>miu-ABE85_00805
atggcccgaggtcgagctccaggatttgatgccacccgcgaggagatcctcgcgcaggctgcccgacttttcgccaaccagggctaccccgcgacctcgatgaaccaggtcgccgaagcctgctcggtcagcaagcccacgctgtaccactacgtccgcgacaagcatgagctgctggcgcagatctgccagaaccacctgcagcacctggtcgatctggtcgacgaggtgagcgcgcagcagctgccgccgccggagcacctgcgcgggctgatccaccgcttcgtgcaggcctacggcgaggcgcagaacgagcaccgcgtgctgaccgaggacctgaagttcctcgacgaggagcaccgcgagcgcatggtgacggtcgagcgccaggtcgtgggc…
>TetR/AcrR family transcriptional regulator [Mitsuaria sp. CC2]
Sequence ID: WP_421036059.1 Length: 220
Range 1: 1 to 198
Score:404 bits(1037), Expect:1e-141,
Method:Compositional matrix adjust.,
Identities:195/198(98%), Positives:197/198(99%), Gaps:0/198(0%)
Query 1 MARGRAPGFDATREEILAQAARLFANQGYPATSMNQVAEACSVSKPTLYHYVRDKHELLA 180
MARGRAPGFDATREEILAQAARLFANQGYPATSMNQVAEAC+VSKPTLYHYVRDKHELLA
Sbjct 1 MARGRAPGFDATREEILAQAARLFANQGYPATSMNQVAEACAVSKPTLYHYVRDKHELLA 60
Query 181 QICQNHLQHLVDLVDEVSAQQLPPPEHLRGLIHRFVQAYGEAQNEHRVLTEDLKFLDEEH 360
QICQNHLQHLVDLVDEVSA+QLPPPEHLRGLIHRFVQAYGEAQNEHRVLTEDLKFLDEEH
Sbjct 61 QICQNHLQHLVDLVDEVSARQLPPPEHLRGLIHRFVQAYGEAQNEHRVLTEDLKFLDEEH 120
Query 361 RERMVTVERQVVGRFADAVAAVRPELRGAHLHKPLTMLLFGMINWTFTWLRPDGALTYEA 540
RERMV VERQVVGRFADAVAAVRPELRGAHLHKPLTMLLFGMINWTFTWLRPDGALTYEA
Sbjct 121 RERMVAVERQVVGRFADAVAAVRPELRGAHLHKPLTMLLFGMINWTFTWLRPDGALTYEA 180
Query 541 VAPMVADLFFGGLGAVRT 594
VAPMVADLFFGGLGAVRT
Sbjct 181 VAPMVADLFFGGLGAVRT 198
PF17932	CL0174	Tetracyclin repressor-like, C-terminal domain	81	193	7.7e-21	6.4e-25
PF00440	CL0123	Bacterial regulatory proteins, tetR family	16	62	8.4e-15	7e-19
#####################################################
PaaR
Query: snn-EWH46_09425 Query ID: lcl|Query_3950951 Length: 582
>snn-EWH46_09425
gtggcccgtacccgctcccccgcctatgacgaccagcgcgagatgatcctcgcccatgccgccgacctgttcgcgcggcgcggctatcccgccacctcgatgaaccagctggccgaggcctgcggcctgtccaagccgacgctctaccactactaccgcgacaagtacgcgctgctggtgcagatcgccgagggccatgtcggccggctggccgagctggtggccgagatcgaggccgagggcctgccggcgcggccgcgcctgcaccggctgatcatccgcttcgtgcaggaatatgccggcgcgcagaacgcgcaccgggtgctgaccgaggatgtgcgcttcctggaagaagccgaccgcgagcgcatcctggtgaccgagcgccgggtggtcgac…
>TetR family transcriptional regulator [Rhizobacter sp.]
Sequence ID: MBX3618865.1 Length: 208
Range 1: 1 to 194
Score:299 bits(765), Expect:2e-100,
Method:Compositional matrix adjust.,
Identities:147/194(76%), Positives:164/194(84%), Gaps:0/194(0%)
Query 1 VARTRSPAYDDQREMILAHAADLFARRGYPATSMNQLAEACGLSKPTLYHYYRDKYALLV 180
+AR RS YDDQREMI+AHAA LFA+RGYPATSMNQ+AEACGLSK TLYHYYRDKY+LLV
Sbjct 1 MARGRSATYDDQREMIVAHAAQLFAQRGYPATSMNQVAEACGLSKATLYHYYRDKYSLLV 60
Query 181 QIAEGHVGRLAELVAEIEAEGLPARPRLHRLIIRFVQEYAGAQNAHRVLTEDVRFLEEAD 360
IAE HV RL ELVA++E + LPA RL LI R V EYAGAQNAHRVLTEDVRFL + D
Sbjct 61 SIAESHVTRLEELVADVERQRLPATERLRELIRRIVGEYAGAQNAHRVLTEDVRFLVDDD 120
Query 361 RERILVTERRVVDGFARALGELRPDLDAARLAVPVSMLLFGMINWMFTWLRPDGSLDHEA 540
RER+L ER VV GFARA+ LRPDL A LA P++MLLFGM+NWMFTW+RPDG+LDHEA
Sbjct 121 RERVLEKERNVVAGFARAVVALRPDLKRAALAKPLTMLLFGMVNWMFTWMRPDGALDHEA 180
Query 541 MAPIVADLFLGGLP 582
MAP+VADLFLGGLP
Sbjct 181 MAPLVADLFLGGLP 194
PF17932	CL0174	Tetracyclin repressor-like, C-terminal domain	81	193	1.5e-20	9.5e-24
PF00440	CL0123	Bacterial regulatory proteins, tetR family	16	62	3.7e-16	2.3e-19
########################
PaaD
Query: bper-BN118_2328 Query ID: lcl|Query_10563407 Length: 1086
>1,2-phenylacetyl-CoA epoxidase subunit PaaE [Bordetella pertussis]
Sequence ID: WP_023997363.1 Length: 393
Range 1: 1 to 351
Score:725 bits(1871), Expect:0.0,
Method:Compositional matrix adjust.,
Identities:351/351(100%), Positives:351/351(100%), Gaps:0/351(0%)
Query 1 MSHNPFHMLKVASVARNTRDAVVVTFDLPPELAGDFRFRPGQYLTLRTRLDGEEVRRSYS 180
MSHNPFHMLKVASVARNTRDAVVVTFDLPPELAGDFRFRPGQYLTLRTRLDGEEVRRSYS
Sbjct 1 MSHNPFHMLKVASVARNTRDAVVVTFDLPPELAGDFRFRPGQYLTLRTRLDGEEVRRSYS 60
Query 181 ICSAPGDGVLRVAIKKVDEGVFSNWANHELQPGQSLEVMPPAGNFTVDFDPDNARHYVAF 360
ICSAPGDGVLRVAIKKVDEGVFSNWANHELQPGQSLEVMPPAGNFTVDFDPDNARHYVAF
Sbjct 61 ICSAPGDGVLRVAIKKVDEGVFSNWANHELQPGQSLEVMPPAGNFTVDFDPDNARHYVAF 120
Query 361 AVGSGITPVFSLVKSALSAEPRSRFTLFFGNRASSSVLFREEIEDLKNLYMERFSLVYIM 540
AVGSGITPVFSLVKSALSAEPRSRFTLFFGNRASSSVLFREEIEDLKNLYMERFSLVYIM
Sbjct 121 AVGSGITPVFSLVKSALSAEPRSRFTLFFGNRASSSVLFREEIEDLKNLYMERFSLVYIM 180
Query 541 SRESQDIELFNGRLDGDKVDQLLTAWMRPGDIDYAFVCGPQTMIESVVEHLQARGMPKSH 720
SRESQDIELFNGRLDGDKVDQLLTAWMRPGDIDYAFVCGPQTMIESVVEHLQARGMPKSH
Sbjct 181 SRESQDIELFNGRLDGDKVDQLLTAWMRPGDIDYAFVCGPQTMIESVVEHLQARGMPKSH 240
Query 721 IKFELFGAPKGPRALRTGRDAPAAPGKGQCEVTVVQDGHSRTFFIDKNKDSVLDSALAQG 900
IKFELFGAPKGPRALRTGRDAPAAPGKGQCEVTVVQDGHSRTFFIDKNKDSVLDSALAQG
Sbjct 241 IKFELFGAPKGPRALRTGRDAPAAPGKGQCEVTVVQDGHSRTFFIDKNKDSVLDSALAQG 300
Query 901 VELPYSCKGGVCSTCRCKVVAGEVDMDANFALEDYEVARGFVLSCQSYPVS 1053
VELPYSCKGGVCSTCRCKVVAGEVDMDANFALEDYEVARGFVLSCQSYPVS
Sbjct 301 VELPYSCKGGVCSTCRCKVVAGEVDMDANFALEDYEVARGFVLSCQSYPVS 351
Dominio adicional
PF00111	CL0486	2Fe-2S iron-sulfur cluster binding domain	274	350	4.7e-18	1.6e-21
PF00175	CL0091	Oxidoreductase NAD-binding domain	120	229	5.3e-16	1.8e-19
PF00970	CL0105	Oxidoreductase FAD-binding domain	8	107	1.2e-11	4.1e-15
##################################
PaaD
Query: bpeu-Q425_11540 Query ID: lcl|Query_10563407 Length: 1086
>1,2-phenylacetyl-CoA epoxidase subunit PaaE [Bordetella pertussis]
Sequence ID: WP_023997363.1 Length: 393
Range 1: 1 to 351
Score:725 bits(1871), Expect:0.0,
Method:Compositional matrix adjust.,
Identities:351/351(100%), Positives:351/351(100%), Gaps:0/351(0%)
Query 1 MSHNPFHMLKVASVARNTRDAVVVTFDLPPELAGDFRFRPGQYLTLRTRLDGEEVRRSYS 180
MSHNPFHMLKVASVARNTRDAVVVTFDLPPELAGDFRFRPGQYLTLRTRLDGEEVRRSYS
Sbjct 1 MSHNPFHMLKVASVARNTRDAVVVTFDLPPELAGDFRFRPGQYLTLRTRLDGEEVRRSYS 60
Query 181 ICSAPGDGVLRVAIKKVDEGVFSNWANHELQPGQSLEVMPPAGNFTVDFDPDNARHYVAF 360
ICSAPGDGVLRVAIKKVDEGVFSNWANHELQPGQSLEVMPPAGNFTVDFDPDNARHYVAF
Sbjct 61 ICSAPGDGVLRVAIKKVDEGVFSNWANHELQPGQSLEVMPPAGNFTVDFDPDNARHYVAF 120
Query 361 AVGSGITPVFSLVKSALSAEPRSRFTLFFGNRASSSVLFREEIEDLKNLYMERFSLVYIM 540
AVGSGITPVFSLVKSALSAEPRSRFTLFFGNRASSSVLFREEIEDLKNLYMERFSLVYIM
Sbjct 121 AVGSGITPVFSLVKSALSAEPRSRFTLFFGNRASSSVLFREEIEDLKNLYMERFSLVYIM 180
Query 541 SRESQDIELFNGRLDGDKVDQLLTAWMRPGDIDYAFVCGPQTMIESVVEHLQARGMPKSH 720
SRESQDIELFNGRLDGDKVDQLLTAWMRPGDIDYAFVCGPQTMIESVVEHLQARGMPKSH
Sbjct 181 SRESQDIELFNGRLDGDKVDQLLTAWMRPGDIDYAFVCGPQTMIESVVEHLQARGMPKSH 240
Query 721 IKFELFGAPKGPRALRTGRDAPAAPGKGQCEVTVVQDGHSRTFFIDKNKDSVLDSALAQG 900
IKFELFGAPKGPRALRTGRDAPAAPGKGQCEVTVVQDGHSRTFFIDKNKDSVLDSALAQG
Sbjct 241 IKFELFGAPKGPRALRTGRDAPAAPGKGQCEVTVVQDGHSRTFFIDKNKDSVLDSALAQG 300
Query 901 VELPYSCKGGVCSTCRCKVVAGEVDMDANFALEDYEVARGFVLSCQSYPVS 1053
VELPYSCKGGVCSTCRCKVVAGEVDMDANFALEDYEVARGFVLSCQSYPVS
Sbjct 301 VELPYSCKGGVCSTCRCKVVAGEVDMDANFALEDYEVARGFVLSCQSYPVS 351
PF00111	CL0486	2Fe-2S iron-sulfur cluster binding domain	274	350	4.7e-18	1.6e-21
PF00175	CL0091	Oxidoreductase NAD-binding domain	120	229	5.3e-16	1.8e-19
PF00970	CL0105	Oxidoreductase FAD-binding domain	8	107	1.2e-11	4.1e-15
#########################
PaaD
Query: bpet-B1917_1172 Query ID: lcl|Query_8257115 Length: 1053
>1,2-phenylacetyl-CoA epoxidase subunit PaaE [Bordetella pertussis]
Sequence ID: WP_023997363.1 Length: 393
Range 1: 1 to 351
Score:726 bits(1873), Expect:0.0,
Method:Compositional matrix adjust.,
Identities:351/351(100%), Positives:351/351(100%), Gaps:0/351(0%)
Query 1 MSHNPFHMLKVASVARNTRDAVVVTFDLPPELAGDFRFRPGQYLTLRTRLDGEEVRRSYS 180
MSHNPFHMLKVASVARNTRDAVVVTFDLPPELAGDFRFRPGQYLTLRTRLDGEEVRRSYS
Sbjct 1 MSHNPFHMLKVASVARNTRDAVVVTFDLPPELAGDFRFRPGQYLTLRTRLDGEEVRRSYS 60
Query 181 ICSAPGDGVLRVAIKKVDEGVFSNWANHELQPGQSLEVMPPAGNFTVDFDPDNARHYVAF 360
ICSAPGDGVLRVAIKKVDEGVFSNWANHELQPGQSLEVMPPAGNFTVDFDPDNARHYVAF
Sbjct 61 ICSAPGDGVLRVAIKKVDEGVFSNWANHELQPGQSLEVMPPAGNFTVDFDPDNARHYVAF 120
Query 361 AVGSGITPVFSLVKSALSAEPRSRFTLFFGNRASSSVLFREEIEDLKNLYMERFSLVYIM 540
AVGSGITPVFSLVKSALSAEPRSRFTLFFGNRASSSVLFREEIEDLKNLYMERFSLVYIM
Sbjct 121 AVGSGITPVFSLVKSALSAEPRSRFTLFFGNRASSSVLFREEIEDLKNLYMERFSLVYIM 180
Query 541 SRESQDIELFNGRLDGDKVDQLLTAWMRPGDIDYAFVCGPQTMIESVVEHLQARGMPKSH 720
SRESQDIELFNGRLDGDKVDQLLTAWMRPGDIDYAFVCGPQTMIESVVEHLQARGMPKSH
Sbjct 181 SRESQDIELFNGRLDGDKVDQLLTAWMRPGDIDYAFVCGPQTMIESVVEHLQARGMPKSH 240
Query 721 IKFELFGAPKGPRALRTGRDAPAAPGKGQCEVTVVQDGHSRTFFIDKNKDSVLDSALAQG 900
IKFELFGAPKGPRALRTGRDAPAAPGKGQCEVTVVQDGHSRTFFIDKNKDSVLDSALAQG
Sbjct 241 IKFELFGAPKGPRALRTGRDAPAAPGKGQCEVTVVQDGHSRTFFIDKNKDSVLDSALAQG 300
Query 901 VELPYSCKGGVCSTCRCKVVAGEVDMDANFALEDYEVARGFVLSCQSYPVS 1053
VELPYSCKGGVCSTCRCKVVAGEVDMDANFALEDYEVARGFVLSCQSYPVS
Sbjct 301 VELPYSCKGGVCSTCRCKVVAGEVDMDANFALEDYEVARGFVLSCQSYPVS 351
PF00111	CL0486	2Fe-2S iron-sulfur cluster binding domain	274	350	4.7e-18	1.6e-21
PF00175	CL0091	Oxidoreductase NAD-binding domain	120	229	5.3e-16	1.8e-19
PF00970	CL0105	Oxidoreductase FAD-binding domain	8	107	1.2e-11	4.1e-15
#########################################
PaaD
Query: psea-WY02_08885 Query ID: lcl|Query_8402792 Length: 1088
>1,2-phenylacetyl-CoA epoxidase subunit PaaE [Pseudonocardia alni]
Sequence ID: WP_208821003.1 Length: 389
Range 1: 127 to 389
Score:521 bits(1341), Expect:0.0,
Method:Compositional matrix adjust.,
Identities:259/263(98%), Positives:262/263(99%), Gaps:0/263(0%)
Query 297 PGDVVEVGPPAGSFTPELTAGTHHGLVAAGSGITPVLSIAASLLAAHDDTRVTLLYGNRR 476
PGDVVEVGPPAGSFTPELTAGTHHGLVAAGSGITPVLSIAASLLAAHDDTRVTL+YGNRR
Sbjct 127 PGDVVEVGPPAGSFTPELTAGTHHGLVAAGSGITPVLSIAASLLAAHDDTRVTLVYGNRR 186
Query 477 TDTVMFTEEIADLKNRYGPRLHLLHVLSREPTEAEIVNGRLDADRLRLLFTELVDTGDVD 656
TDTVMFTEEIADLKNRYGPRLHLLHVLSREPTEAEIVNGRLDADRLRLLFT LVDTGDVD
Sbjct 187 TDTVMFTEEIADLKNRYGPRLHLLHVLSREPTEAEIVNGRLDADRLRLLFTALVDTGDVD 246
Query 657 DWWLCGPLGMTEAAVAVLGELGVERRRVHRELFYVDEPPPELDRHEPGPDGDGAQVTVVL 836
DWWLCGPLGMTEAAVAVLGELGVERRRVHRELFYVDEPPPELDRHEPGPDGDGAQVTVVL
Sbjct 247 DWWLCGPLGMTEAAVAVLGELGVERRRVHRELFYVDEPPPELDRHEPGPDGDGAQVTVVL 306
Query 837 DGRSTTLAVPAGEYVLDAAQKVRGDLPFACKGGVCGTCRAKVTDGEVTMRRNYALEDDEV 1016
DGRSTTLAVPAGEYVLDAAQKVRGDLPFACKGGVCGTCRA+VTDGEVTMRRNYALEDDEV
Sbjct 307 DGRSTTLAVPAGEYVLDAAQKVRGDLPFACKGGVCGTCRARVTDGEVTMRRNYALEDDEV 366
Query 1017 AAGFVLTCQSRPMTDTATVDYDA 1085
AAGFVLTCQSRP+TDTATVDYDA
Sbjct 367 AAGFVLTCQSRPVTDTATVDYDA 389
Range 2: 39 to 125
Score:171 bits(433), Expect:0.0,
Method:Compositional matrix adjust.,
Identities:85/87(98%), Positives:85/87(97%), Gaps:0/87(0%)
Query 34 PAGFHRLVVTEVDRLCDDAVAVTFDVPEDLRGHYAFRPGQYLTLRKDTADGEERRSYSIC 213
PAGFHRLVVTEVDRLCDDAVAVTFDVPEDLRGHY FRPGQYLTLRK TADGEERRSYSIC
Sbjct 39 PAGFHRLVVTEVDRLCDDAVAVTFDVPEDLRGHYDFRPGQYLTLRKVTADGEERRSYSIC 98
Query 214 SAAGTAPRVGVRRVDGGLFSAWLVDEV 294
SAAGTAPRVGVRRVDGGLFSAWLVDEV
Sbjct 99 SAAGTAPRVGVRRVDGGLFSAWLVDEV 125
###########################################
PaaJ
Query: lins-G7067_03360 Query ID: lcl|Query_2736071 Length: 1204
>thiolase family protein [Isoptericola sp. b515]
Sequence ID: WP_305066220.1 Length: 401
Range 1: 1 to 225
Score:394 bits(1012), Expect:1e-169,
Method:Compositional matrix adjust.,
Identities:189/225(84%), Positives:209/225(92%), Gaps:0/225(0%)
Query 1 MPEAFLVDGVRTPVGRYGGALSGVRPDDLAAIVLRTLVERTGIPVEALDEVIFGAANQAG 180
MPEA+LVDGVRTPVGRYGG L+GVRPDDLAA+VL T++ER+G+P +A+DEV+ GAANQAG
Sbjct 1 MPEAYLVDGVRTPVGRYGGVLAGVRPDDLAALVLGTVLERSGVPADAVDEVVLGAANQAG 60
Query 181 EDNRNVARMATLLAGLPDSLPGYTVNRLCASGMTAVASASQAIRAGDADVMIAGGVESMT 360
EDNRNVARMA LLAGLPDSLPGYTVNRLCASGMTAVA+ASQAIRAGDAD+++AGGVESMT
Sbjct 61 EDNRNVARMAVLLAGLPDSLPGYTVNRLCASGMTAVANASQAIRAGDADLVVAGGVESMT 120
Query 361 RAPWVQEKPAKAWAKPGAQFDTSIGWRFTNPEFLKRDKATFSMPETAEEVARIDGISRED 540
RAPWVQEKPA+AWAKPGAQFDTSIGWRF NP L+RDKAT+SMPETAEEVAR+DGISR D
Sbjct 121 RAPWVQEKPARAWAKPGAQFDTSIGWRFPNPVLLRRDKATYSMPETAEEVARVDGISRAD 180
Query 541 ADAFAAESHRRAINAIAAGHFADEIVPVEVPAGRGATALVDTDEG 675
ADAFAAESHRRA+ AI AG F DEIVPV+ PAGRG T LVDTDEG
Sbjct 181 ADAFAAESHRRAVAAIEAGRFTDEIVPVKAPAGRGETRLVDTDEG 225
PF00108	CL0046	Thiolase, N-terminal domain	4	225	9.5e-57	7.9e-61
############
PaaZ
Query: lins-G7067_03345 Query ID: lcl|Query_3669686 Length: 2030
>phenylacetic acid degradation bifunctional protein PaaZ [Leucobacter viscericola]
Sequence ID: WP_166291732.1 Length: 674
Range 1: 1 to 470
Score:781 bits(2018), Expect:0.0,
Method:Compositional matrix adjust.,
Identities:423/470(90%), Positives:446/470(94%), Gaps:0/470(0%)
Query 1 MTRTLQSYVHdawwspapdapaaEVRDAVTGEAVALVSSAGLDLAAAMEHARTVGQRSLG 180
MTR LQSYV DAWWSPA EV+DAVTGEAVALVSS GLDLAAAMEHARTVGQ+SLG
Sbjct 1 MTRILQSYVQDAWWSPAAGVTGVEVKDAVTGEAVALVSSEGLDLAAAMEHARTVGQKSLG 60
Query 181 ALTFHQRAVILKQLALALTERKSELYALSTHTGATKGDSWVDIDGGIGVLFTYSGKGRRE 360
ALTFHQRAVILKQLALALTERK ELYALSTHTGATKGDSWVDIDGGIGVLFTYSGKGRRE
Sbjct 61 ALTFHQRAVILKQLALALTERKKELYALSTHTGATKGDSWVDIDGGIGVLFTYSGKGRRE 120
Query 361 LPNARVQLDGPVEPLSKDGTFLGRHIRTTLPGVTVQINAFNFPVWGSLEKFAPAFLAGMP 540
LPNARVQLDGPVEPLSKDGTFLGRHIRTTLPGVTVQINAFNFPVWG+LEKF PAFLAGMP
Sbjct 121 LPNARVQLDGPVEPLSKDGTFLGRHIRTTLPGVTVQINAFNFPVWGALEKFGPAFLAGMP 180
Query 541 TIVKPATPGAYLAEQMVRIMVESGLLPAGSLQLVSGSVRDVFEHARLGDVVAFTGSASTA 720
TI+KPATPGAYLAEQMVRIM+ESGLLPAG+LQLVSGSVRDVF+HARLGDVVAFTGSASTA
Sbjct 181 TIIKPATPGAYLAEQMVRIMIESGLLPAGALQLVSGSVRDVFDHARLGDVVAFTGSASTA 240
Query 721 EALRRHEAVQTGGVIFSAETDSINASVLGPDAVAGTPEFDAYVRQLVNEMTTKAGQKCTA 900
EALRRH+AVQTGGVIF AETDSINASVLGPDAVAGTPEFDAYVRQLV EMTTKAGQKCTA
Sbjct 241 EALRRHDAVQTGGVIFGAETDSINASVLGPDAVAGTPEFDAYVRQLVAEMTTKAGQKCTA 300
Query 901 IrraivpaaladavadavrdrlaakvvvGDPRDKGVTMGALASVEQRDEVLRQVQKLVDG 1080
IRRAIVPAA ADA+ +AVRDR+A+KVVVGDP ++GVTMG+LASVEQRDEVLRQVQKLVDG
Sbjct 301 IRRAIVPAASADALVEAVRDRIASKVVVGDPPEEGVTMGSLASVEQRDEVLRQVQKLVDG 360
Query 1081 GGRILLGEGQQPGENTAFLDPILLRFDDPNAARVHDTEAFGPVSSIISYESPEQAAELVV 1260
GGRI+LGEGQ G +TAFLDP+LLRFDDP A RVHDTEAFGPVSSII+Y++PEQAA+LVV
Sbjct 361 GGRIVLGEGQTAGLDTAFLDPMLLRFDDPFAERVHDTEAFGPVSSIITYDTPEQAADLVV 420
Query 1261 RGGGSLVTSVASADPEFVAAVTLRAASANGRMLVLDRTDARSSTGHGSPC 1410
RGGGSLVTSVASADP FVA +TLRAASANGRMLVLDRTDARSSTGHGSP
Sbjct 421 RGGGSLVTSVASADPGFVAGLTLRAASANGRMLVLDRTDARSSTGHGSPL 470
PF00171	CL0099	Aldehyde dehydrogenase family	14	457	1.5e-56	6.1e-61
Range 2: 469 to 674
Score:369 bits(946), Expect:0.0,
Method:Compositional matrix adjust.,
Identities:190/206(92%), Positives:198/206(96%), Gaps:0/206(0%)
Query 1404 PLPNLVHggpgragggeelggVRSVFHYMQRTAIQGSPEMLTAITGVWHAGAATRSEVHP 1583
PLPNLVHGGPGRAGG EELGGVRSVFHYMQRTAIQGSPE LTAITGVWHAGAATR + HP
Sbjct 469 PLPNLVHGGPGRAGGSEELGGVRSVFHYMQRTAIQGSPEALTAITGVWHAGAATRDDRHP 528
Query 1584 FRKSLQDLRIGDQIISEEREVTLDDITHFAEFTGDTFYAHMDEEAAAANPFFPGRVAHGY 1763
FRKSLQ+LR+GDQ++S+EREVTLDDITHFAEFTGDTFYAHMDEEAAAANPFFPGRVAHGY
Sbjct 529 FRKSLQELRVGDQVLSDEREVTLDDITHFAEFTGDTFYAHMDEEAAAANPFFPGRVAHGY 588
Query 1764 LLLSFAAGLFVSPEPGPVLANYGLESLRFITPVSPGDRVRVALTAKQIVPRETDDYGEVH 1943
LLLSFAAGLFVSPEPGPVLANYGLE+LRFITPVSPGDRVRVALTAKQI+PRETDDYGEVH
Sbjct 589 LLLSFAAGLFVSPEPGPVLANYGLENLRFITPVSPGDRVRVALTAKQIIPRETDDYGEVH 648
Query 1944 WDAVLTNDRDETVATYDVLTLVSKTP 2021
WDAVL N DE VATYDVLTLVSKTP
Sbjct 649 WDAVLKNQDDEIVATYDVLTLVSKTP 674
##########
PaaG7F
Query: lut-K1X41_05020 Query ID: lcl|Query_4290959 Length: 743
>enoyl-CoA hydratase/isomerase family protein [Leucobacter luti]
Sequence ID: WP_132204515.1 Length: 247
Range 1: 114 to 247
Score:230 bits(587), Expect:7e-108,
Method:Compositional matrix adjust.,
Identities:134/134(100%), Positives:134/134(100%), Gaps:0/134(0%)
Query 339 DIRVGTPALRMGNPETGLGIIAAAGASWRLRELVGTPLATEMLLTGRVLSGDEAYAAGLI 518
DIRVGTPALRMGNPETGLGIIAAAGASWRLRELVGTPLATEMLLTGRVLSGDEAYAAGLI
Sbjct 114 DIRVGTPALRMGNPETGLGIIAAAGASWRLRELVGTPLATEMLLTGRVLSGDEAYAAGLI 173
Query 519 TQLHDTGaeaftaaeaiaariaKLDPEATRASKRVLRAPASAHPEIDLAEQAILFESPEK 698
TQLHDTGAEAFTAAEAIAARIAKLDPEATRASKRVLRAPASAHPEIDLAEQAILFESPEK
Sbjct 174 TQLHDTGAEAFTAAEAIAARIAKLDPEATRASKRVLRAPASAHPEIDLAEQAILFESPEK 233
Query 699 MRRMTEFLERKKTS 740
MRRMTEFLERKKTS
Sbjct 234 MRRMTEFLERKKTS 247
Range 2: 1 to 95
Score:190 bits(483), Expect:7e-108,
Method:Compositional matrix adjust.,
Identities:94/95(99%), Positives:95/95(100%), Gaps:0/95(0%)
Query 1 VSGPLLIEDRGTHVLATLDRPEKRNAIDQDLIDALHALCAELEQVPRTLVLRGAGSSFAA 180
+SGPLLIEDRGTHVLATLDRPEKRNAIDQDLIDALHALCAELEQVPRTLVLRGAGSSFAA
Sbjct 1 MSGPLLIEDRGTHVLATLDRPEKRNAIDQDLIDALHALCAELEQVPRTLVLRGAGSSFAA 60
Query 181 GADIAQLRERRAADARAGINTHAFTRVAELPMPVI 285
GADIAQLRERRAADARAGINTHAFTRVAELPMPVI
Sbjct 61 GADIAQLRERRAADARAGINTHAFTRVAELPMPVI 95
PF00378	CL0127	Enoyl-CoA hydratase/isomerase	10	229	1.5e-19	1.8e-23
PF16113	CL0127	Enoyl-CoA hydratase/isomerase	13	95	1e-07	1.3e-11
######
PaaZ
Query: llut-K1X41_05030 Query ID: lcl|Query_3669686 Length: 2030
>phenylacetic acid degradation bifunctional protein PaaZ [Leucobacter viscericola]
Sequence ID: WP_166291732.1 Length: 674
Range 1: 1 to 470
Score:781 bits(2018), Expect:0.0,
Method:Compositional matrix adjust.,
Identities:423/470(90%), Positives:446/470(94%), Gaps:0/470(0%)
Query 1 MTRTLQSYVHdawwspapdapaaEVRDAVTGEAVALVSSAGLDLAAAMEHARTVGQRSLG 180
MTR LQSYV DAWWSPA EV+DAVTGEAVALVSS GLDLAAAMEHARTVGQ+SLG
Sbjct 1 MTRILQSYVQDAWWSPAAGVTGVEVKDAVTGEAVALVSSEGLDLAAAMEHARTVGQKSLG 60
Query 181 ALTFHQRAVILKQLALALTERKSELYALSTHTGATKGDSWVDIDGGIGVLFTYSGKGRRE 360
ALTFHQRAVILKQLALALTERK ELYALSTHTGATKGDSWVDIDGGIGVLFTYSGKGRRE
Sbjct 61 ALTFHQRAVILKQLALALTERKKELYALSTHTGATKGDSWVDIDGGIGVLFTYSGKGRRE 120
Query 361 LPNARVQLDGPVEPLSKDGTFLGRHIRTTLPGVTVQINAFNFPVWGSLEKFAPAFLAGMP 540
LPNARVQLDGPVEPLSKDGTFLGRHIRTTLPGVTVQINAFNFPVWG+LEKF PAFLAGMP
Sbjct 121 LPNARVQLDGPVEPLSKDGTFLGRHIRTTLPGVTVQINAFNFPVWGALEKFGPAFLAGMP 180
Query 541 TIVKPATPGAYLAEQMVRIMVESGLLPAGSLQLVSGSVRDVFEHARLGDVVAFTGSASTA 720
TI+KPATPGAYLAEQMVRIM+ESGLLPAG+LQLVSGSVRDVF+HARLGDVVAFTGSASTA
Sbjct 181 TIIKPATPGAYLAEQMVRIMIESGLLPAGALQLVSGSVRDVFDHARLGDVVAFTGSASTA 240
Query 721 EALRRHEAVQTGGVIFSAETDSINASVLGPDAVAGTPEFDAYVRQLVNEMTTKAGQKCTA 900
EALRRH+AVQTGGVIF AETDSINASVLGPDAVAGTPEFDAYVRQLV EMTTKAGQKCTA
Sbjct 241 EALRRHDAVQTGGVIFGAETDSINASVLGPDAVAGTPEFDAYVRQLVAEMTTKAGQKCTA 300
Query 901 IrraivpaaladavadavrdrlaakvvvGDPRDKGVTMGALASVEQRDEVLRQVQKLVDG 1080
IRRAIVPAA ADA+ +AVRDR+A+KVVVGDP ++GVTMG+LASVEQRDEVLRQVQKLVDG
Sbjct 301 IRRAIVPAASADALVEAVRDRIASKVVVGDPPEEGVTMGSLASVEQRDEVLRQVQKLVDG 360
Query 1081 GGRILLGEGQQPGENTAFLDPILLRFDDPNAARVHDTEAFGPVSSIISYESPEQAAELVV 1260
GGRI+LGEGQ G +TAFLDP+LLRFDDP A RVHDTEAFGPVSSII+Y++PEQAA+LVV
Sbjct 361 GGRIVLGEGQTAGLDTAFLDPMLLRFDDPFAERVHDTEAFGPVSSIITYDTPEQAADLVV 420
Query 1261 RGGGSLVTSVASADPEFVAAVTLRAASANGRMLVLDRTDARSSTGHGSPC 1410
RGGGSLVTSVASADP FVA +TLRAASANGRMLVLDRTDARSSTGHGSP
Sbjct 421 RGGGSLVTSVASADPGFVAGLTLRAASANGRMLVLDRTDARSSTGHGSPL 470
PF00171	CL0099	Aldehyde dehydrogenase family	14	457	1.5e-56	6.1e-61
Range 2: 469 to 674
Score:369 bits(946), Expect:0.0,
Method:Compositional matrix adjust.,
Identities:190/206(92%), Positives:198/206(96%), Gaps:0/206(0%)
Query 1404 PLPNLVHggpgragggeelggVRSVFHYMQRTAIQGSPEMLTAITGVWHAGAATRSEVHP 1583
PLPNLVHGGPGRAGG EELGGVRSVFHYMQRTAIQGSPE LTAITGVWHAGAATR + HP
Sbjct 469 PLPNLVHGGPGRAGGSEELGGVRSVFHYMQRTAIQGSPEALTAITGVWHAGAATRDDRHP 528
Query 1584 FRKSLQDLRIGDQIISEEREVTLDDITHFAEFTGDTFYAHMDEEAAAANPFFPGRVAHGY 1763
FRKSLQ+LR+GDQ++S+EREVTLDDITHFAEFTGDTFYAHMDEEAAAANPFFPGRVAHGY
Sbjct 529 FRKSLQELRVGDQVLSDEREVTLDDITHFAEFTGDTFYAHMDEEAAAANPFFPGRVAHGY 588
Query 1764 LLLSFAAGLFVSPEPGPVLANYGLESLRFITPVSPGDRVRVALTAKQIVPRETDDYGEVH 1943
LLLSFAAGLFVSPEPGPVLANYGLE+LRFITPVSPGDRVRVALTAKQI+PRETDDYGEVH
Sbjct 589 LLLSFAAGLFVSPEPGPVLANYGLENLRFITPVSPGDRVRVALTAKQIIPRETDDYGEVH 648
Query 1944 WDAVLTNDRDETVATYDVLTLVSKTP 2021
WDAVL N DE VATYDVLTLVSKTP
Sbjct 649 WDAVLKNQDDEIVATYDVLTLVSKTP 674
################################
PaaJ
Query: lut-K1X41_05035 Query ID: lcl|Query_5143031 Length: 1217
>thiolase family protein [Leucobacter luti]
Sequence ID: WP_130452455.1 Length: 405
Range 1: 83 to 403
Score:541 bits(1394), Expect:0.0,
Method:Compositional matrix adjust.,
Identities:289/321(90%), Positives:303/321(94%), Gaps:0/321(0%)
Query 246 DELPGYTVNRLCASGMTAVSNAAQAIRAGDADLIVAGGVESMTRAPWVQEKPSRPWAKPG 425
D++PGYTVNRLCASGMTAV+NAAQAIRAGDADLIVAGGVESMTRAPWVQEKP R WAKPG
Sbjct 83 DDVPGYTVNRLCASGMTAVANAAQAIRAGDADLIVAGGVESMTRAPWVQEKPGRAWAKPG 142
Query 426 EQYDTSIGWRFANPRLSARDKATFSMSETAEEVARVDGITREDADAFAVESHRRAISAIA 605
Q+DTSIGWRF NP+L+ARDKATFSM ETAEEVARVDGI+REDADAFAVESHRRA++AIA
Sbjct 143 AQFDTSIGWRFTNPKLAARDKATFSMPETAEEVARVDGISREDADAFAVESHRRAVAAIA 202
Query 606 AGHFADEIVPVLAPDGRQTRLVDTDEGPRPDTSVEVLAGLRPvvtgggvvtagNASSLND 785
AGHFA EIVPV AP GRQTR VDTDEGPRP+TS EVLAGLRPVV GG VVTAGNASSLND
Sbjct 203 AGHFAAEIVPVEAPHGRQTRTVDTDEGPRPETSAEVLAGLRPVVAGGSVVTAGNASSLND 262
Query 786 GASALVVASGEAVERYGLVPRARIVTSVSAALAPEIMGLGPVPATEKALMRAGLTVADIG 965
GASALVVAS EAV RYGL PRARIVTSVSAALAPEIMGLGPVPATEKAL RAGLT+ DIG
Sbjct 263 GASALVVASAEAVARYGLTPRARIVTSVSAALAPEIMGLGPVPATEKALARAGLTIDDIG 322
Query 966 SIELNEAFASQSLACIRRLGLDPERVNSDGGAIALGHPLGSSGSRLLVTLLGRMEREHSR 1145
SIELNEAFASQSLACIRRLGLDP RVN+DGGAIALGHPLGSSGSRLLVTLLGRMERE+SR
Sbjct 323 SIELNEAFASQSLACIRRLGLDPARVNADGGAIALGHPLGSSGSRLLVTLLGRMERENSR 382
Query 1146 YGLATMCVGVGQGTATIIERM 1208
YGLATMCVGVGQGTATIIER+
Sbjct 383 YGLATMCVGVGQGTATIIERI 403
Range 2: 1 to 82
Score:121 bits(303), Expect:2e-26,
Method:Compositional matrix adjust.,
Identities:77/82(94%), Positives:80/82(97%), Gaps:0/82(0%)
Query 1 MPEAYLVGGVRTPVGRYGGALAGVRPddlaalvlraavdrSGLSPEAIAAGAIDEVIFGA 180
MP+AYLVGGVRTPVGRYGGALAGVRPDDLAALVLRAAVDRSGLS EA+ AGAIDEV+FGA
Sbjct 1 MPDAYLVGGVRTPVGRYGGALAGVRPDDLAALVLRAAVDRSGLSTEALTAGAIDEVVFGA 60
Query 181 ANQAGEDNRNVARMAVLLAGLP 246
ANQAGEDNRNVARMAVLLAGLP
Sbjct 61 ANQAGEDNRNVARMAVLLAGLP 82
######
PaaB
Query: leb-G7066_01090 Query ID: lcl|Query_7637312 Length: 293
>1,2-phenylacetyl-CoA epoxidase subunit PaaB [Leucobacter luti]
Sequence ID: WP_132204501.1 Length: 101
Range 1: 36 to 97
Score:119 bits(298), Expect:1e-40,
Method:Compositional matrix adjust.,
Identities:56/62(90%), Positives:58/62(93%), Gaps:0/62(0%)
Query 105 PDEEMALRNARDLYTRRNEGVSIWVVPAAAITTSDPDSKGVFFESPAGKNYRHAVYYTLA 284
PDE MALRNARDLYTRRNEGVSIWVVPAAAITTSDPDSKG +FESPAGKN+RHAVYY A
Sbjct 36 PDEAMALRNARDLYTRRNEGVSIWVVPAAAITTSDPDSKGAYFESPAGKNFRHAVYYARA 95
Query 285 EG 290
EG
Sbjct 96 EG 97
#####
PaaZ
Query: huw-FPZ11_09255 Query ID: lcl|Query_4176986 Length: 2059
>phenylacetic acid degradation bifunctional protein PaaZ [Humibacter sp.]
Sequence ID: WP_325450442.1 Length: 695
Range 1: 277 to 685
Score:659 bits(1700), Expect:0.0,
Method:Compositional matrix adjust.,
Identities:349/409(85%), Positives:380/409(92%), Gaps:0/409(0%)
Query 830 PEFDAFVRGVVTELTVKAGQKCTAIRRVIVPNGLRDDVIAAVSERISSRIVVGDPRAEGV 1009
PEFDAFVR VVTELTVKAGQKCTAIRR+IVPN +RDDV+AA+ +R+++++V+GDPRA+GV
Sbjct 277 PEFDAFVRSVVTELTVKAGQKCTAIRRIIVPNPVRDDVVAAIRDRLAAKVVLGDPRADGV 336
Query 1010 TMGPLASREQREEVLRRIQELIDGGGEIVYGSLDAPQVRRADGTTAVEPGGAFVGPVLLR 1189
TMGPLASR QREEVLR++ LI+ GG +V GSLD P VRRADG+ +V+P GAF+ PVLL
Sbjct 337 TMGPLASRGQREEVLRQLNRLIEAGGRVVCGSLDDPVVRRADGSESVDPTGAFLSPVLLD 396
Query 1190 FDDPWADAVHTIEAFGPVASVIGYDTADEAVRLVAAGRGSLVTSVASHDPSEVVELVSGI 1369
FDDPW DAVHT+EAFG VASV+GYD+A EAV LVA GRGSLVTS+ASHDP+EVVELVSGI
Sbjct 397 FDDPWTDAVHTVEAFGSVASVLGYDSAQEAVDLVAEGRGSLVTSIASHDPAEVVELVSGI 456
Query 1370 AAYNGRVLVLDRDDARSSTGHGSPVPhlvhggpgragggeelggiravLHHMQRTAIQGS 1549
AAYNGRVLVLDRDDAR+STGHGSPVPHLVHGGPGRAGGGEELGGIRAVLHHMQRTAIQGS
Sbjct 457 AAYNGRVLVLDRDDARTSTGHGSPVPHLVHGGPGRAGGGEELGGIRAVLHHMQRTAIQGS 516
Query 1550 PDMLTAITGEWHAGAAVDAGGRHPFRKTLAELQLGDRVSSESREVTLADIEHFAEFTGDT 1729
PDMLTAITGEWHAGA DAGGRHPFRK L EL++GDRVSSE REVTL DIE FAEFTGDT
Sbjct 517 PDMLTAITGEWHAGATSDAGGRHPFRKPLRELRIGDRVSSEPREVTLDDIERFAEFTGDT 576
Query 1730 FYAHMDEEAAAANPFFPGRVAHGYLLVSFAAGLFVDPEPGPVLANYGLENLRFLTPVSPG 1909
FYAHMDE AA+ANPFFPGRVAHGYLLVSFAAGLFVDP+PGPVLANYGLENLRFLTPVSPG
Sbjct 577 FYAHMDEAAASANPFFPGRVAHGYLLVSFAAGLFVDPDPGPVLANYGLENLRFLTPVSPG 636
Query 1910 DSIRVDLTAKQITPRETDDYGEVRWDAVLTNQRDEVVATYDVLTLVAKE 2056
DSIRVDLTAKQITPRETDDYGEVRWDAVLTNQR+E VATYDVLTLVAKE
Sbjct 637 DSIRVDLTAKQITPRETDDYGEVRWDAVLTNQREEPVATYDVLTLVAKE 685
Range 2: 1 to 277
Score:434 bits(1117), Expect:0.0,
Method:Compositional matrix adjust.,
Identities:214/277(77%), Positives:239/277(86%), Gaps:0/277(0%)
Query 1 MTGILPSYVQGQWWTSTSDEGAHQVLDASTGEVVTHVSTESLDLGGALEYARTVGRASLG 180
MT ILPSYV G WW D A VLDASTG+ VT VST +DL GALEYARTVG+ASLG
Sbjct 1 MTDILPSYVMGSWWKPGDDADAATVLDASTGDAVTRVSTTGIDLAGALEYARTVGQASLG 60
Query 181 ALTFHQRALLLKQFAQALTERKDELYALSSRAGTTKTDAMVDIDGGIGVLFTYSSKGRRE 360
LTFHQRALLLKQFAQALTERKDELY+L+ AG+TK DAMVDI+GGIG LFTYSSKGRRE
Sbjct 61 RLTFHQRALLLKQFAQALTERKDELYSLALSAGSTKPDAMVDIEGGIGALFTYSSKGRRE 120
Query 361 LPNTQLVVEGPAERLSKDGTFLGRHVYSRRPGVAVQINAFNFPVWGSLEKFAPAFLAGVP 540
LPN Q+VV+GPAERLSKDG+FLGRH+Y+R PGVAVQINAFNFPVWG LEK APAFLAGVP
Sbjct 121 LPNAQVVVDGPAERLSKDGSFLGRHIYTRLPGVAVQINAFNFPVWGPLEKLAPAFLAGVP 180
Query 541 TLVKPATPTGYIAEAMVRMLVESGLLPAGTVQLVSGSVPGLFDELRLGDLVAFTGSASTA 720
TLVKPATPT Y+ EAMVR+LV++G++P G +QLVSG VP LF+ LRLGD+V+FTGSASTA
Sbjct 181 TLVKPATPTAYLTEAMVRILVDTGVVPDGALQLVSGGVPELFENLRLGDIVSFTGSASTA 240
Query 721 QTLRAHECVQTGGVRFTSETDSINASVLGRDAVQGTP 831
+ LR+HE V+TGGVRFTSETDSINA VLGR A GTP
Sbjct 241 ERLRSHESVRTGGVRFTSETDSINAIVLGRHAGPGTP 277
Range 2: 1 to 38
Score:76.6 bits(187), Expect:1e-40,
Method:Compositional matrix adjust.,
Identities:34/38(89%), Positives:35/38(92%), Gaps:0/38(0%)
Query 1 MSTPGEKGNEAWPLWEVFIRANRGLSHVHAGSLHAPTK 114
MSTPGE G EAWPLWEVFIRANRGLSHVHAGSLHAP +
Sbjct 1 MSTPGELGTEAWPLWEVFIRANRGLSHVHAGSLHAPDE 38
##################
PaaJ
Query: chrs-EAG08_08205 Query ID: lcl|Query_7278818 Length: 1208
>MULTISPECIES: 3-oxoadipyl-CoA thiolase [Chryseobacterium]
Sequence ID: WP_115950540.1 Length: 402
Range 1: 1 to 242
Score:488 bits(1257), Expect:0.0,
Method:Compositional matrix adjust.,
Identities:234/242(97%), Positives:237/242(97%), Gaps:0/242(0%)
Query 1 MNNVYIIDYIRTPISKLGGGLSEVRADDLAAIVLKEIVARNPEVPVGEIEDVIFGCANQA 180
MNNVYIIDYIRTPISKL GGLSEVRADDLAAIVLKEIVARNPEVPV EIEDVIFGCANQA
Sbjct 1 MNNVYIIDYIRTPISKLSGGLSEVRADDLAAIVLKEIVARNPEVPVEEIEDVIFGCANQA 60
Query 181 GEDNRNVARMGLLLAGLPYKIGGETVNRLCASGMSAVANAFRSIASGEGEIYIAGGVEHM 360
GEDNRNVARMGLLLAGLPYKIGGETVNRLCASGMSAVANAFRSIASGEGEIYIAGGVEHM
Sbjct 61 GEDNRNVARMGLLLAGLPYKIGGETVNRLCASGMSAVANAFRSIASGEGEIYIAGGVEHM 120
Query 361 THSPYVMSKPTTAFGRDSQMFDTTFGWRFVNPKMKEMYGVDAMGDTAENLAEMHNISRED 540
T SPYVMSKP+ AFGRDSQMFDTTFGWRFVNPKMKEMYGVDAMGDTAENLAEMHNISRED
Sbjct 121 TRSPYVMSKPSAAFGRDSQMFDTTFGWRFVNPKMKEMYGVDAMGDTAENLAEMHNISRED 180
Query 541 QDKFALWSQQKATKAQENGRLAEEIVQVEIPQRKGDAKIFDKDEFIKPTSSMEGLGKLRP 720
QDKFALWSQQKATKAQE+GRLAEEIV+VEIPQRKGD KIFDKDEFIKPTSSMEGLGKLRP
Sbjct 181 QDKFALWSQQKATKAQESGRLAEEIVKVEIPQRKGDPKIFDKDEFIKPTSSMEGLGKLRP 240
Query 721 AF 726
AF
Sbjct 241 AF 242
Range 2: 237 to 402
Score:309 bits(792), Expect:0.0,
Method:Compositional matrix adjust.,
Identities:154/166(93%), Positives:161/166(96%), Gaps:0/166(0%)
Query 708 KTASGFQKEGGTVTAGNASGMNDGAAALILASEEAVKKYGLQPKAKILGSSVAGVEPRIM 887
K F+KEGGTVTAGNASGMNDGAAALILASEEAVKKYGL+PKAKILGSSVAGVEPRIM
Sbjct 237 KLRPAFKKEGGTVTAGNASGMNDGAAALILASEEAVKKYGLKPKAKILGSSVAGVEPRIM 296
Query 888 GIGPVEATQKLLKRLNLSLDDMDVIELNEAFAAQSLAVTRSLGLEDNDSRINPNGGAIAI 1067
GIGPVEATQKLLKRLNLSL+DMDVIELNEAFAAQSLAVTRSLGL+D+DSRINPNGGAIAI
Sbjct 297 GIGPVEATQKLLKRLNLSLEDMDVIELNEAFAAQSLAVTRSLGLKDDDSRINPNGGAIAI 356
Query 1068 GHPLGVSGARIIGSAALELHKQNKKYALCTLCIGVGQGYAMVIEKV 1205
GHPLGVSGARIIGSAA+EL KQ+KKYALCTLCIGVGQGYAMVIEKV
Sbjct 357 GHPLGVSGARIIGSAAMELQKQDKKYALCTLCIGVGQGYAMVIEKV 402
Pfam-search
PF00108	CL0046	Thiolase, N-terminal domain	4	270	1.8e-80	3e-84
PF02803	CL0046 Thiolase, C-terminal domain	277	401	8e-45	1.3e-48
#############
Query: ads-FPL17_05965 Query ID: lcl|Query_9355760 Length: 1061
>2Fe-2S iron-sulfur cluster-binding protein [Acinetobacter genomosp. 15BJ]
Sequence ID: WP_016163591.1 Length: 353
Range 1: 101 to 353
Score:516 bits(1328), Expect:0.0,
Method:Compositional matrix adjust.,
Identities:250/253(99%), Positives:250/253(98%), Gaps:0/253(0%)
Query 300 GCFFQKAARSGGQAFLGVAAGSGITPILSIIKQVLFEQSTSNFTLLYGNRSWKQTMFAEQ 479
G FFQKAARSGGQAFLGVAAGSGITPILSIIKQVLFEQSTSNFTLLYGNRSWKQTMFAEQ
Sbjct 101 GVFFQKAARSGGQAFLGVAAGSGITPILSIIKQVLFEQSTSNFTLLYGNRSWKQTMFAEQ 160
Query 480 IMDLKDQFKERFQLINIFSREFNESELMNGRIDETKLKQLFDHDVLESNFDHVFACGPDG 659
IMDLKDQFKERFQLINIFSREFNESELMNGRIDETKLKQLFDHDVLESNFDHVFACGPD
Sbjct 161 IMDLKDQFKERFQLINIFSREFNESELMNGRIDETKLKQLFDHDVLESNFDHVFACGPDE 220
Query 660 MMDTVESLLPTYGLSKDKIHTERFNTGHVRKRAVDADANRKEEQVNIVLDGRELIVSVSQ 839
MMDTVESLLPTYGLSKDKIHTERFNTGHVRKRAVDADANRKEEQVNIVLDGRELIVSVSQ
Sbjct 221 MMDTVESLLPTYGLSKDKIHTERFNTGHVRKRAVDADANRKEEQVNIVLDGRELIVSVSQ 280
Query 840 DDESILDAALRAGADLPYACKGGVCATCRCKVLSGDVDMFLNYSLEDDEVEKGYVLSCQT 1019
DDESILDAALRAGADLPYACKGGVCATCRCKVLSGDVDMFLNYSLEDDEVEKGYVLSCQT
Sbjct 281 DDESILDAALRAGADLPYACKGGVCATCRCKVLSGDVDMFLNYSLEDDEVEKGYVLSCQT 340
Query 1020 LPKGSNVRLSFDE 1058
LPK SNVRLSFDE
Sbjct 341 LPKSSNVRLSFDE 353
amino terminal is a hit
Range 2: 1 to 106
Score:218 bits(555), Expect:0.0,
Method:Compositional matrix adjust.,
Identities:102/106(96%), Positives:104/106(98%), Gaps:0/106(0%)
Query 1 MSQFIPLKVKSITPQTDQAICIAFDLVPEQQEQFKFQPGQHLTIRHLTEAGEIRRCYSIC 180
MSQFIPLKVKSITPQTDQAICIAFDLV EQQEQF+FQPGQHLTIRHLTEAGEIRRCYSIC
Sbjct 1 MSQFIPLKVKSITPQTDQAICIAFDLVSEQQEQFRFQPGQHLTIRHLTEAGEIRRCYSIC 60
Query 181 SYAPKEDISIAVKKMDQGQFSNWANDYLKVGDVLDVMPPQGVFSKK 318
SYAPKEDISIAVKKMDQGQFSNWANDYLKVGDVLDVMPPQGVF +K
Sbjct 61 SYAPKEDISIAVKKMDQGQFSNWANDYLKVGDVLDVMPPQGVFFQK 106
PF00970	CL0105	Oxidoreductase FAD-binding domain	6	104	8.5e-10	1.8e-13
Full protein
PF00111	CL0486	2Fe-2S iron-sulfur cluster binding domain	273	349	9.4e-20	3.1e-23
PF00175	CL0091	Oxidoreductase NAD-binding domain	124	233	1.7e-17	5.7e-21
PF00970	CL0105	Oxidoreductase FAD-binding domain	6	104	1.9e-08	6.4e-12
####################
Query: pala-CO695_03820 Query ID: lcl|Query_1428572 Length: 942
>MULTISPECIES: phenylacetic acid degradation operon negative regulatory protein PaaX [Providencia]
Sequence ID: WP_036983814.1 Length: 313
Range 1: 1 to 313
Score:565 bits(1455), Expect:0.0,
Method:Compositional matrix adjust.,
Identities:285/313(91%), Positives:298/313(95%), Gaps:0/313(0%)
Query 1 METKLTQFIQHAIGNQ*ISGTSLISSLYGDALHHRGGEVWLGSLTKLLEPMGFSDRFVRT 180
METKL+QFI +AI +Q ISGTSLISSLYGDALHHRGGEVWLGSLTKLLEPMGFSDRFVRT
Sbjct 1 METKLSQFIHYAIESQPISGTSLISSLYGDALHHRGGEVWLGSLTKLLEPMGFSDRFVRT 60
Query 181 SVFRLQKEGWLDVEKMGRRSYYRISERGQNRFRRAENKIYLSEQPEWDGKWDLLLLDSAD 360
SVFRLQKE WLDVEK+GRRSYYRISERGQNRFRRAE+KIYLSEQPEWDG WDLLLL+SAD
Sbjct 61 SVFRLQKENWLDVEKIGRRSYYRISERGQNRFRRAESKIYLSEQPEWDGTWDLLLLESAD 120
Query 361 KDEKIRLKKEFSWLGFGQFNSGLMAAPSRTQSDIPALLGELNAAEHVIYFRADYPFNRSE 540
KDEKIRLKKEF WLGFGQFNSGLMAAPSRTQSDIPALLGELNAA+ VIYFRADYPFNRSE
Sbjct 121 KDEKIRLKKEFGWLGFGQFNSGLMAAPSRTQSDIPALLGELNAADQVIYFRADYPFNRSE 180
Query 541 KNLKELVFNAWSLPDISEHYHQFIDLFRPVALLLKEHAEHVISPELCFQLRLLLIHFYRR 720
K LKELVF+AWSLP+ISEHYHQFI LFRPVALLLKEH E ISPELCFQLRLLLIHFYRR
Sbjct 181 KKLKELVFDAWSLPEISEHYHQFISLFRPVALLLKEHGEQAISPELCFQLRLLLIHFYRR 240
Query 721 VVlkdpllpdellpTQWEGHIARHLCTNIYQRIDQGATQYVTEMCETTVGELPQPSSAYY 900
V+LKDPLLPDELLP QWEGHIARHLCTNIYQRIDQGATQYVT +CETTVGELPQPSSAYY
Sbjct 241 VILKDPLLPDELLPAQWEGHIARHLCTNIYQRIDQGATQYVTGLCETTVGELPQPSSAYY 300
Query 901 RRFGGIIRDLVAA 939
RRFGGI+R+L AA
Sbjct 301 RRFGGILRELAAA 313
PF07848	CL0123	PaaX-like protein	18	87	4.1e-27	1.4e-30
PF08223		PaaX-like protein C-terminal domain	190	282	7.9e-27	2.6e-30
PF20803	CL0728	PaaX protein central Cas2-like domain	103	184	5.3e-10	1.8e-13
Query: T03188 , complement(3811523 .. 3813839) Query ID: lcl|Query_12158162 Length: 1000
>T03188 , complement(3811523 .. 3813839) --upstream koy-J415_18155
GCACACCGTACCCGGTACCACCATTAACCGTCTGTGCGGCTCCGGTCTCGACGCTATCGG
CTTCGCCGCACGCGCCATCAAAGCCGGAGAGGCGGATCTGATGATCGCCGGCGGGTCGAG
TCCATGTCGCGGGCGCCGTTTGTGATGGCCAAAGCCAGCGCCCCCTGGCAGCGCCAGGCC
GAGCTGTTTGATACCACCATCGGCTGGCGTTTTGTGAACCCGCTCATGCAGCAGCGATTT
GGCACTGACAGCATGCCGGAAACGGCGGAGAATGTAGCTGAATTGTTAAATATCAGCCGC
GCCGATCAGGACGCTTTCGCTTTCCGCAGCCAGCAGCGTACGGCTCAGGCCCAGCGCGAC
GGCATTCTGGCGCAGGAGATCGTACCGGTAAACGTTGTCGACAGGAAAGGAGCGGTACAC
GTAGTGCGCGACGACGAGCATCCGCGGGCGGATACCACCATTGAACAGCTTTCGCGGCTA
AAAACGCCGTTCCGTCAGGGCGGCGTAGTGACCGCGGGAAATGCCTCCGGCGTCAACGAC
GGCGCCGCGGCGCTGATTATCGCCAGCTCGCAGCAGGCCATCGTCCAGGGGCTGACGCCG
CGGGCGCGTATTGTGGCGATGGCGACGGCGGGCGTCGAGCCGAAGCTGATGGGGCTTGGA
CCGGTACCGGCGGTACGTAAAGTGCTGGAGCGCGCCGGGCTGAGTATAAACGATATGGAT
CTGATTGAGCTGAATGAAGCCTTCGCCGCCCAGGCGTTGGGCGTGCTCAGACAGCTGGGG
CTGGAGGATGATGCCCCGCATGTTAACCCCAACGGCGGCGCCATCGCCTTAGGCCATCCG
TTGGGAATGAGCGGCGCCCGGCTGGCATTAAGCGCCAGCCTGGAGCTGCAGCGCCGCGGC
GGGCGCTATGCGCTGTGTACGATGTGTATTGGCGTGGGTCAGGGCATTGCCATGATCCTT
GAGCGAGTGTGAGCGAATCTACCTGCGAGTACCCTACAAAA
>3-oxoadipyl-CoA thiolase, partial [Klebsiella pneumoniae]
Sequence ID: WP_087637585.1 Length: 340
Range 1: 56 to 340
Score:499 bits(1286), Expect:2e-175,
Method:Compositional matrix adjust.,
Identities:258/285(91%), Positives:271/285(95%), Gaps:0/285(0%)
Query 115 VESMSRAPFVMAKASAPWQRQAELFDTTIGWRFVNPLMQQRFGTDSMPETAENVAELLNI 294
VESMSRAPFVM KASAP+QRQAELFDTTIGWRFVNPLM Q FGTDSMPETAENVAELLNI
Sbjct 56 VESMSRAPFVMGKASAPYQRQAELFDTTIGWRFVNPLMAQHFGTDSMPETAENVAELLNI 115
Query 295 SRADQDAFAFRSQQRTAQAQRDGILAQEIVPVNVVDRKGAVHVVRDDEHPRADTTIEQLS 474
SRADQDAFA+RSQQR AQAQRDGILAQEIVPV +V RKGAV VR+DEHPR +TT+EQL+
Sbjct 116 SRADQDAFAWRSQQRAAQAQRDGILAQEIVPVQIVGRKGAVSDVREDEHPRPETTLEQLA 175
Query 475 RLKTPFRQGGVVTAGNASGVNDGaaaliiassqqaiVQGLTPRARIVAMATAGVEPKLMG 654
+LK PFRQGGV+TAGNASGVNDGAAALIIAS QQA +QGLTPRARIVAMATAGVEP+LMG
Sbjct 176 KLKAPFRQGGVITAGNASGVNDGAAALIIASEQQAAIQGLTPRARIVAMATAGVEPRLMG 235
Query 655 LGPVPAVRKVLERAGLSINDMDLIELNEAFAAQALGVLRQLGLEDDAPHVNPNGGAIALG 834
s LGPVPAVRKVLERAGL+INDMDLIELNEAFAAQALGVLRQLG+ DDA HVNPNGGAIALG
Sbjct 236 LGPVPAVRKVLERAGLNINDMDLIELNEAFAAQALGVLRQLGVPDDAAHVNPNGGAIALG 295
Query 835 HPLGMSGARLALSASLELQRRGGRYALCTMCIGVGQGIAMILERV 969
HPLGMSGARLALSASLELQRRGGRYALCTMCIGVGQGIAMILERV
Sbjct 296 HPLGMSGARLALSASLELQRRGGRYALCTMCIGVGQGIAMILERV 340
Range 2: 18 to 55
Score:75.9 bits(185), Expect:3e-11,
Method:Compositional matrix adjust.,
Identities:36/38(95%), Positives:38/38(100%), Gaps:0/38(0%)
Query 2 HTVPGTTINRLCGSGLDAIGFAARAIKAGEADLMIAGG 115
HTVPGTTINRLCGSGLDAIGFAARAIKAG+ADL+IAGG
Sbjct 18 HTVPGTTINRLCGSGLDAIGFAARAIKAGDADLLIAGG 55
PF00108	CL0046	Thiolase, N-terminal domain	1	191	1.2e-54	1.9e-58
PF02803	CL0046	Thiolase, C-terminal domain	198	322	7.4e-47	1.2e-50
Query: hola Query ID: lcl|Query_10108214 Length: 1442
>Probable 3-hydroxybutyryl-CoA dehydrogenase [Raoultella planticola]
Sequence ID: VTM71029.1 Length: 343
Range 1: 79 to 343
Score:534 bits(1376), Expect:0.0,
Method:Compositional matrix adjust.,
Identities:262/265(99%), Positives:263/265(99%), Gaps:0/265(0%)
Query 645 IDAALRDGGGFPMGPLALTDLIGQDVNFAVTCSVFNAFWQDRRFLPSLVQQELALAGRLG 824
IDAALRDGGGFPMGPLALTDLIGQDVNFAVTCSVFNAFWQDRRFLPSLVQQELALAGRLG
Sbjct 79 IDAALRDGGGFPMGPLALTDLIGQDVNFAVTCSVFNAFWQDRRFLPSLVQQELALAGRLG 138
Query 825 KKSGQGVYRWPLESASVPALAAVAETCGAKAVHTTGDSVTGRVTIALDDVRVLETEGETA 1004
KKSGQGVYRWPLESA VPALAAVAETCGAKAV TTGDSVTGR+TIALDDVRVLETEGETA
Sbjct 139 KKSGQGVYRWPLESAFVPALAAVAETCGAKAVRTTGDSVTGRITIALDDVRVLETEGETA 198
Query 1005 QALSVQYGCPVVVYDYCAGDTVVLATAATNPASATDKAVRYFQQQGKKVLLIADYPGLLV 1184
QALSVQYGCPVVVYDYCAGDTVVLATAATNPASATDKAVRYFQQQGKKVLLIADYPGLLV
Sbjct 199 QALSVQYGCPVVVYDYCAGDTVVLATAATNPASATDKAVRYFQQQGKKVLLIADYPGLLV 258
Query 1185 WRTLAMLINEALDAVQKGVASPEDIDTAMRLGVNYPHGPLAWGESVGWQRVLRMLENLQQ 1364
WRTLAMLINEALDAVQKGVASPEDIDTAMRLGVNYPHGPLAWGESVGWQRVLRMLENLQQ
Sbjct 259 WRTLAMLINEALDAVQKGVASPEDIDTAMRLGVNYPHGPLAWGESVGWQRVLRMLENLQQ 318
Query 1365 HYGEERYRPGSLLRQKALVEQRNEQ 1439
HYGEERYRPGSLLRQKALVEQRNEQ
Sbjct 319 HYGEERYRPGSLLRQKALVEQRNEQ 343
Range 2: 1 to 75
Score:160 bits(405), Expect:0.0,
Method:Compositional matrix adjust.,
Identities:74/75(99%), Positives:75/75(100%), Gaps:0/75(0%)
Query 412 VAGLHFFNPAPVMKLVEVVSGLATSPEVVEQLCRCVTAWGKQPVRCRSTPGFIVNRVARP 591
+AGLHFFNPAPVMKLVEVVSGLATSPEVVEQLCRCVTAWGKQPVRCRSTPGFIVNRVARP
Sbjct 1 MAGLHFFNPAPVMKLVEVVSGLATSPEVVEQLCRCVTAWGKQPVRCRSTPGFIVNRVARP 60
Query 592 FYAEAWRALEEQVAP 636
FYAEAWRALEEQVAP
Sbjct 61 FYAEAWRALEEQVAP 75
PF00725	CL0106	3-hydroxyacyl-CoA dehydrogenase, C-terminal domain	51	145	3.1e-25	5.1e-29
PF02737	CL0063	3-hydroxyacyl-CoA dehydrogenase, NAD binding domain	1	49	4e-14	6.7e-18
PF18321	CL0063	3-hydroxybutyryl-CoA dehydrogenase reduced Rossmann-fold domain
##############
Query: ecls-LI67_015445 Query ID: lcl|Query_10581488 Length: 1205
>MULTISPECIES: 3-oxoadipyl-CoA thiolase [Enterobacter]
Sequence ID: WP_347499153.1 Length: 400
Range 1: 12 to 400
Score:726 bits(1873), Expect:0.0,
Method:Compositional matrix adjust.,
Identities:364/390(93%), Positives:375/390(96%), Gaps:1/390(0%)
Query 33 NPVGRYGGALSAVRTDDLGAVPLRALLARYPQLDLERIDDVIFGCANQAGEDNRNVARMS 212
PVGRYGGALS VR DDLGAVPLRALLARYPQLD ERIDDVIFGCANQAGEDNRNVARMS
Sbjct 12 TPVGRYGGALSGVRADDLGAVPLRALLARYPQLDAERIDDVIFGCANQAGEDNRNVARMS 71
Query 213 SLLAGLPQTVSGTTINRLCGSGLDAVGFAARTIKAGDGDLLIAGGVESMSRAPFVMGKAT 392
+LLAGLPQTVSGTTINRLCGSGLDA+GFAAR IKAGDGDLLIAGGVESMSRAPFVMGKAT
Sbjct 72 ALLAGLPQTVSGTTINRLCGSGLDAIGFAARAIKAGDGDLLIAGGVESMSRAPFVMGKAT 131
Query 393 AAYQRQAEIFDTTIGWRFVNPLMHQQFGTDSMPETAENVAELLNISRTDQDAFALRSQQR 572
+A+QRQAE+FDTTIGWRFVNPLMHQQFGTDSMPETAENVAELLNISR DQDAFALRSQQR
Sbjct 132 SAFQRQAEMFDTTIGWRFVNPLMHQQFGTDSMPETAENVAELLNISRADQDAFALRSQQR 191
Query 573 TAQAQQNGILAQEIvpvpvpGKKGAVNEFSVDEHPRADTTLEQLAGLKTPFRRNGVVTAG 752
TAQAQQNGILAQEIV V V GKKGAV E SVDEHPR +TTLEQLA LKTPFR+NGVVTAG
Sbjct 192 TAQAQQNGILAQEIVSVLVAGKKGAVTEISVDEHPR-ETTLEQLAALKTPFRKNGVVTAG 250
Query 753 NASGVNDGAAALIVASEKMALAQGVVPRTRIVAMATAGVEPRLMGLGPVPATRKVLECAG 932
NASGVNDGAAALI+ASEKMALAQG+VPRTRIVAMATAGVEPRLMGLGPVPATRKVLE AG
Sbjct 251 NASGVNDGAAALIIASEKMALAQGLVPRTRIVAMATAGVEPRLMGLGPVPATRKVLERAG 310
Query 933 LSIHDMDVIELNEAFAAQALGVLRQLGLPDDAAHVNPNGGAIALGHPLGMSGARLALAAS 1112
LSI+DMDVIELNEAFA+QALGVLRQLGLPDDAAHVNPNGGAIALGHPLGMSGARLALAAS
Sbjct 311 LSINDMDVIELNEAFASQALGVLRQLGLPDDAAHVNPNGGAIALGHPLGMSGARLALAAS 370
Query 1113 NELHRRGGRYALCTMCIGVGQGIAMILERV 1202
NELHRR GRYALCTMCIGVGQGIAMILERV
Sbjct 371 NELHRRNGRYALCTMCIGVGQGIAMILERV 400
PF00108	CL0046	Thiolase, N-terminal domain	1	258	2.7e-70	4.5e-74
PF02803	CL0046	Thiolase, C-terminal domain	265	389	1.1e-44	1.9e-48
########
Query: ebu-CUC76_03685 Query ID: lcl|Query_11816549 Length: 1070
>phenylacetate-CoA oxygenase/reductase, PaaK subunit [Klebsiella pneumoniae]
Sequence ID: STV22624.1 Length: 611
Range 1: 1 to 321
Score:584 bits(1506), Expect:0.0,
Method:Compositional matrix adjust.,
Identities:288/325(89%), Positives:297/325(91%), Gaps:4/325(1%)
Query 1 MTTFHSLKVARVEPETRDAVTITFAIPQALQAEYCFRPGQHLTLKARLGGEELRRCYSIC 180
MTTF+SLKVARVEPETRDAVTITFAIPQALQAEYCFRPGQHLTLKARLGGEELRRCYSIC
Sbjct 1 MTTFYSLKVARVEPETRDAVTITFAIPQALQAEYCFRPGQHLTLKARLGGEELRRCYSIC 60
Query 181 RSRTPGEISVAIKAIDGGRFSRYAQHDIQQGMELEVMVPQGHFGYQPQAERQGDYLAIAA 360
SRTPGEISVA+KAIDGGRFSRYAQHDIQQGMELEVMVPQGHFGYQPQAERQG+YLAIAA
Sbjct 61 HSRTPGEISVAVKAIDGGRFSRYAQHDIQQGMELEVMVPQGHFGYQPQAERQGEYLAIAA 120
Query 361 GSGITPMMAIVSATLATEPYSRFTLIYGNRSSHSMMFRQALADLKDRYPQRLQVIHLFSQ 540
GSGITPMMAI+SATLATEP SRFTLIYGNR+SHSMMFRQALADLKDRYPQRLQVIHLFSQ
Sbjct 121 GSGITPMMAIISATLATEPQSRFTLIYGNRNSHSMMFRQALADLKDRYPQRLQVIHLFSQ 180
Query 541 ESMDSDLLQGRIDGDKLRQLADHLLDFSRFDEAFICGPATMMDEAEATLRELGVAEKSIH 720
ESMDSDLLQGRIDGDKLRQLADHLLDFSRFDEAFICGPA MMDEAEATLRELGVAEKSIH
Sbjct 181 ESMDSDLLQGRIDGDKLRQLADHLLDFSRFDEAFICGPAAMMDEAEATLRELGVAEKSIH 240
Query 721 LERFNTPGVSVKRAAGVQAEGRTVTIRQDGRDRLIALSAEDDSILDAALRQGQTCRLPAR 900
LERFNTPG +VKRAAGVQAEGRTVTIRQDGRDRLIALSAEDDSILDAALRQG +
Sbjct 241 LERFNTPGGNVKRAAGVQAEGRTVTIRQDGRDRLIALSAEDDSILDAALRQGADLPFACK 300
Query 901 AGCAPPVNAKCCAAKWRWPPTIASK 975
G V A C R +A+
Sbjct 301 GG----VCATCKCKVLRGEVAMAAN 321
Range 2: 289 to 354
Score:132 bits(331), Expect:7e-30,
Method:Compositional matrix adjust.,
Identities:62/66(94%), Positives:64/66(96%), Gaps:0/66(0%)
Query 864 IASGADLPFACKGGVCATCKCKVLRGEVAMAANYSLEADELAAGYVLSCQALPTSGDVVV 1043
+ GADLPFACKGGVCATCKCKVLRGEVAMAANYSLEADELAAGYVLSCQ+LPTSGDVVV
Sbjct 289 LRQGADLPFACKGGVCATCKCKVLRGEVAMAANYSLEADELAAGYVLSCQSLPTSGDVVV 348
Query 1044 DFDARG 1061
DFDARG
Sbjct 349 DFDARG 354
PF00175	CL0091	Oxidoreductase NAD-binding domain	117	227	5.8e-17	1.2e-20
PF00111	CL0486	2Fe-2S iron-sulfur cluster binding domain	266	354	5.7e-13	1.2e-16
PF00970	CL0105	Oxidoreductase FAD-binding domain	6	105	1.2e-10	2.6e-14
PF08030	CL0091	Ferric reductase NAD binding domain	114	203	0.018	3.8e-06
##############
spsh-FM037_08870
>3-hydroxyacyl-CoA dehydrogenase NAD-binding domain-containing protein [Shewanella sp. YLB-07]
Sequence ID: WP_152829146.1 Length: 706
Range 1: 240 to 706
Score:927 bits(2396), Expect:0.0,
Method:Compositional matrix adjust.,
Identities:467/467(100%), Positives:467/467(100%), Gaps:0/467(0%)
Query 585 PQYAIDSIENVLSLPFEQAMQEERRLFNECRNSAQSHAMRHAFFAERMAAKLTKYEDDAL 764
PQYAIDSIENVLSLPFEQAMQEERRLFNECRNSAQSHAMRHAFFAERMAAKLTKYEDDAL
Sbjct 240 PQYAIDSIENVLSLPFEQAMQEERRLFNECRNSAQSHAMRHAFFAERMAAKLTKYEDDAL 299
Query 765 ALKIHSVAIIGAGTMGVGIAMCFAQAGIAVVLLDMKQESVAKGLSAIESRFHQSVKRGII 944
ALKIHSVAIIGAGTMGVGIAMCFAQAGIAVVLLDMKQESVAKGLSAIESRFHQSVKRGII
Sbjct 300 ALKIHSVAIIGAGTMGVGIAMCFAQAGIAVVLLDMKQESVAKGLSAIESRFHQSVKRGII 359
Query 945 SGAQLTEAMALITGTCEYRDVGDVDLVVEAAFESMEVKKQIFSILDEVCKPETILTSNTS 1124
SGAQLTEAMALITGTCEYRDVGDVDLVVEAAFESMEVKKQIFSILDEVCKPETILTSNTS
Sbjct 360 SGAQLTEAMALITGTCEYRDVGDVDLVVEAAFESMEVKKQIFSILDEVCKPETILTSNTS 419
Query 1125 YLDINEIAQSTHRAHKVLGMHFFSPANIMKLLEVVRADKTDQQSLKTVMALGKQIgkvcv 1304
YLDINEIAQSTHRAHKVLGMHFFSPANIMKLLEVVRADKTDQQSLKTVMALGKQIGKVCV
Sbjct 420 YLDINEIAQSTHRAHKVLGMHFFSPANIMKLLEVVRADKTDQQSLKTVMALGKQIGKVCV 479
Query 1305 avgvcygyvgNRMYACYGREANALLLEGATPGQIDRALQQWGMAMGPLAVNDMSGIDIAY 1484
AVGVCYGYVGNRMYACYGREANALLLEGATPGQIDRALQQWGMAMGPLAVNDMSGIDIAY
Sbjct 480 AVGVCYGYVGNRMYACYGREANALLLEGATPGQIDRALQQWGMAMGPLAVNDMSGIDIAY 539
Query 1485 KARQENGGYSNDPHYFRAADLMVEANRLGQKTAAGFYRYDKDNGSRIEDAEVLTFLSAEA 1664
KARQENGGYSNDPHYFRAADLMVEANRLGQKTAAGFYRYDKDNGSRIEDAEVLTFLSAEA
Sbjct 540 KARQENGGYSNDPHYFRAADLMVEANRLGQKTAAGFYRYDKDNGSRIEDAEVLTFLSAEA 599
Query 1665 DRLGVVQRSDISDEEIQYRLIFALINEGAYILEEGIVDRASDIDVIWLNGYGFPRYLGGP 1844
DRLGVVQRSDISDEEIQYRLIFALINEGAYILEEGIVDRASDIDVIWLNGYGFPRYLGGP
Sbjct 600 DRLGVVQRSDISDEEIQYRLIFALINEGAYILEEGIVDRASDIDVIWLNGYGFPRYLGGP 659
Query 1845 MFYADEFGLAELVAIIKGFKKLTGKGHWVIAPILERLVETSEKLALQ 1985
MFYADEFGLAELVAIIKGFKKLTGKGHWVIAPILERLVETSEKLALQ
Sbjct 660 MFYADEFGLAELVAIIKGFKKLTGKGHWVIAPILERLVETSEKLALQ 706
PF02737	CL0063	3-hydroxyacyl-CoA dehydrogenase, NAD binding domain	66	245	7.4e-61	4.9e-64
PF00725	CL0106	3-hydroxyacyl-CoA dehydrogenase, C-terminal domain	247	339	3e-20	2e-23
PF01266	CL0063	FAD dependent oxidoreductase	66	142	0.00015	1e-07
Range 2: 45 to 256
Score:405 bits(1041), Expect:3e-128,
Method:Compositional matrix adjust.,
Identities:199/212(94%), Positives:201/212(94%), Gaps:8/212(3%)
Query 1 IERATTDNSVTCIVIKCDGRTFIAGADISEFGHPPLEPQLPYVLEKIDQCTKPIVATLFG 180
IERATTDNSVTCIVIKCDGRTFIAGADISEFGHPPLEPQLPYVLEKIDQCTKPIVA LFG
Sbjct 45 IERATTDNSVTCIVIKCDGRTFIAGADISEFGHPPLEPQLPYVLEKIDQCTKPIVAALFG 104
Query 181 TVLGGGFELALSCHYRVAVSGTKLGLPEVTLGLIPGAGGTQLLPRIGGIELALEMITSGK 360
TVLGGGFELALSCHYRVAVSGTKLGLPEVTLGLIPGAGGTQLLPRIGGIELALEMITSGK
Sbjct 105 TVLGGGFELALSCHYRVAVSGTKLGLPEVTLGLIPGAGGTQLLPRIGGIELALEMITSGK 164
Query 361 PKSVQSLSDTGVIDLTVDDSAALLERTIEFSRNVLVQQKNIRRTSKIVIAHHQEYAQLFS 540
PKSVQSLSDTGVIDLTVDDSAALLERTIEFSRNVLVQQKNIRRTSKIVIAHHQEYAQLFS
Sbjct 165 PKSVQSLSDTGVIDLTVDDSAALLERTIEFSRNVLVQQKNIRRTSKIVIAHHQEYAQLFS 224
Query 541 LWRSKIAKKMRGQQAP--------NMLSTPLK 612
LWRSKIAKKMRGQQAP N+LS P +
Sbjct 225 LWRSKIAKKMRGQQAPQYAIDSIENVLSLPFE 256
##########
Query: htx-EKK97_00415 Query ID: lcl|Query_4017455 Length: 2042
>phenylacetic acid degradation bifunctional protein PaaZ [Billgrantia kenyensis]
Sequence ID: WP_181513454.1 Length: 680
Range 1: 117 to 680
Score:1044 bits(2700), Expect:0.0,
Method:Compositional matrix adjust.,
Identities:522/564(93%), Positives:547/564(96%), Gaps:0/564(0%)
Query 348 LPSGNVAHEGPATQLGKDNHFNGTHILVPRRGVCVHINAFNFPIWGMLEKFAPAFLAGMP 527
LPSGNVAHEGP TQLGK+NHFNGTHILVPRRGVCVHINAFNFPIWGMLEKFAPAFLAGMP
Sbjct 117 LPSGNVAHEGPVTQLGKNNHFNGTHILVPRRGVCVHINAFNFPIWGMLEKFAPAFLAGMP 176
Query 528 CIVKPATATSYLAEAAVRIIDESGLLPEGALQLIIGGTGDLLDRLEEQDFVTFTGSAATA 707
CIVKPATATSY+AEAAVRII++SGLLP+GALQLIIGGTGDLLDRLEEQDFVTFTGSA TA
Sbjct 177 CIVKPATATSYVAEAAVRIINDSGLLPDGALQLIIGGTGDLLDRLEEQDFVTFTGSANTA 236
Query 708 LKLKRHPNLLARSIPFNAEADSLNSAILAPDVTPEDEEFGIFAKEVAKEMTAKAGQKCTA 887
LKLK HPN+LARSIPFNAEADSLNSAILAPDVTP+DEEF IFAKEV KEMTAKAGQKCTA
Sbjct 237 LKLKSHPNILARSIPFNAEADSLNSAILAPDVTPDDEEFAIFAKEVVKEMTAKAGQKCTA 296
Query 888 IRRVLVPAEHLDALAERIKERLGKIAFGDPKEEGVRMGALSSQDQLRDVTDAIGRLLETS 1067
IRRVLVP EH+DA+A+RIKERL +I GDPKEEGVRMGALSS DQLRDV DAIG+LLETS
Sbjct 297 IRRVLVPDEHVDAMADRIKERLSRIVAGDPKEEGVRMGALSSDDQLRDVRDAIGQLLETS 356
Query 1068 ECVFGKNDGLEPVGKGVENGAFIAPHLLINYRPLQDGGAHDIEAFGPVATLMPYHGIDEA 1247
ECVFG+++G +PVGKGVENGAFIAPHLLIN P QDGGAHDIEAFGPVATLMPY+GI+EA
Sbjct 357 ECVFGRSEGFKPVGKGVENGAFIAPHLLINRNPRQDGGAHDIEAFGPVATLMPYNGIEEA 416
Query 1248 LAIAAKGKGSLVTTLTTKDPAIAAEMIPVLAAQHGRLQILDAEAAKESTGHGSPLPMLKH 1427
L +AAKGKGSLVTTLTTK+PAIAAEMIPVLAAQHGRLQILDAEAAKESTGHGSPLPMLKH
Sbjct 417 LRLAAKGKGSLVTTLTTKNPAIAAEMIPVLAAQHGRLQILDAEAAKESTGHGSPLPMLKH 476
Query 1428 ggpgragggeelggIRAVHHYLQRTAIQGSPTMVAAVTREYVRGAKVIENDVHPFRRYFD 1607
GGPGRAGGGEELGGIRAVHHYLQRTAIQGSPTMVAAVTREYVRGAKVIENDVHPFRR+FD
Sbjct 477 GGPGRAGGGEELGGIRAVHHYLQRTAIQGSPTMVAAVTREYVRGAKVIENDVHPFRRHFD 536
Query 1608 DLQVGESLLTHRRTVTEADIVNFGCLSGDHFYMHFDDIAARKTQFGQRIAHGYFVLSAAA 1787
DLQVGESLLTHRRTVTEADIVNFGCLSGDHFYMHFDDIAARKTQFGQRIAHGYFVLSAAA
Sbjct 537 DLQVGESLLTHRRTVTEADIVNFGCLSGDHFYMHFDDIAARKTQFGQRIAHGYFVLSAAA 596
Query 1788 GLFVYPGEGPVLANYGLDTLRFITPVAPGDTIRARLTCKRKIDQGRTSPEGHPQGVVMWD 1967
GLFVYPGEGPVLANYGLDTLRFITPVAPGDTIRARLTCKRKIDQGR SP+GHPQGVVMWD
Sbjct 597 GLFVYPGEGPVLANYGLDTLRFITPVAPGDTIRARLTCKRKIDQGRASPDGHPQGVVMWD 656
Query 1968 VAVTNQKDELVASYDILTLVAKRQ 2039
VAVTNQ+DELVASYDILTLVAK++
Sbjct 657 VAVTNQEDELVASYDILTLVAKQK 680
Range 2: 1 to 115
Score:216 bits(550), Expect:6e-57,
Method:Compositional matrix adjust.,
Identities:100/115(87%), Positives:107/115(93%), Gaps:0/115(0%)
Query 1 MPVLKSYIAGQWFGSTAAKALPSAINGDTIAHTHEETIDFAQVVDYGRHTGVKNLLALDF 180
MPVL+SYIAGQW GSTAAKALPSAINGD IAHTH+E+IDF+QVVDYGRH G+ +LLALDF
Sbjct 1 MPVLQSYIAGQWLGSTAAKALPSAINGDIIAHTHDESIDFSQVVDYGRHQGLSSLLALDF 60
Query 181 QQRAAILKALAVYLQERKEALYEISHHTGCTRADSWIDIEGGFGTLFAYASIGRK 345
QQRAAILKALA Y+QERKE LYEISHHTGCTRADSWIDIEGGFGTLF YAS GRK
Sbjct 61 QQRAAILKALAAYIQERKEELYEISHHTGCTRADSWIDIEGGFGTLFTYASTGRK 115
####
PaaF
>T06950 , complement(1493881 .. 1495072)
TTGCGTAACAAAACATCAAACACTTTACCTGTAACCGCCTACTGAAGAATCGGCACACCACTATCTAAGAACTCGACGCACCCTGCTATAACTCAGTTTTTTTAGACGACCTTGGTTTTTTTATACCATCGTCTAACAATTATCTTATATTCACCAAAAATTCACACAAGTTATTGTTAATAAGGAATAAACCACCAACAACATCAACAAGCGACACATTACAACCACCCATACAATATTGATGTGTATCAAAATAAATCTATACTCGGCAGAGATCCATCCTGTACACCACAGGCCGAACGGTCACTGGCGGGCACCGCCGACCGCGAAAAGGGCATGCGCGCCTTCCAAGAAAAACGATCTGCCTCTTTTAAAGGGCACTGACACAAGGACATTACCC

## Sheet: TableS3
>Cluster 0
0	2921aa, >sast-CD934_28925... *
>Cluster 1
0	2909aa, >scx-AS200_43240... *
>Cluster 2
0	2908aa, >sho-SHJGH_1100... *
1	2908aa, >shy-SHJG_1265... at 100.00%
>Cluster 3
0	2899aa, >salb-XNR_5891... *
>Cluster 4
0	2878aa, >sfug-CNQ36_01470... *
1	2878aa, >strf-ASR50_01515... at 92.70%
>Cluster 5
0	2873aa, >samb-SAM23877_0428... *
>Cluster 6
0	2862aa, >slau-SLA_0409... *
>Cluster 7
0	566aa, >hpse-HPF_20915... *
>Cluster 8
0	494aa, >samb-SAM23877_0423... *
>Cluster 9
0	494aa, >splu-LK06_031360... *
>Cluster 10
0	492aa, >salb-XNR_5888... *
>Cluster 11
0	464aa, >sqz-FQU76_30845... *
>Cluster 12
0	443aa, >barh-WN72_15890... at 97.74%
1	443aa, >bbet-F8237_05605... at 95.94%
2	443aa, >bdg-LPJ38_17535... at 95.03%
3	443aa, >bgq-X265_26465... at 94.36%
4	443aa, >bgz-XH91_24705... at 96.84%
5	462aa, >bja-blr2897... *
6	443aa, >bjp-RN69_33330... at 97.52%
7	443aa, >bju-BJ6T_68690... at 97.52%
8	443aa, >bot-CIT37_39120... at 96.61%
9	443aa, >brad-BF49_1795... at 96.84%
10	443aa, >brc-BCCGELA001_1298... at 95.49%
11	443aa, >brq-CIT40_08965... at 95.71%
12	443aa, >brs-S23_51180... at 96.61%
13	443aa, >bsym-CIT39_08075... at 96.61%
14	443aa, >bvz-BRAD3257_5811... at 95.49%
>Cluster 13
0	460aa, >pnp-IJ22_51830... *
>Cluster 14
0	439aa, >pcq-PcP3B5_34050... at 90.66%
1	438aa, >pkc-PKB_2689... at 90.87%
2	457aa, >pmk-MDS_2866... *
>Cluster 15
0	441aa, >ali-AZOLI_p40257... at 93.42%
1	441aa, >aoz-HUE56_04035... at 92.74%
2	425aa, >ati-AL072_23970... at 95.53%
3	456aa, >azl-AZL_d01530... *
4	440aa, >azm-DM194_22915... at 91.82%
>Cluster 16
0	456aa, >blut-EW640_11260... *
>Cluster 17
0	439aa, >panh-HU763_012585... at 95.44%
1	439aa, >pen-PSEEN2796... at 92.71%
2	439aa, >pmam-KSS90_12665... at 93.85%
3	439aa, >pmol-CLJ08_25455... at 93.17%
4	439aa, >pmon-X969_12795... at 96.36%
5	439aa, >pmos-O165_009535... at 93.85%
6	439aa, >pmot-X970_12440... at 96.36%
7	439aa, >pory-EJA05_13280... at 93.39%
8	456aa, >ppb-PPUBIRD1_2493... *
9	439aa, >ppf-Pput_2480... at 98.18%
10	439aa, >ppg-PputGB1_2617... at 97.95%
11	456aa, >ppi-YSA_10788... at 98.68%
12	439aa, >ppj-RK21_01989... at 96.36%
13	439aa, >ppt-PPS_2692... at 96.36%
14	439aa, >ppu-PP_3279... at 99.09%
15	439aa, >ppud-DW66_2950... at 96.36%
16	439aa, >ppuh-B479_13125... at 96.36%
17	439aa, >ppun-PP4_26040... at 97.49%
18	439aa, >pput-L483_17270... at 97.04%
19	439aa, >ppw-PputW619_2630... at 94.08%
20	456aa, >ppx-T1E_5594... at 98.68%
21	439aa, >psec-CCOS191_2664... at 93.85%
22	439aa, >psv-PVLB_12570... at 95.90%
23	439aa, >pwy-HU734_014005... at 94.08%
>Cluster 18
0	456aa, >rama-IDM48_10235... *
>Cluster 19
0	456aa, >snk-CP967_25910... *
>Cluster 20
0	455aa, >stsu-B7R87_30875... *
>Cluster 21
0	453aa, >hfr-G5S34_22170... *
1	446aa, >hhf-E2K99_21420... at 93.72%
2	446aa, >hrb-Hrubri_4066... at 94.62%
3	446aa, >hse-Hsero_4134... at 93.72%
4	446aa, >hsz-ACP92_20635... at 93.72%
>Cluster 22
0	453aa, >ngv-CDO52_05815... *
>Cluster 23
0	441aa, >bue-BRPE67_ACDS1494... at 99.77%
1	446aa, >buo-BRPE64_ACDS1477... at 96.19%
2	452aa, >byi-BYI23_A014480... *
>Cluster 24
0	452aa, >nal-B005_5190... *
>Cluster 25
0	451aa, >scoe-CP976_01745... *
1	451aa, >shaw-CEB94_03865... at 91.57%
2	451aa, >stui-GCM10017668_64... at 92.24%
>Cluster 26
0	449aa, >salb-XNR_2155... at 98.22%
1	451aa, >sky-D0C37_12610... *
>Cluster 27
0	439aa, >cpot-FOB25_01970... at 90.66%
1	439aa, >cyo-CD187_14225... at 90.66%
2	438aa, >ear-CCG29787... at 91.55%
3	438aa, >eas-Entas_2036... at 95.89%
4	438aa, >eau-DI57_08485... at 94.75%
5	437aa, >ebf-D782_2322... at 91.76%
6	438aa, >ebg-FAI37_18895... at 95.21%
7	438aa, >ebu-CUC76_03655... at 90.87%
8	437aa, >ebw-BWG_1227... at 93.14%
9	438aa, >ecan-CWI88_12180... at 95.43%
10	437aa, >ecd-ECDH10B_1523... at 93.14%
11	438aa, >echg-FY206_11760... at 96.35%
12	437aa, >eck-EC55989_1534... at 93.14%
13	437aa, >ecl-EcolC_2257... at 92.68%
14	438aa, >ecla-ECNIH3_10115... at 94.75%
15	438aa, >eclc-ECR091_10085... at 94.75%
16	438aa, >ecle-ECNIH2_10965... at 94.29%
17	438aa, >eclg-EC036_20160... at 95.21%
18	438aa, >ecli-ECNIH5_11675... at 94.75%
19	438aa, >ecln-ECNIH4_12370... at 96.12%
20	438aa, >ecls-LI67_015440... at 95.43%
21	438aa, >eclx-LI66_10295... at 94.52%
22	438aa, >ecly-LI62_11090... at 94.75%
23	438aa, >eclz-LI64_10440... at 94.75%
24	437aa, >eco-b1398... at 93.14%	selected
25	437aa, >ecoa-APECO78_10725... at 92.91%
26	437aa, >ecol-LY180_07310... at 92.91%
27	437aa, >ecr-ECIAI1_1398... at 92.91%
28	437aa, >ecx-EcHS_A1485... at 92.68%
29	437aa, >ecy-ECSE_1483... at 92.91%
30	438aa, >eec-EcWSU1_02063... at 95.89%
31	438aa, >ehm-AB284_14705... at 94.29%
32	438aa, >ekb-BFV64_10720... at 96.35%
33	437aa, >ekf-KO11_15250... at 92.91%
34	437aa, >eko-EKO11_2415... at 92.91%
35	437aa, >elh-ETEC_1473... at 93.14%
36	437aa, >ell-WFL_07485... at 92.91%
37	437aa, >elp-P12B_c1728... at 93.14%
38	437aa, >elw-ECW_m1532... at 92.91%
39	438aa, >enc-ECL_02143... at 94.98%
40	438aa, >end-A4308_14990... at 96.35%
41	438aa, >enk-LOC22_20745... at 94.75%
42	438aa, >enl-A3UG_10390... at 95.43%
43	438aa, >eno-ECENHK_10355... at 96.35%
44	438aa, >ens-HWQ15_18980... at 94.52%
45	438aa, >enx-NI40_010480... at 94.52%
46	438aa, >enz-G0034_10480... at 96.35%
47	436aa, >eoh-ECO103_1535... at 92.89%
48	437aa, >eoi-ECO111_1792... at 92.91%
49	437aa, >eoj-ECO26_2002... at 92.91%
50	438aa, >ern-BFV67_09875... at 94.52%
51	437aa, >esc-Entcl_2412... at 94.05%
52	440aa, >esh-C1N69_10570... at 94.55%
53	437aa, >esl-O3K_13480... at 93.14%
54	437aa, >esm-O3M_13455... at 93.14%
55	437aa, >eso-O3O_12150... at 93.14%
56	437aa, >eun-UMNK88_1805... at 93.14%
57	438aa, >exf-BFV63_10480... at 94.29%
58	438aa, >kar-LGL98_13915... at 91.55%
59	438aa, >kas-KATP_22190... at 90.87%
60	438aa, >kgr-JJJ10_15210... at 91.10%
61	438aa, >kie-NCTC12125_01343... at 90.87%
62	437aa, >kle-AO703_10175... at 94.05%
63	438aa, >kll-BJF97_13685... at 91.32%
64	438aa, >klw-DA718_15525... at 90.41%
65	438aa, >koc-AB185_21670... at 91.32%
66	438aa, >koe-A225_2764... at 91.32%
67	438aa, >kok-KONIH1_13540... at 91.10%
68	438aa, >kom-HR38_17800... at 91.32%
69	438aa, >kox-KOX_19470... at 91.32%
70	438aa, >kpa-KPNJ1_03018... at 91.55%
71	438aa, >kpb-FH42_03290... at 91.55%
72	438aa, >kpc-KPNIH10_11910... at 91.55%
73	438aa, >kpe-KPK_2990... at 90.87%
74	438aa, >kpg-KPNIH32_12205... at 91.55%
75	438aa, >kph-KPNIH24_16320... at 91.55%
76	438aa, >kpi-D364_07245... at 91.55%
77	438aa, >kpj-N559_2852... at 91.55%
78	438aa, >kpk-A593_21900... at 90.87%
79	438aa, >kpm-KPHS_23790... at 91.55%
80	438aa, >kpn-KPN_01479... at 91.55%
81	438aa, >kpne-KU54_014295... at 91.55%
82	438aa, >kpnk-BN49_2541... at 91.55%
83	438aa, >kpnu-LI86_14230... at 91.55%
84	438aa, >kpo-KPN2242_10175... at 91.55%
85	438aa, >kpp-A79E_2760... at 91.55%
86	438aa, >kpq-KPR0928_11920... at 91.55%
87	438aa, >kpr-KPR_2864... at 91.55%
88	438aa, >kps-KPNJ2_03018... at 91.55%
89	438aa, >kpt-VK055_1031... at 91.32%
90	438aa, >kpu-KP1_2482... at 91.55%
91	438aa, >kpv-KPNIH29_11825... at 91.55%
92	438aa, >kpw-KPNIH30_12365... at 91.55%
93	438aa, >kpx-PMK1_03797... at 91.55%
94	438aa, >kpy-KPNIH31_11450... at 91.55%
95	438aa, >kpz-KPNIH27_11600... at 91.55%
96	438aa, >kqu-AVR78_16445... at 90.64%
97	438aa, >kqv-B8P98_15220... at 91.55%
98	438aa, >kva-Kvar_2888... at 91.10%
99	438aa, >kvd-KR75_19725... at 90.87%
100	438aa, >kvq-SP68_00760... at 90.87%
101	440aa, >lax-APT61_10075... at 96.59%
102	439aa, >laz-A8A57_10355... at 94.53%
103	450aa, >lea-GNG26_12270... *	change
104	450aa, >lee-DVA44_10915... at 99.78%
105	439aa, >lef-LJPFL01_2010... at 94.99%
106	438aa, >leh-C3F35_22355... at 96.35%
107	450aa, >lei-C2U54_17490... at 98.89%
108	450aa, >ler-GNG29_12030... at 98.89%
109	439aa, >lew-DAI21_16080... at 94.99%
110	438aa, >lni-CWR52_01800... at 95.66%
111	436aa, >pge-LG71_17810... at 91.74%
112	437aa, >psgc-G163CM_13710... at 91.76%
113	438aa, >rao-DSD31_14120... at 91.32%
114	438aa, >ree-electrica_02709... at 91.10%
115	438aa, >ron-TE10_13040... at 91.78%
116	437aa, >sgoe-A8O29_012280... at 92.68%
117	438aa, >yre-HEC60_05190... at 93.15%
>Cluster 28
0	450aa, >nda-Ndas_2486... *
>Cluster 29
0	449aa, >ccup-BKK81_12230... *
1	449aa, >cnc-CNE_2c13160... at 90.20%
2	449aa, >cup-BKK80_12540... at 99.55%
3	449aa, >cuu-BKK79_19760... at 99.78%
>Cluster 30
0	438aa, >ccau-EG346_03240... at 90.87%
1	449aa, >chz-CHSO_0742... *
2	438aa, >cio-CEQ15_21190... at 92.01%
>Cluster 31
0	449aa, >cox-E0W60_03125... *	change
1	449aa, >cti-RALTA_B1603... at 98.66%
2	449aa, >cuh-BJN34_32050... at 96.21%
3	449aa, >reh-H16_B1357... at 96.21%
4	448aa, >reu-Reut_B3741... at 93.75%	selected
5	449aa, >rpj-N234_31235... at 97.55%
>Cluster 32
0	449aa, >hyp-A0257_01610... *
>Cluster 33
0	449aa, >pala-CO695_03815... *
1	436aa, >phei-NCTC12003_0024... at 91.28%
2	436aa, >prg-RB151_002330... at 93.12%
3	437aa, >prj-NCTC6933_00250... at 94.51%
4	436aa, >prq-CYG50_15080... at 92.43%
5	436aa, >psi-S70_09385... at 91.28%
6	436aa, >psta-BGK56_12400... at 91.28%
7	436aa, >psx-DR96_1305... at 91.28%
>Cluster 34
0	440aa, >azr-CJ010_01905... at 90.45%
1	440aa, >rbh-B4966_01195... at 90.91%
2	449aa, >tak-Tharo_1258... *
3	440aa, >tcl-Tchl_2100... at 99.55%
4	440aa, >zpa-C3497_00805... at 90.91%
>Cluster 35
0	448aa, >aacd-LWP59_28000... *
>Cluster 36
0	448aa, >amq-AMETH_5229... *
>Cluster 37
0	448aa, >arm-ART_2318... *
>Cluster 38
0	445aa, >kii-KocCE7_00965... at 92.81%
1	445aa, >kod-HBK84_01195... at 92.36%
2	448aa, >krh-KRH_02170... *
3	445aa, >kvr-CIB50_0000480... at 94.16%
>Cluster 39
0	425aa, >rgi-RGI145_00555... at 94.12%
1	448aa, >rmuc-FOB66_22350... *
2	448aa, >ros-CTJ15_16090... at 99.78%
>Cluster 40
0	448aa, >sacc-EYD13_14665... *
>Cluster 41
0	448aa, >sco-SCO7469... *
1	448aa, >slv-SLIV_01965... at 99.78%
2	448aa, >spac-B1H29_34635... at 93.97%
3	448aa, >spav-Spa2297_01390... at 93.75%
4	448aa, >strd-NI25_35645... at 95.54%
>Cluster 42
0	448aa, >sge-DWG14_00730... *
>Cluster 43
0	448aa, >snq-CP978_33065... *
>Cluster 44
0	448aa, >stri-C7M71_008110... *
>Cluster 45
0	448aa, >svi-Svir_26570... *
>Cluster 46
0	445aa, >tth-TT_C0602... at 98.88%
1	448aa, >ttj-TTHA0966... *
2	445aa, >ttl-TtJL18_1084... at 98.43%
>Cluster 47
0	448aa, >xnm-XNC2_4468... *
>Cluster 48
0	447aa, >asz-ASN_1371... *
1	447aa, >ato-CIW82_05210... at 99.11%
>Cluster 49
0	447aa, >hts-HMJ29_14700... *
>Cluster 50
0	446aa, >kfv-AS188_01180... at 93.05%
1	447aa, >krs-EQG70_03385... *
>Cluster 51
0	447aa, >rpe-RPE_0981... *
>Cluster 52
0	447aa, >sacg-FDZ84_30830... *
>Cluster 53
0	447aa, >sti-Sthe_2573... *
>Cluster 54
0	447aa, >xbu-HGO23_00610... *
>Cluster 55
0	446aa, >acry-AC20117_02375... *
>Cluster 56
0	446aa, >gob-Gobs_1908... *
>Cluster 57
0	446aa, >hnv-DDQ68_08475... *
>Cluster 58
0	446aa, >huw-FPZ11_09240... *
>Cluster 59
0	446aa, >rpc-RPC_0698... *
>Cluster 60
0	445aa, >azz-DEW08_02445... *
>Cluster 61
0	445aa, >bha-BH0195... *
>Cluster 62
0	445aa, >bsd-BLASA_2821... *
>Cluster 63
0	445aa, >ebv-F0358_13585... *
1	445aa, >efal-FH779_08180... at 92.81%
2	445aa, >este-HNV03_05600... at 91.46%
>Cluster 64
0	445aa, >mmar-MODMU_2295... *
>Cluster 65
0	445aa, >sen-SACE_3542... *
>Cluster 66
0	445aa, >xau-Xaut_0901... *
1	443aa, >xdi-EZH22_14540... at 94.13%
>Cluster 67
0	442aa, >aac-Aaci_0811... at 93.21%
1	444aa, >aad-TC41_0809... *
>Cluster 68
0	444aa, >bfd-NCTC4823_02113... *
>Cluster 69
0	444aa, >bif-N288_11255... *
>Cluster 70
0	444aa, >malv-MALV_27890... *
>Cluster 71
0	444aa, >mico-GDR74_04990... *
1	444aa, >moc-BB934_15670... at 91.44%
>Cluster 72
0	444aa, >rpb-RPB_3634... *
1	444aa, >rpd-RPD_1829... at 91.44%
>Cluster 73
0	444aa, >rpc-RPC_0683... *
>Cluster 74
0	444aa, >rpe-RPE_0996... *
>Cluster 75
0	444aa, >trb-HB776_16555... *
>Cluster 76
0	443aa, >aey-CDG81_21290... *
>Cluster 77
0	443aa, >afx-JZ786_01725... *
>Cluster 78
0	443aa, >bel-BE61_71430... *
1	443aa, >bqb-J4P68_0031670... at 96.61%
2	443aa, >brk-CWS35_17730... at 96.61%
3	443aa, >bsep-HAP48_0030400... at 94.58%
>Cluster 79
0	443aa, >bic-LMTR13_28760... *
>Cluster 80
0	443aa, >elio-KO353_01900... *
>Cluster 81
0	443aa, >fbo-J9309_12070... *
>Cluster 82
0	443aa, >gct-GC56T3_1483... *
1	443aa, >gka-GK2045... at 99.32%
2	443aa, >gli-GLN3_03155... at 97.07%
3	443aa, >gte-GTCCBUS3UF5_231... at 99.32%
4	443aa, >gtk-GT3570_09545... at 98.65%
5	443aa, >gtm-GT3921_09350... at 97.52%
6	443aa, >gya-GYMC52_2000... at 99.32%
7	443aa, >gyc-GYMC61_2870... at 99.32%
>Cluster 83
0	443aa, >gjf-M493_10475... *
>Cluster 84
0	443aa, >gtn-GTNG_1930... *
>Cluster 85
0	443aa, >kpul-GXN76_04850... *
>Cluster 86
0	443aa, >lyb-C3943_00175... *
>Cluster 87
0	443aa, >mass-CR152_12075... *
>Cluster 88
0	443aa, >mgor-H0P51_10360... *
>Cluster 89
0	440aa, >pecq-AD017_20690... at 91.82%
1	443aa, >psea-WY02_08835... *
2	440aa, >psee-FRP1_05220... at 91.82%
3	443aa, >pseh-XF36_05670... at 95.26%
4	440aa, >pseq-AD006_12855... at 91.82%
>Cluster 90
0	443aa, >scb-SCAB_82261... *
>Cluster 91
0	443aa, >xho-A9255_15720... *
>Cluster 92
0	442aa, >agu-AS4_34660... *
>Cluster 93
0	442aa, >bbad-K7T73_17890... *
>Cluster 94
0	440aa, >aol-S58_50870... at 95.23%
1	442aa, >bbt-BBta_2870... *
2	440aa, >bra-BRADO2524... at 96.59%
3	440aa, >bro-BRAD285_4825... at 96.59%
>Cluster 95
0	442aa, >bmur-ABE28_005090... *
>Cluster 96
0	442aa, >bsj-UP17_04890... *
1	442aa, >pbut-DTO10_17400... at 90.95%
>Cluster 97
0	442aa, >bvv-BHK69_29405... *
>Cluster 98
0	442aa, >far-ABE41_003815... *
>Cluster 99
0	442aa, >fpn-ABE65_003765... *
>Cluster 100
0	442aa, >gxy-GLX_22980... *
>Cluster 101
0	442aa, >jal-BZG29_25680... *
1	442aa, >jas-FJQ89_15155... at 98.19%
2	442aa, >jaz-YQ44_01925... at 96.61%
3	442aa, >jlv-G3257_26340... at 99.55%
4	442aa, >jsv-CNX70_25995... at 98.19%
>Cluster 102
0	442aa, >pabs-JIR001_07530... *
>Cluster 103
0	442aa, >psev-USB125703_0195... *
>Cluster 104
0	442aa, >psyo-PB01_19175... *
>Cluster 105
0	436aa, >alf-CFBP5473_20315... at 90.60%
1	436aa, >eak-EKH55_4852... at 91.51%
2	436aa, >pht-BLM14_25515... at 95.18%
3	442aa, >roy-G3A56_21915... *
4	436aa, >six-BSY16_3720... at 94.95%
>Cluster 106
0	442aa, >rst-ATY39_01165... *
>Cluster 107
0	442aa, >saiu-J4H86_11610... *
>Cluster 108
0	442aa, >sap-Sulac_1634... *
1	442aa, >say-TPY_3277... at 100.00%
>Cluster 109
0	442aa, >tvu-AB849_008000... *
>Cluster 110
0	442aa, >xdo-XDD1_3928... *
>Cluster 111
0	441aa, >acai-ISX45_08315... *
>Cluster 112
0	441aa, >and-GRQ40_10675... *
1	441aa, >anl-GFC29_1213... at 99.09%
2	441aa, >anm-GFC28_411... at 99.09%
>Cluster 113
0	441aa, >beo-BEH_11150... *
>Cluster 114
0	441aa, >bko-CKF48_05840... *
>Cluster 115
0	441aa, >bts-Btus_1237... *
1	441aa, >kyr-CVV65_09925... at 97.96%
>Cluster 116
0	441aa, >cbaa-SRAA_2164... *
>Cluster 117
0	441aa, >cbw-RR42_s0613... *
>Cluster 118
0	441aa, >dar-Daro_0374... *
>Cluster 119
0	441aa, >gmc-GY4MC1_1483... *
1	441aa, >gth-Geoth_1575... at 100.00%
2	441aa, >ptb-DER53_14825... at 93.88%
3	441aa, >ptl-AOT13_14965... at 100.00%
>Cluster 120
0	441aa, >jag-GJA_644... *
>Cluster 121
0	441aa, >leif-HF024_13705... *
>Cluster 122
0	441aa, >mab-MAB_0911... *
>Cluster 123
0	441aa, >mnr-ACZ75_22660... *
>Cluster 124
0	441aa, >nmk-CHR53_20340... *
>Cluster 125
0	441aa, >pbro-HOP40_18170... *
>Cluster 126
0	441aa, >pcal-BV455_03361... *
>Cluster 127
0	441aa, >pdx-Psed_2696... *
>Cluster 128
0	441aa, >pks-IE339_03950... *
>Cluster 129
0	441aa, >pses-PSCI_3556... *
>Cluster 130
0	440aa, >pch-EY04_13920... at 91.59%
1	440aa, >pcz-PCL1606_31590... at 90.91%
2	440aa, >psem-TO66_14675... at 90.91%
3	441aa, >pum-HGP31_21930... *
4	441aa, >pym-AK972_2142... at 93.88%
>Cluster 131
0	441aa, >thk-CCZ27_17915... *
1	441aa, >tmz-Tmz1t_1509... at 93.65%
>Cluster 132
0	441aa, >ttw-LCC91_12345... *
>Cluster 133
0	440aa, >aamy-GFC30_1757... *
>Cluster 134
0	440aa, >aarc-G127AT_05850... *
>Cluster 135
0	440aa, >abre-pbN1_21580... *
1	440aa, >apet-ToN1_28840... at 91.36%
2	440aa, >arev-WP_169132234.1... at 90.23%
3	439aa, >aza-AZKH_0413... at 90.89%
4	440aa, >azd-CDA09_01690... at 90.45%
5	440aa, >azi-AzCIB_0337... at 91.36%
>Cluster 136
0	440aa, >acom-CEW83_16065... *
>Cluster 137
0	440aa, >aoa-dqs_0316... *
1	440aa, >azo-azo0303... at 100.00%
>Cluster 138
0	440aa, >htl-HPTL_0469... *
>Cluster 139
0	440aa, >mali-EYF70_01830... *
1	436aa, >mum-FCL38_16700... at 94.50%
>Cluster 140
0	440aa, >masy-DPH57_16685... *
1	440aa, >masz-C9I28_05210... at 97.27%
2	440aa, >mpli-E1742_12670... at 94.32%
>Cluster 141
0	440aa, >mfla-GO485_12230... *
>Cluster 142
0	440aa, >pfl-PFL_3132... *
1	440aa, >pprc-PFLCHA0_c31630... at 100.00%
2	440aa, >ppro-PPC_3161... at 99.77%
3	439aa, >psos-POS17_3137... at 91.57%
>Cluster 143
0	440aa, >phh-AFB00_03455... *
>Cluster 144
0	440aa, >pvc-G3341_00955... *
>Cluster 145
0	440aa, >thi-THI_3556... *
1	440aa, >tin-Tint_3005... at 99.09%
>Cluster 146
0	440aa, >vig-BKP57_15960... *
1	440aa, >vpt-KBP50_13985... at 99.32%
>Cluster 147
0	440aa, >vil-CFK37_07140... *
>Cluster 148
0	440aa, >vpn-A21D_00390... *
>Cluster 149
0	439aa, >aai-AARI_24410... *
1	439aa, >glu-F0M17_12025... at 95.44%
>Cluster 150
0	439aa, >achb-DVB37_07025... *
1	437aa, >achr-C2U31_14385... at 97.03%
2	438aa, >adt-APT56_07795... at 96.80%
3	437aa, >ady-HLG70_14170... at 95.88%
4	437aa, >ais-BUW96_17525... at 97.25%
5	439aa, >asw-CVS48_27270... at 98.63%
6	438aa, >axn-AX27061_1663... at 96.35%
7	438aa, >axo-NH44784_003211... at 96.58%
8	438aa, >axx-ERS451415_01656... at 96.35%
9	437aa, >axy-AXYL_01770... at 96.57%
10	437aa, >bbh-BN112_1231... at 90.62%
11	437aa, >bbm-BN115_3215... at 90.62%
12	437aa, >bbr-BB3427... at 90.62%
13	437aa, >bbx-BBS798_3259... at 90.62%
14	438aa, >bhz-ACR54_03037... at 90.87%
15	398aa, >bpa-BPP1681... at 90.95%
16	437aa, >bpc-BPTD_2632... at 90.39%
17	438aa, >bpdz-BBN53_06855... at 90.18%
18	437aa, >bpe-BP2675... at 90.39%
19	437aa, >bper-BN118_2324... at 90.16%
20	437aa, >bpet-B1917_1177... at 90.39%
21	437aa, >bpeu-Q425_11590... at 90.39%
>Cluster 151
0	439aa, >apet-ToN1_02390... *
1	439aa, >azd-CDA09_10510... at 96.81%
2	439aa, >eba-ebA5727... at 96.81%
>Cluster 152
0	439aa, >arl-AFL94_12560... *
1	439aa, >ary-ATC04_05410... at 99.54%
2	439aa, >gpr-JQN66_12525... at 98.86%
>Cluster 153
0	439aa, >bhk-B4U37_11815... *
>Cluster 154
0	439aa, >camg-CAMM_12365... *
1	436aa, >ccg-CCASEI_13665... at 93.81%
2	439aa, >csta-CSTAT_12625... at 94.31%
>Cluster 155
0	439aa, >chrs-EAG08_08260... *
1	439aa, >cpip-CJF12_11490... at 91.34%
>Cluster 156
0	439aa, >cig-E7744_13105... *
>Cluster 157
0	439aa, >csha-EG350_17560... *
>Cluster 158
0	439aa, >dac-Daci_0809... *
1	439aa, >del-DelCs14_5725... at 99.32%
2	439aa, >dhk-BO996_04105... at 98.63%
3	439aa, >dla-I6G47_20595... at 98.86%
4	439aa, >dts-BI380_20655... at 99.54%
>Cluster 159
0	439aa, >gar-AOZ07_12660... *
>Cluster 160
0	439aa, >gcr-GcLGCM259_2182... *
>Cluster 161
0	439aa, >mard-IBG28_06585... *
1	439aa, >mmw-Mmwyl1_3096... at 97.04%
2	439aa, >mpri-MP3633_1160... at 96.13%
>Cluster 162
0	439aa, >mlz-F6J85_14815... *
1	439aa, >mwa-E4K62_15475... at 94.53%
>Cluster 163
0	439aa, >pmui-G4G71_14895... *
>Cluster 164
0	439aa, >por-APT59_12620... *
>Cluster 165
0	439aa, >pxn-HU772_012570... *
>Cluster 166
0	439aa, >sphv-F9278_03840... *
>Cluster 167
0	439aa, >vei-Veis_3944... *
>Cluster 168
0	438aa, >aaq-AOC05_13675... *
>Cluster 169
0	438aa, >are-AL755_19695... *
1	436aa, >arw-MB46_14450... at 93.12%
>Cluster 170
0	438aa, >bage-BADSM9389_2146... *
1	438aa, >buf-D8682_03055... at 98.40%
2	438aa, >cem-LH23_16505... at 92.24%
3	437aa, >cen-LH86_15495... at 91.53%
4	438aa, >cnt-JT31_00515... at 91.78%
5	438aa, >kmi-VW41_11780... at 91.78%
>Cluster 171
0	438aa, >bav-BAV1388... *
>Cluster 172
0	438aa, >bgm-CAL15_15665... *
>Cluster 173
0	438aa, >brz-CFK38_02465... *
>Cluster 174
0	438aa, >btrm-SAMEA390648703... *
>Cluster 175
0	438aa, >ccys-SAMEA4530656_1... *
>Cluster 176
0	438aa, >cgg-C629_03275... *
1	438aa, >cgj-AR0_03275... at 98.86%
2	438aa, >cgq-CGLAR1_03135... at 98.86%
3	438aa, >cgs-C624_03275... at 100.00%
4	438aa, >cgt-cgR_0644... at 99.77%
>Cluster 177
0	438aa, >cgn-OK18_10885... *
1	438aa, >cjt-EG359_17790... at 91.10%
>Cluster 178
0	438aa, >codo-LAD35_15745... *
>Cluster 179
0	438aa, >cua-CU7111_0588... *
>Cluster 180
0	438aa, >drg-H9K76_14725... *
>Cluster 181
0	438aa, >god-GKZ92_03120... *
>Cluster 182
0	438aa, >goi-LK459_07950... *
>Cluster 183
0	438aa, >gpo-GPOL_c41640... *
>Cluster 184
0	438aa, >gru-GCWB2_23930... *
>Cluster 185
0	438aa, >masw-AM586_24765... *
>Cluster 186
0	437aa, >mela-C6568_07250... at 93.36%
1	438aa, >mje-LVC68_01655... *
>Cluster 187
0	438aa, >park-LSG25_04410... *
>Cluster 188
0	438aa, >phn-PAEH1_04420... *
>Cluster 189
0	438aa, >pkt-AT984_11960... *
>Cluster 190
0	438aa, >pqi-KH389_15255... *
>Cluster 191
0	438aa, >pus-CKA81_07080... *
>Cluster 192
0	438aa, >put-PT7_1456... *
>Cluster 193
0	438aa, >rmt-IAI58_14725... *
>Cluster 194
0	438aa, >spau-DRN02_010905... *
>Cluster 195
0	438aa, >vff-VITFI_CDS3424... *
>Cluster 196
0	437aa, >vam-C4F17_12825... at 94.74%
1	436aa, >vap-Vapar_1236... at 92.43%
2	438aa, >vpd-VAPA_1c13020... *
3	436aa, >vpe-Varpa_1329... at 90.37%
>Cluster 197
0	437aa, >aamm-FE795_11085... *
1	437aa, >aaqu-D3M96_12670... at 97.71%
2	437aa, >afa-UZ73_02225... at 97.48%
3	437aa, >afq-AFA_11830... at 97.71%
>Cluster 198
0	437aa, >aef-GEV26_16590... *
>Cluster 199
0	437aa, >bou-I5818_18845... *
>Cluster 200
0	437aa, >bvj-I5776_15150... *
>Cluster 201
0	437aa, >cei-CEPID_12170... *
1	437aa, >ckw-CKALI_11865... at 92.22%
>Cluster 202
0	437aa, >chn-A605_13620... *
>Cluster 203
0	435aa, >ccoe-CETAM_12885... at 91.49%
1	435aa, >cmq-B840_12160... at 91.95%
2	437aa, >cted-CTEST_12815... *
>Cluster 204
0	437aa, >cvt-B843_10495... *
>Cluster 205
0	437aa, >ebt-EBL_c16660... *
1	437aa, >efe-EFER_1598... at 90.16%
>Cluster 206
0	437aa, >gam-GII34_09800... *
>Cluster 207
0	437aa, >gom-D7316_02613... *
>Cluster 208
0	437aa, >hag-BB497_05300... *
1	437aa, >halk-CUU95_07635... at 97.71%
2	437aa, >hcs-FF32_04575... at 97.94%
3	211aa, >hol-HORIV_66860... at 97.16%
4	437aa, >htt-HZS52_07025... at 96.57%
5	437aa, >hvn-EI420_18625... at 97.48%
>Cluster 209
0	437aa, >hcam-I4484_00375... *
1	437aa, >htx-EKK97_00445... at 98.63%
>Cluster 210
0	437aa, >mfol-DXT68_04935... *
>Cluster 211
0	437aa, >mtim-DIR46_16845... *
>Cluster 212
0	436aa, >pre-PCA10_32670... at 90.60%
1	436aa, >pset-THL1_3191... at 90.60%
2	437aa, >ptw-TUM18999_32810... *
>Cluster 213
0	437aa, >sdv-BN159_7589... *
>Cluster 214
0	437aa, >snn-EWH46_09455... *
>Cluster 215
0	437aa, >vgo-GJW-30_1_00003... *
>Cluster 216
0	436aa, >awu-BEN71_13020... *
>Cluster 217
0	436aa, >bapi-BBC0122_014830... *
>Cluster 218
0	436aa, >bbro-BAU06_17725... *
1	436aa, >bfz-BAU07_08490... at 91.51%
2	436aa, >boh-AKI39_16945... at 93.12%
>Cluster 219
0	436aa, >boi-BLM15_26350... *
>Cluster 220
0	436aa, >boo-E2K80_15545... *
>Cluster 221
0	436aa, >cef-CE0663... *
>Cluster 222
0	436aa, >cfc-CFLV_12370... *
>Cluster 223
0	436aa, >cmd-B841_12410... *
>Cluster 224
0	436aa, >cmin-NCTC10288_0009... *
1	436aa, >csp-WM42_1546... at 90.60%
>Cluster 225
0	436aa, >cpho-CPHO_12195... *
>Cluster 226
0	436aa, >cprp-I6I69_06150... *
>Cluster 227
0	436aa, >cstr-CBE89_01650... *
>Cluster 228
0	436aa, >dsh-Dshi_3824... *
>Cluster 229
0	436aa, >dug-HH213_07020... *
>Cluster 230
0	436aa, >gfu-KM031_12550... *
>Cluster 231
0	436aa, >hml-HmaOT1_14170... *
>Cluster 232
0	436aa, >kia-G8A07_18680... *
>Cluster 233
0	436aa, >labp-FJ695_09045... *
>Cluster 234
0	436aa, >mad-HP15_2696... *
1	436aa, >mara-D0851_06875... at 95.64%
2	436aa, >mari-ACP86_03695... at 99.54%
3	436aa, >msq-BKP64_18470... at 92.89%
>Cluster 235
0	436aa, >mars-A8C75_10060... *
>Cluster 236
0	436aa, >miu-ABE85_00775... *
>Cluster 237
0	436aa, >mts-MTES_2786... *
>Cluster 238
0	436aa, >nfa-NFA_21660... *
1	436aa, >nfr-ERS450000_01938... at 100.00%
>Cluster 239
0	436aa, >niy-FQ775_02680... *
>Cluster 240
0	436aa, >orm-HTY61_02755... *
>Cluster 241
0	436aa, >pami-JCM7686_1144... *
>Cluster 242
0	436aa, >pde-Pden_4801... *
1	436aa, >pkd-F8A10_18600... at 92.89%
>Cluster 243
0	436aa, >pdw-BV82_5056... *
>Cluster 244
0	436aa, >pez-HWQ56_15160... *
>Cluster 245
0	436aa, >pgv-SL003B_2153... *
>Cluster 246
0	436aa, >pstg-E8M01_06325... *
>Cluster 247
0	436aa, >pzh-CX676_20180... *
>Cluster 248
0	436aa, >rdp-RD2015_3433... *
>Cluster 249
0	436aa, >rfv-RFYW14_02141... *
1	436aa, >rht-NT26_2067... at 99.31%
>Cluster 250
0	436aa, >rgr-FZ934_27320... *
1	436aa, >shz-shn_16045... at 91.28%
2	436aa, >sino-SS05631_c26910... at 90.37%
>Cluster 251
0	436aa, >rhi-NGR_c26110... *
1	436aa, >same-SAMCFNEI73_Ch2... at 91.51%
2	436aa, >sfd-USDA257_c50010... at 92.43%
3	436aa, >sfh-SFHH103_02462... at 96.33%
>Cluster 252
0	436aa, >rhr-CKA34_24955... *
1	436aa, >rtr-RTCIAT899_PC024... at 91.97%
>Cluster 253
0	436aa, >rpod-E0E05_11080... *
>Cluster 254
0	435aa, >serf-L085_13110... at 96.78%
1	435aa, >serm-CLM71_15010... at 94.48%
2	435aa, >sers-SERRSCBI_14895... at 96.78%
3	435aa, >sfg-AV650_19990... at 93.33%
4	435aa, >sfj-SAMEA4384070_31... at 96.32%
5	435aa, >sfw-WN53_24255... at 92.87%
6	433aa, >slq-M495_15720... at 98.38%
7	435aa, >smac-SMDB11_2356... at 96.78%
8	435aa, >smaf-D781_2890... at 93.56%
9	435aa, >smar-SM39_2564... at 96.32%
10	435aa, >smw-SMWW4_v1c31040... at 97.01%
11	436aa, >spe-Spro_3082... *
12	435aa, >sply-Q5A_016030... at 95.63%
13	435aa, >squ-E4343_00610... at 100.00%
14	435aa, >sra-SerAS13_3156... at 97.01%
15	435aa, >srhz-FO014_18870... at 94.02%
16	435aa, >srl-SOD_c28840... at 96.78%
17	435aa, >srr-SerAS9_3153... at 97.01%
18	435aa, >srs-SerAS12_3154... at 97.01%
19	435aa, >sry-M621_15755... at 96.09%
20	435aa, >srz-AXX16_2182... at 93.79%
21	435aa, >ssur-ATE40_012050... at 96.78%
22	435aa, >suri-J0X03_08530... at 96.78%
>Cluster 255
0	436aa, >suli-C1J05_03370... *
>Cluster 256
0	435aa, >xbo-XBJ1_0117... at 98.62%
1	436aa, >xbv-XBW1_0154... *
>Cluster 257
0	435aa, >aez-C3E78_16835... *
>Cluster 258
0	435aa, >afs-AFR_20775... *
>Cluster 259
0	435aa, >ajp-AMJAP_2211... *
>Cluster 260
0	435aa, >bon-A361_12025... *
>Cluster 261
0	435aa, >gai-IMCC3135_33970... *
>Cluster 262
0	435aa, >mbs-MRBBS_3298... *
1	435aa, >mpq-ABA45_15620... at 99.08%
>Cluster 263
0	435aa, >metp-C1M51_04320... *
1	435aa, >mpt-Mpe_A0986... at 97.47%
>Cluster 264
0	435aa, >naqu-ENKNEFLB_03446... *
>Cluster 265
0	435aa, >nat-NJ7G_1908... *
1	435aa, >npl-FGF80_18180... at 94.48%
>Cluster 266
0	435aa, >noo-FE634_18325... *
>Cluster 267
0	435aa, >plv-ERIC2_c09990... *
>Cluster 268
0	435aa, >ppru-FDP22_09195... *
>Cluster 269
0	435aa, >psin-CAK95_17380... *
>Cluster 270
0	435aa, >psv-PVLB_26497... *
>Cluster 271
0	435aa, >rfa-A3L23_02220... *
1	435aa, >rhb-NY08_4054... at 96.78%
2	435aa, >rhs-A3Q41_01166... at 99.77%
>Cluster 272
0	435aa, >rot-FIV09_11775... *
>Cluster 273
0	435aa, >ypac-CEW88_22765... *
>Cluster 274
0	429aa, >abab-BJAB0715_01528... at 99.77%
1	429aa, >abad-ABD1_13540... at 100.00%
2	429aa, >abaj-BJAB0868_01459... at 100.00%
3	429aa, >abal-ABLAC_21700... at 99.30%
4	429aa, >abau-IX87_03725... at 100.00%
5	429aa, >abaz-P795_10660... at 99.77%
6	429aa, >abb-ABBFA_02159... at 99.77%
7	429aa, >abc-ACICU_01345... at 100.00%
8	424aa, >abd-ABTW07_1516... at 100.00%
9	429aa, >abh-M3Q_1706... at 100.00%
10	429aa, >abj-BJAB07104_01509... at 100.00%
11	429aa, >abk-LX00_06655... at 100.00%
12	429aa, >abn-AB57_1528... at 100.00%
13	429aa, >abr-ABTJ_02362... at 100.00%
14	429aa, >abw-BL01_18005... at 100.00%
15	424aa, >abx-ABK1_1793... at 100.00%
16	434aa, >aby-ABAYE2366... *
17	429aa, >abz-ABZJ_01507... at 100.00%
18	429aa, >acal-BUM88_06225... at 98.83%
19	429aa, >acc-BDGL_000692... at 99.30%
20	429aa, >acd-AOLE_12890... at 98.60%
21	429aa, >acw-A0J50_10870... at 99.30%
22	429aa, >ads-FPL17_05940... at 92.77%
23	429aa, >alc-OTEC02_11695... at 99.07%
24	429aa, >ano-RR32_11335... at 99.30%
25	429aa, >asei-I8T81_12030... at 99.30%
>Cluster 275
0	434aa, >chm-B842_12455... *
>Cluster 276
0	434aa, >hav-AT03_05985... *
1	434aa, >hpar-AL518_19655... at 97.70%
2	434aa, >opo-DSM2777_20485... at 99.54%
>Cluster 277
0	434aa, >jan-Jann_0656... *
>Cluster 278
0	434aa, >lins-G7067_03325... *
>Cluster 279
0	434aa, >llut-K1X41_05040... *
>Cluster 280
0	434aa, >lvi-G7068_10165... *
>Cluster 281
0	433aa, >izh-FEM41_18545... *
>Cluster 282
0	433aa, >reb-XU06_26710... *
1	433aa, >rer-RER_55450... at 100.00%
2	433aa, >rey-O5Y_26435... at 100.00%
3	433aa, >rhod-AOT96_07915... at 99.31%
4	433aa, >rqi-C1M55_27950... at 99.08%
>Cluster 283
0	433aa, >swd-Swoo_0227... *
>Cluster 284
0	433aa, >vna-PN96_18705... *
>Cluster 285
0	432aa, >aeb-C6I20_12955... *
>Cluster 286
0	432aa, >agy-ATC03_17230... *
>Cluster 287
0	432aa, >ari-UM93_10945... *
>Cluster 288
0	432aa, >pmad-BAY61_28560... *
>Cluster 289
0	432aa, >rha-RHA1_ro02854... *
1	432aa, >rko-JWS14_15020... at 94.91%
2	432aa, >roa-Pd630_LPD07016... at 98.38%
3	432aa, >rop-ROP_25770... at 94.91%
>Cluster 290
0	431aa, >alb-AEB_P2413... *
1	431aa, >sphk-SKP52_01020... at 96.52%
>Cluster 291
0	431aa, >bcau-I6G59_04615... *
>Cluster 292
0	431aa, >blin-BLSMQ_0144... *
>Cluster 293
0	431aa, >bly-A2T55_01410... *
>Cluster 294
0	431aa, >cber-B5D82_10920... *
>Cluster 295
0	431aa, >ean-Eab7_0364... *
1	431aa, >esi-Exig_0388... at 95.36%
>Cluster 296
0	431aa, >keb-GXN75_05590... *
>Cluster 297
0	431aa, >pin-Ping_0660... *
>Cluster 298
0	431aa, >zdf-AN401_12585... *
>Cluster 299
0	430aa, >aid-CTZ23_08315... *
1	430aa, >alw-FOB21_13070... at 92.79%
2	430aa, >atn-FM020_02955... at 92.09%
3	430aa, >avb-RYU24_24310... at 91.63%
>Cluster 300
0	430aa, >arj-DOM24_06780... *
>Cluster 301
0	430aa, >asol-BEN76_07710... *
>Cluster 302
0	430aa, >hme-HFX_6372... *
>Cluster 303
0	430aa, >nho-HWV23_12675... *
>Cluster 304
0	430aa, >spsh-FM037_08805... *
>Cluster 305
0	429aa, >amyc-CU254_06265... *
>Cluster 306
0	429aa, >hbo-Hbor_36350... *
>Cluster 307
0	429aa, >nmg-Nmag_1029... *
>Cluster 308
0	429aa, >paew-KIH87_11980... *
>Cluster 309
0	429aa, >spkc-KC8_10335... *
>Cluster 310
0	429aa, >tsm-ASU32_07665... *
>Cluster 311
0	428aa, >lfb-C1X05_03505... *
>Cluster 312
0	428aa, >mprt-ET475_00890... *
>Cluster 313
0	427aa, >aja-AJAP_31255... *
1	427aa, >amyb-BKN51_00480... at 96.02%
2	427aa, >aoi-AORI_1645... at 98.59%
3	427aa, >aori-SD37_32890... at 96.02%
>Cluster 314
0	427aa, >ajg-KKR91_14505... *
>Cluster 315
0	427aa, >hlc-CHINAEXTREME025... *
>Cluster 316
0	427aa, >hsal-JMJ58_14025... *
1	427aa, >htu-Htur_2883... at 95.78%
>Cluster 317
0	427aa, >nou-Natoc_1116... *
>Cluster 318
0	427aa, >ptp-RCA23_c20510... *
>Cluster 319
0	426aa, >nsal-HWV07_03845... *
>Cluster 320
0	426aa, >poz-I0K15_10345... *
>Cluster 321
0	425aa, >amd-AMED_1561... *
1	425aa, >amm-AMES_1551... at 100.00%
2	425aa, >amn-RAM_07930... at 100.00%
3	425aa, >amz-B737_1552... at 100.00%
>Cluster 322
0	425aa, >eace-KKI46_02255... *
1	425aa, >exm-U719_01995... at 96.71%
2	425aa, >exu-ESP131_04440... at 99.76%
>Cluster 323
0	425aa, >npn-JI59_20000... *
>Cluster 324
0	424aa, >mcaw-F6J84_12900... *
>Cluster 325
0	423aa, >vbo-CKY39_06685... *
>Cluster 326
0	420aa, >aab-A4R43_26415... *
1	420aa, >amyy-YIM_03020... at 95.24%
>Cluster 327
0	419aa, >agm-DCE93_12850... *
>Cluster 328
0	419aa, >kal-KALB_2096... *
>Cluster 329
0	419aa, >xyl-ET495_16965... *
>Cluster 330
0	411aa, >rbm-TEF_06645... *
>Cluster 331
0	229aa, >bho-D560_2534... *
Selected for MEME motif search
>reu-Reut_B3741
MVQRTSHPDELEPIERASRDELQALQLERLKWSVRHAYDNVPHYRKSFDAAGVHPDDLKSLSDLSKFPFLAKQDLRDNYPFGMFAVPREKVARVHASSGTTGKPTVVGYTARDIDTWASVVARSIRAAGGRPGDLVHVSYGYGLFTGGLGAHYGAEKAGCTVIPMSGGQTEKQVQLIREFQPNIIMVTPSYMLNLIEEMMRQGMDPAESSLKVGIFGAEPWTDAMRAEIEARAGIDAVDIYGLSEVMGPGVACECIESKDGPVIWEDHFYAEIIDPVTGEVLPDGEEGELVFTSLTKEALPVIRYRTRDLTRLLPPTSRSMRRIGKITGRSDDMLIIRGVNVFPSQIEELILKAPALAPQYQLVVTRDGHLDKLEVRVEARPQSSGLSGNDRAALEQQL…
>arev-WP_169132234.1
MPVKTPSPGDLEPIEKASQDELRALQLERLKWSVRHAYENVPHYRKAFDAKGVHPDDLKSLADLAKFPFTAKGDLRDNYPFGMFAVPREKVARVHASSGTTGKPTVVGYTLKDIDTWATVVARSIRASGGRAGDMVHIAYGYGLFTGGLGAHYGAEKLGCTVVPMSGGQTEKQIQLIQDFKPDIIMVTPSYMLTVLDEMERMGIDPHQTSLKVGIFGAEPWTQAMRAAMEARAGIDAVDIYGLSEVMGPGVANECIEAKDGPVIWEDHFYPEIIDPHTGEVLPDGSEGELVFTTLTKEAMPVIRYRTRDLTRLLPPTARSMRRMAKITGRSDDMLIIRGVNLFPTQVEELICKNPKLAPQYLLEVDKDGHMDTLTVKVEINPEANVGRHPEQKEALAKE…
>aab-A4R43_26415
MKASELQAVQLERLQWTLEHAYRNVPLYTRKFDEAGVKPSDCRSLADLAKFPCTTKHDLRENYPFGMFAVPQDQVRRIHASSGTTGKPTVVGYTERDLDTWATVMARSIEAAGGRPGHKVHVAYGYGLFTGGLGAHYGAEKLGCTVIPASGGMTARQVQLITDFRPEIIMVTPTYLLTLLDEFERQGVDPRSTSLKIGIFGAEPWTEQMRAEIEERMNIDAVDIYGLSEVMGPGVAQECVETKDGLHIWEDHFYPEVIDPVDETVLGEGERGELLFTSLTKEALPIIRYRTRDLTRLLPGTARPEFRRMEKVTGRTDDMIILRGVNLFPTQIEEIVLRAEALAPHFQLVLTRPERMDHLTVHVEAREGATAEQRAAAAAELVREVKDSVGVTVDVSVVD…
>aacd-LWP59_28000
MTTTHSEVPHAKRLGSAPAADDLSPAERMSVDELRAVQLERLQWTLRHAYENVPCYRRKFDEAGVHPDDCRSLEDLAKFPYTTKADLRENYPFGMFAVPQQEVRRIHASSGTTGKPTVAGYTADDIDTWATVMARSIFAAGGRPGHKVHVAYGYGLFTGGLGAHYGVEKLGATVIPASGGMTARQVQIITDFRPEIIMVTPSYMLTLLDEFERQGIDPRTSSLRVGIFGAEPWTERMRAEIEERMDLDAVDIYGLSEVMGPGVAQECAETKDGLHVWEDHFYPEVIDPVDENVLAEGETGELLFTSLTKQAMPVIRYRTRDLTALRPGTARPSYRRMDKVTGRSDDMIILRGVNVFPTQIEEIVLGTPGLAPHFQLRLTRKDRMDHLTVLAEARADTPA…
>aad-TC41_0809
MPVAMMYQPELETMSRADLEALQLARLRAMLERVYARVPFYRARFDEAGVKPSDLHTLADLARFPFTRKQDLRDHYPLGLLAVDKREVARIHGSSGTKGKPTLVAYTQGDLGRWSEIVARSIVTAGGRPGDVFHVIYGYGLFTGGLGFHYGAERLGMTVVPVSGGQTARQVTLMEDLRPRGIAGTPSYCLTIAEHMRAEGKDPRAIGIQYGIFGAEPWTEEMRQKLEDAYGLKAMDVYGLSEVIGPGVGIECIDAQEGLHIAEDHFLVEVIDPETLEPVPPGTYGELVFTTLTKEAMPVVRYRTGDVAALIPEPCRCGRTHARMTRIKGRIDDMLVVRGVNVFPSEIEAVLFATEGLSPHYQIVVERESGLDRLTVLVEPDVVWARQAGDAAEPGVEQA…
>aai-AARI_24410
MSQNTDRDSLPNPLDPEESMSREQIEAIQLTRLKETLHHAYNNVPYYTAKYDAAGVHPDDLKELADLAKFPFTDKEDLRKNYPFGMFAVPQHEIARIHASSGTTGQPTVVGYTKQDLEDWAKLGARCLRMAGVKPGWKVHNAYGYGLFTGGLGAHAAAEYLGATVIPMSGGQTDKQISLIQDFEPDAILCTPTYLLTIGDAMQRKGLDPRATSLKVAVLGAEPWTEEMRHELEEMFNITACDIYGLSEVMGPGVAGENGERKDGSHIWEDHFRPEIIDAFDETKVLPDGEHGELVFTSLTKQALPIIRYRTHDLTRLMPGTSRPGHRRMGRITGRSDDMIILRGVNLFPSQIEELILKVPSLSPHFQLILSRPDRMDQLAVKVERRMDASSGDAANGAK…
>aamm-FE795_11085
MTAIKEQVGRDAIEHASVDEIRNLQLERLKWTLRHAYENVPHYRQKFDEAGVHPDDLKQLSDISKFPFTTKQDLRDNYPFKMFAVPREQVARVHASSGTTGKPTVVGYTAKDISTWADLFARSMWAAGARPGDIAHVAYGYGLFTGGLGAHYGAERLGCTVVPMSGGQTEKQVQLIQDFRPDVILVTPSYFCNIVEEIERQGMDPRDTSLRIGIFGAEPWTGQMRLDIEQRAGIDAVDIYGLSEVMGPGVAMECVESKDGPVVWEDHFYPEIINPETGEPVAEGESGELVFTSLSKEAMPVIRYRTRDLTQLLPPTSRSMRRIGKITGRSDDMVIVRGVNLFPTQVEELVLKMPELAAQYQLVLSRNGNMDELEIMVEVRPEFNHLNDAEREQMARRLS…
>aamy-GFC30_1757
MILHEVETWSRRELEKLQLARLQQTVQRVYERVPFYRQKLVGRITLENIRSLEDIHKLPFTTKKDLRDHYPFGLLAVDLQQAVRLHASSGTSGKPTVVAYTKNDIENWADIVARAIAIAGGERGQVLHNAYGYGLFTGGLGLHYGSERLGMVTVPISGGNTDRQVMLIEDFQPHVICGTPSYVLNIAERMKELGKDPRQTSLKYGIFGAEPWSEEMRKTLEEAFAIKACDIYGLSEVIGPGVAMECHEAQDGLHIADDHFYVEVIDPETLEPLPEGEEGELVFTSLTKEAFPVLRYRTGDIASITKERCKCGRTTTRMSRVKGRVDDMLIIRGVNVFPSEIEHYLLTIQELAPYYQIHLFRKETLDTVELQVEINESFAQEIGGDLSDVRVALLKKRIQ…
>aaq-AOC05_13675
MTDTTPKDPSKLDAAELMSRDELEALQLGRLKHALAYAYERVPMYKRKFDDAGVHPTDLRDLADLAKFPYTTKEDLRLEYPFGMFAVPQNQVSRIHASSGTTGRPTVVGYTENDLKVWASLVARSMRASGVRPGMKVHNAYGYGLFTGGLGAHYGAEALGATVIPMSGGQTEKQIQLIQDFEPDAIMCTPTYLLTIMDAMIQRGIDPRTTSLKFAVCGAEPWTEEMRHELEQGLDLQACDIYGLSEVMGPGVAGESVETKDGNHIWEDHFRPEIIDPFDYTSVLPDGQEGELVFTALTKEALPIIRYRTKDLSKLLPGTARPSMRRMARITGRSDDMIILRGVNLFPSQIEEIALRIPALSPHFQLELTRTGRMDAMTIRIEPRENTTPQERASAGLLL…
>aarc-G127AT_05850
MSLLSEHPETPATPAPLLDDAERLSLAELRELQLERLKQTVHHAYANVPLYTQKFDDAGVRPVDIRTLEDVAKLPFTTKADLRDTYPFGMFAVPMERVARIHASSGTTGRPTVVGYTKADLEVWADLIARSLRASGVRAGWKVHNAYGYGLFTGGLGAHAGIEKLGATVIPMSGGQTAKQVQLITDFAPDAIMCTPSYLLTIADAMEAAGIDPRSTSLKVAILGAEPWTNEMRRELEERLAIDAVDIYGLSEVMGPGVGNECVETKDGPHIWEDHFLPEVIDGDSGEVRGDGELGELVFTSLTKEAFPVIRYRTRDLTRLMPGTARPAMRRMEKITGRNDDMIILRGVNLFPTQIEEIALGIEELTPHFVLELTRTGRMDDLTVRIERHPSHAVERCEA…
>aby-ABAYE2366
MRREAMDSLTMDNVEQLTLAELRELQTKRLKQTLTFVYENSPVYKKKFDEAGVHPDDFVTLDDLAKFPFTTKQDLRDNYPFGMFAVPQEQIVRLHASSGTTGKPTVVGYTQKDINTWSDIVARCLRMAGLTAKDMVQVAYGYGLFTGGLGAHYGAERLGATVIPMSGGQTEKQVQLIQDFKPTAIMVTPSYCVSIIEKLEQQFGTARNTSLKVGIFGAEPWTNELRREIEERLNIKALDIYGLSEVMGPGVAMQCLGEGEGLTIWEDHFYPEIINPETGEVCKDGELGELVFTTITKEGLPIIRYRTRDLTRLLPGENLAMRKMDKIVGRSDDMLIIRGVNVFPTQIEEQILQVPHLVPNYEILVTKKGHMDTLHIRTEMCHNCTIQANQLAQELMKRI…
>acai-ISX45_08315
MILHDIETSSRCEMETLQLERLCQTVKRVYENVPFYRKKLTELRVEPEQIRSLEDVRKLPFTTKKDLRDNYPFGLLAVDLKACVRVHASSGTSGKPTVVAYTKNDINNWANIVARAIAIAGGEPGNVLHNAYGYGLFTGGLGLHYGSERLGMVTVPVSGGNTDRQVMLIEDFQPDVICGTPSYVLNIAERMKELGKDPRRTSLKYGIFGAEPWSEEMRRTLEQELAIKACDIYGLSEVIGPGVAIECHEAQNGLHIAEDHFFVEVINPHTLEPVADGEEGELVFTSLTKEAFPVIRYRTGDIASITREPCKCGRTTTRMSRVKGRVDDMLIVRGVNVFPSEIEHCLLTVSELAPHYQVHLFRKGTLDVVELQVEVNERFYQEIGGNLNDERIGLLEKRV…
>achb-DVB37_07025
MSNTMSKPGLDPIEHASQDELRALQLERLKWSLKHAYDNVAHYKKAFDEAGVHPDDLKQLSDISKFPFTTKKELRDNYPFGMFAVPRERISRVHASSGTTGKPTVVGYTKGDLDNWANLVARSIRAAGGKPGDTVHIAYGYGLFTGGLGAHYGAERLGCTVIPMSGGQTEKQVQLINDFRPDIIMVTPSYFCNILEEQRRQGIDPRQSSLRIGIFGAEPWTGQMRADIEAEAGIDAVDIYGLSEVMGPGVASECVETKDGPVVWEDHFYAEIINPDTGEPVADGEAGELVFTSLTKEAMPIIRYRTRDLTRLLPPTARSMRRIGKITGRSDDMLIVRGVNMFPTQVEELVLKIAQLAPHYQLVLSRTGNMDELEILTEVRAEFSGLSEAERNNLGKQLQ…
>acom-CEW83_16065
MTVNTYSPPELEPIEKASIDELRALQLERLKWSVRHAYENVPHYRKAFDDKGVHPDDLKTLEDLAKFPFTTKHDLRDNYPFGMFAVPMNKVARVHASSGTTGKPTVVGYTLKDIDTWANVVARSIRASGGRPGDMVHISYGYGLFTGGMGAHYGAERLGCTVIPMSGGQTEKQVQIIQDFKPSIIMVTPSYMLTILDEMEAQGIDPKSTSLRIGIFGAEPWTPAMRLAVEARAGIDAVDIYGLSEVMGPGVANECVETKDGPTIWEDHFYPEIINPETGEVVPDGEEGELVFTSLSKEAMPVIRYRTRDLTRLLPPTARSMRRMAKITGRSDDMLIIRGVNVFPTQIEELICKMPKLAPQYLLEVDKNGHMDTLTVKVEVNAEANVGRHPEQKEALAKE…
>acry-AC20117_02375
MTTTTGTKARKSTPAEPETLDPEELMSRDELEALQLARLQHTVAYAYERVPMYKKKFDDAGVRPEDLKELADLAKFPYTDKEDLRQSYPFGMFAVPQNEVARIHASSGTTGRATVVGYTKGDLERWETLFARSLRASGVKKGWKVHNAYGYGLFTGGLGAHYGAEKLGCTVIPMSGGQTEKQIQLIQDFEPDAILCTPTYLLTIVDAMERKGLDPRKTSLKVAVLGAEPWTEEMRHELETKLDIDACDIYGLSEVMGPGVAGECVDYKDGSTIWEDHFRPEIIDPSTDEVLADGEHGELVFTSLTKEAMPVIRYRTHDLTRLLPGTGRANMRRIGRITGRSDDMIILRGVNLFPTQIEEIALRIPGLSPHFQLEITRPDRMDELTVKIERRDDCTAETA…
>aeb-C6I20_12955
MTAADNGLEQIETASIDELRALQLERLRWSVRHAYDHVPHYRQALDGAGVHPDDVRELSDLGKLPFTTKADLRDNYPFGMFAVPREQVSRIHASSGTTGQPTVVGYTREDLETWATVMARSIRAAGGRPGQMLHNAYGYGLFTGGLGAHAGAEKLGCTVVPVSGGMTERQVRLIVDFEPEIIMVTPSYMLAIVDEMVRQGVDPRSTSLRVGIFGAEPWTNHMRCDMEERLGIDAVDIYGLSEVMGPGVAQECVETKDGLHVWEDHFYPEIVDPYTGAVLPDGEEGELVFTSLTKQAMPIIRYRTRDLTRLLPGTARTMRRIEKITGRSDDMIILRGVNLFPTQIEEILLATAELSPHFQCVLSRTGTLDSMTVRVEHREGVPTDVAQATGERVRRLVKS…
>aef-GEV26_16590
MSTGHDIRRNAGLDDIETAPVEQIRELQLERLRWSIRHAYDHVEHYRTALDSAGVHPDDIRALGDLSRLPFTTKEDLRRHYPFGMFAVPQDQVSRVHASSGTTGRPTVVGYTRDDLATWAQVMARSIFAAGGRPGDILHNAYGYGLFTGGLGAHAGAELLGCTVVPISGGMTERQVRLIDDFRPRVIMVTPSYMLALVDEMERQGIDPRSTSLEIGIFGAEPWTNEMRREVEERLAIRAVDIYGLSEVIGPGVAQECVETQDGLHVWEDHFYPEIVDPFTDEVLPDGEKGELVLTSLTKQAMPVLRYRTRDLTRLLPGTARSMRRIEKITGRSDDMIILRGVNLFPTQIEELVLESVELSPHFQCVLTRSGRTDTLTVKVEHRPGVAADSALAAGRQLA…
>aey-CDG81_21290
MTELAAHTTPPPATPATGLDSAERASRAELAELQLERLRETLRHAYENVPCYRRKFDAAGVRPEDCRGLADLAKFPTTTKNDLRENYPFGMFAVGQDRLRRVHASSGTTGTPTVVGYTQRDLDTWAEVVARSIRAAGGEPGQKVHVAYGYGLFTGGLGAHYGAERLGCTVIPASGGMTERQVRLIHDLEPEIIMITPSYMLTLLDEFRRQGHDPRRSSLRIGIFGAEPWTAAMRGEIEEAAGIDAVDIYGLSEVMGPGVANECVSTKDGPHIWEDHFYPEIIDPVTEEPLPDGEHGELVFTSLTKEAMPVIRYRTRDLTRLLPGTARPGMRRMEKITGRSDDMIILRGVNVFPSQIEELVLRQPGLSPHFQLRLTREGRLDEMRVLVEADENTTAARRA…
>aez-C3E78_16835
MTSAHAGAQAGLDDIETAPVEQIRELQLERLQWSVRHAYDHVGHYRDALDSAGVRPDDIRSLDDLALLPFTTKDDLRRNYPFGMFAVPQADVSRVHASSGTTGQPTVVGYTADDLATWSQVMARSIYAAGGRPGDILHNAYGYGLFTGGLGAHAGAERLGCTVVPVSGGMTERQVRLINDFRPRVIMVTPSYMLALVDEMERQGIDPRSTSLEIGIFGAEPWTNEMRREVEERLAIRAVDVYGLSEVIGPGVAQECVETQDGLHVWEDHFYPEIVDPFTDQVLPDGEKGELVLTSLTKQAMPVLRYRTRDLTRLLPGTARTMRRIEKITGRSDDMIILRGVNLFPTQIEELVLESTELSPHFQCVRTRSGRTDALTVRVEHRTGVLIGSALVAGQRLAE…
>afs-AFR_20775
MQDRTPRPEDLDPIERASVDELRALQLERLQWSLRHAYENVPQYRKMFDEIQAHPDDLHQLGDLAKFPFTDKAVLRANYPFDMFAVPRERISRLHASSGTTGRPTVVGYTKDDVRTWARLMARSIRASGGRPGDRVHVAYGYGLFTGGLGAHYGAEELGCTVIPVSGGMTERQVMLINDFKPDIIMVTPSYMLAIVDEMHRQGVDPRSTSLAVGIFGAEPWTQDLRTEIEQQLDIHALDIYGLSEVMGPGVATECVETKDGLHVWEDHFYPEIIDPVTGEVLPDGETGELVLTSLTKQAMPVVRYRTRDLTRLLPGTARPMRRIEKITGRTDDMIILRGVNLFPTQIEELILRTPELAPHFQCLLTRDGRLDAMTVKVERRHGIGAPAAEAAGRQLATL…
>afx-JZ786_01725
MYQPEMETMAREDLHRLQLERLQATVRRVYERVPFYRQAFDAVHVKPSDIKSLEDVKRLPFTKKSHLRENYPFGLFAVDRSDVVRIHASSGTRGKPTVVGYTKQDIINWSLIVARAIVTAGGNPGDTFHNAYGYGLFTGGLGLHYGAEALGMTLVPVSGGNTPRQITLLEDFQPRGIAGTPSYVLNIAETMESMGKDPRATTLEYGIFGAEPWSEEMRRTLEDKLGLKAVDIYGLSEVMGPGVAIECADAQEGLHVAEDHFYVEVIDPATLQPLPPGQLGELVFTSLTKEAFPVIRYRTGDMAFLYEERCRCGRTHTRMSRIKGRIDDMVIIRGVNVFPSEIESVILSHPDLTPYYQVHIEREGTLDEITVHAEVSEEFLQKTGGFDIDSDHFRRVKHE…
>agm-DCE93_12850
MSRSEIESLQLERLQQTVQHAYEHVPLYTAKFDAAGVNPRDIRSLDDVVKLPFTTKEDLRQTYPFGMFAVPMEQVARIHASSGTTGRPTVVGYTKGDLDRWATLIARSLRAGGIRPGMKVHNAYGYGLFTGGLGAHAGIEKLGATVIPMSGGQTARQVQLINDFEPDAILCTPSYLLTIADSMVEQGIDPRSTSLKVAVLGAEPWTNEMRHELEQRLGVDALDIYGLSEVMGPGVGSECVETKDGPHIWEDHFLPEIIDGETGARLADGARGELVFTSLTKEAFPVIRYRTRDLTRLLPGTARPGMRRIEKITGRNDDMIILRGVNLFPTQIEEIVLGIEQLTPHFILELRRTGTMDDLTVRIERHPDLSVEVCQAATVVLAKRIKEGIGSSVAVVLEE…
>agu-AS4_34660
MNNNTLEHLEKASVDELRNVQFERIKQTLHHAYQNSAVYRHKFDEVGIHPDDFKTLADLAKFPFTSKKDLRENYPFGMFAVPQQQIVRVHASSGTTGQPTVVGYTQKDIQVWSDVVARSLRAAGLSNQDIIQVSYGYGLFTGGLGAHYGVERLGATVIPMSGGQTEKQVQLIHDFKPTAIMVTPSYCLNIIEALEKRFGTAKECSIKTGIFGAEPWTNEMRKEIEDRLRIDALDIYGLSEVMGPGVAMECLETKDGLTIWEDHFYPEIINPETGEVLADGELGELVFTTITKEGMPVIRYRTRDLTRLLPGTARTMRRMDKIVGRSDDMMIIRGVNVFPSQIEEQILQIPELVPNYEIQICKQGHLDGLHIRTEMRQDIPQEIHAQLCTQLKTKIKTMV…
>agy-ATC03_17230
MPAASDALDAEERLTRAELEALQLERLQQTVRHAYANVPLYTRKFDEAGVHPDDIRSLADVAKLPFTTKADLRETYPFGMFAVPMEQVARIHASSGTTGRPTVVGYTKGDLERWASLVARSLRASGIRPGMKVHNAYGYGLFTGGLGAHAGIEALGATVIPMSGGQTARQVQLIMDFEPDAILCTPSYLLTIADAMVEAGIDPRSTSLKVAVLGAEPWTNEMRHELEERLGVDALDIYGLSEVMGPGVGNECLETKDGPHIWEDHFLPEIIDGDSGAVLPDGEMGELVFTSLTKEAFPVIRYRTRDLTRLLPGTARPAMRRIEKITGRNDDMIILRGVNLFPTQIEEIVLGIEHLTPHFILELSKAGRMDTMKVRIERHPDLSRETCEAASVVLAKKIK…
>aid-CTZ23_08315
MNNNAMEKIETVSIDELRSIQLQRMKKTLQHAYQNSPVYQKKFDEAGVHPDDFNTLEDLAKFPFTTKQDLRDNYPFGMFAVPQEQIVRVHASSGTTGQPTVVGYTQQDIQTWSDVVARSLRAAGLSAKDTIQVSYGYGLFTGGLGAHYGVERLGATVIPMSGGQTERQAQLIHDFKPTALMVTPSYCLNIIEALEKKFGTAKDCSIRTGIFGAEPWTNEMRKEIEERLGIDALDIYGLSEVMGPGVAMECLESKDGPTIWEDHFYPEIINPETGEVLPDGELGELVFTTITKEGMPVIRYRTRDLTRLLPGTARTMRRMDKIVGRSDDMMIIRGVNVFPSQIEEQILHIPQLIPNYQIHICKQGHLDTLHIQAEMRKDTNDVMAHQLAGQLKAQIKTMV…
>aja-AJAP_31255
MTFSDEAENLTIDELQALQLKRLRWTLRHAYDNVPFYTRKFDEAGVHPDDCKALEDLAKFPFTTKQDLRDNYPFGMFAVPEAQVSRIHASSGTTGKPTVVGYTSEDIDTWATVMARSIRAAGGRPGDKVHVAYGYGLFTGGLGAHYGAEKLGCTVIPASGGMTARQVQIITDFKPEIIMVTPSYMLTLLDEFERQGIDPQTSSLKVGIFGAEPWTEQMRTEIEERVGIDAVDIYGLSEVMGPGVAQECVETKDGLHIWEDHFFPEVIDPFTEKPTDAEGELLFTSLTKQALPIIRYRTRDLTRLLPGTARPAYRRMEKVTGRSDDMIILRGVNVFPTQIEEVVLVTPALAPHFQLIRSTKGRMDHLTVRVEARPDATAEQRAEAAARLIAGVKDGVGVS…
>ajg-KKR91_14505
MSRDEIEALQLTRLQHTLAYAYERVPLYTQKFDDAGVHPSDLKELSDLSKFPYTTKEDLRQTYPFGMFAVPQDKVARIHASSGTTGRPTVVGYTAGDLDRWAQLVARSLRASGVKPGYKVHNAYGYGLFTGGLGAHAGAEKLGCTVIPMSGGQTERQIQLIQDFEPDTILCTPTYLLTIADAMRSAGIDPRSTSLKNAVLGAEPWTEEMRHELEVMMGIDACDIYGLSEVMGPGVAGECVETKDGTHIWEDHFRPEIIDPFDETRVLNDGEHGELVFTSLTKEALPIIRYRTHDLTRLLPGTARPGMRRMGRITGRSDDMIILRGVNLFPSQIEELALKIPALSPHFLLEITRPDRMDELTVKIERREDSSSDDCRSAAAELKAQIKIHVGSSCTVLVA…
>ajp-AMJAP_2211
MMNVKVDPNSLDSIETASIDEIRALQLSRMKFSIKHAYNNVSAYRVLCDEKGVHPSDLKTLDDLKIFPFTTKQYLRDAYPFNSFAVPMSDVVRIHASSGTTGQPTVVGYTQHDINVWADVVARSIRAAGGRSSDKVHISYGYGLFTGGMGAHYGAERLGCAVIPMSGGQTEKQVQLMRDFDPDVIMVTPSYMLNLMDEMDRQGLDPKEMALRVGIFGAEPWTGEMRKNIEGRLGIDAVDIYGLSEVMGPGVAQECAETKDGPTIWEDHFYPEIIDPATGEVLPDGEYGELVFTSLTKEALPVIRYRTRDLTRLLPGTARPMRRMDKITGRSDDMLIIRGVNVFPTQIEEQILKVKALAPHYEIVVDKNGNLDTVQVKVELTPEAQHTDQAPVIKELQHH…
>alb-AEB_P2413
MATALALEPIETASVDELRALQLERLRWSVRHAYEGNPRYRAKFDAAGVHPDDLHSLEDLARFPFTTKADLRDAYPFGFFAVPQERLSRIHASSGTTGRPTVVGYTRRDIEIWSGVVARSIHAAGGRPGMKVHIAYGYGLFTGGLGAHYGAEALGCAVIPMSGGQTEKQVQLIGDFRPDLIMVTPSYMLSILDEFRRQGIDPATTSLKTGIFGAEPWTEAMRAEIEQAFNISAVDIYGLSEIMGPGVAQECAESKDGPTIWEDHFYPEIIDPTTGQVVPDGEEGELVFTSLTKEAMPVIRYRTRDLTRLLPGTSRTMRRMAKITGRSDDMMIIRGVNVFPTQIEEHILNCAALAPHYLIEITRPSRMDQVKLLVEGRAGIGDNECARDGKRLAERIKTM…
>amd-AMED_1561
MIETDIGADELAALQLERLQWTLRHAYTNVPAYTRKFDEAGVHPDDCKELADLAKFPFTTKQDLRENYPFGMFAVPQDQVRRIHASSGTTGKATVVGYTEQDIDTWATVMARSIHAAGGRPGHKVHVAYGYGLFTGGLGAHYGAEKLGCTVIPASGGMTARQVQLITDFRPEIIMVTPSYMLTLLDEFERQGVDPRASSLKVGIFGAEPWTEQMRAEIEERFALDAVDIYGLSEVMGPGVAQECVETKDGLHIWEDHFYPEVIDPYSEEVLGGGETGELVFTSLTKQALPIIRYRTRDLTELNPGTARPAFRRMAKVTGRTDDLIILRGVNVFPTQIEEIVLRTAGLSPHFQLVRSTRGRLDHLTVRVEARHDASGDDRSRAAAELVTGVKDGVGVTVS…
>amq-AMETH_5229
MTTMHSDVPHAKRLGTAPAPDDLTAAERMSVDELRATQLERLQWTLRHAYENVPFYRRKFDEAGVHPDDCRELSDLAKFPCTTKHDLRDNYPFGMFAVPQEQVRRIHASSGTTGKPTVVGYTEQDIDTWATVMARSIYAAGGRPGHKVHVAYGYGLFTGGLGAHYGVEKLGCTAIPASGGMTARQVQIITDFRPEVIMVTPSYMLTLLDEFERQGLDPAKSSLRVGIFGAEPWTEQMRREIEQRMDLHAVDIYGLSEVMGPGVAQECVETKDGLHIWEDHFYPEVVDPVDGNVLAEGETGELLFTSLTKQAMPVIRYRTRDLTALRPGTARPAFRRMDKVTGRSDDMIILRGVNVFPTQIEEIVLATEGLAPHFQLKLTKKDRMDHLTVLVEVRHDTAA…
>amyc-CU254_06265
MTPQTADLAETVSADELASLQLERLQWTLRHAYENVPLYRKKFTEAGVHPDDCRELGDLTKFPFTTKADLRESYPFGMFAVPQDQIRRLHASSGTTGKPTVVGYTEKDLDTWATVMARSIHAAGGRPGHKVHVAYGYGLFTGGLGAHYGAEKLGCTVIPASGGMTARQVQLITDFKPEIIMITPSYMLTLLDEFERQGVDPRASSLKVGIFGAEPWTEQMRSEIEERFDLDAVDIYGLSEVMGPGVAQECAETKDGLHIWEDHFFPEVIDPFTEQVLPEGERGELLFTSLTKQALPIIRYRTRDLTRLLPGTARPAFRRMEKVTGRSDDLIILRGVNVFPTQIEEIVLRTEGLSPHFQLVRSTRGRLDHLTVRVEARADTTAEGRSLAASAVAAGVKDG…
>and-GRQ40_10675
MILHDVETFSKYEMEKLQLQRLQQTVERVYEKVPFYRGKLNERNVKPEHIRSLEDIRKLPFTTKKDLRDHYPFGLLAVDLREAVRIHASSGTSGKPTVVAYTKHDIENWSDIVARAIATAGGEPGKVLHNAYGYGLFTGGLGLHYGSERLGMVTVPVSGGNTDRQVTLIEDFRPEVICGTPSYVLNIAERMRELGKDPRQTSLKYGVFGAEPWSEEMRRTLEEAFAIKACDIYGLSEVIGPGVAMECHEAQDGLHIADDHFYVEVINPKTLEPVADGEEGELVFTSLTKEAFPVLRYRTGDIASITRERCKCGRTTTRMSRVKGRVDDMLIIRGVNVFPSEIEHYLLTVPELAPYYQIHLDRKGTLDVVELHVEVNEEFIGEISGDIKHERVMLLKKHI…
>aoa-dqs_0316
MPINSYAPPQLEPIETASIDELRALQLERLKWSVRHAYENVPHYRKKFDEKGVHPDDLKSLADLAKFPFTSKYDLRDNYPFGMFAVPMDRIARVHASSGTTGKPTVVGYTLKDIDTWATVVARSIRAAGGRPGDMVHVSYGYGLFTGGLGAHYGAEKLGCTVVPMSGGQTEKQIQIIQDFKPKIIMVTPSYMLTILDEMERMGIDPKSTSLRIGIFGAEPWTPAMRVAMEQRAGIDAVDIYGLSEVMGPGVANECVETKDGPTIWEDHFYPEIIDPNTGEVLPDGSEGELVFTSLSKEAMPVIRYRTRDLTRLLPPSARSMRRMAKITGRSDDMLIIRGVNVFPTQIEELICKIPKLAPHYLLEVDKQGHMDTLTVKVEINAEAEVGRHPEHKEALARE…
>apet-ToN1_02390
MNARMENGIGFDPIETASRDELSALQLERLKKTVQHAYDNVPHYRRSFEAAGVHPSDLKTLADLSKFPFTVKKDFRDNYPFGLFAVPREEVVRVHASSGTTGKPTVVGYTQNDINNWANLVARSIYAAGGRKGDVVHISYGYGLFTGGMGAHYGAERLGCTVVPMSGGQTERQVQLIQDFQPKVIMVTPSYMLNILEQFVRQGLDPADSSLKIGIFGAEPWTEAMRHEIEARAGIDAVDIYGLSEVMGPGVASECIESKDGPVIWEDHFYPEIIDPETGEVLPDGEEGELVFTSLSKEALPVIRYRTRDLTRLLPPTSRSMRRIGKITGRSDDMLIIRGVNVFPSQIEELILKQKELSPHYQIELTRDGHMDKMEVVVELSPEAADLGPLRQQEIGKLL…
>are-AL755_19695
MTDSAVIDPSKLDAAELMSRDELEALQLSRLQHTVQYAYDKVPLYKRKFDETGVHPTDLRELSDLAKFPYTTKEDLRQEYPFGMFAVPQSEVVRIHASSGTTGRPTVVGYTANDIKVWASLVARSMRASGVRPGMKVHNAYGYGLFTGGLGAHYGAEALGTTVIPMSGGQTEKQIQLITDFEPDAIMCTPTYLLTIMDAMAHRGIDPRSTSLKFAVCGAEPWTEEMRHELETGLDIQACDIYGLSEVMGPGVAGESVETKDGNHIWEDHFRPEIIDPFDHSTVLPDGQEGELVFTALTKEALPIIRYRTKDLSRLLPGTARPSMRRMARITGRSDDMIILRGVNLFPSQIEEIALRIPALSPHFQLELTRTGRMDEMTIHIEPRENTTPADRAAAAATL…
>ari-UM93_10945
MNEPLNSESEFFDREQIEELQLRRLQHTLEYAYQRVPLYRRKFDEAGVKPQDLRSLADLALFPFTTKEDLRAEYPFGMFAVPQAEISRIHASSGTTGKPTVVGYTADDLRNWADLVARSMRASGARPGHKVHIAYGYGLFTGGLGAHYGAEALGSTVIPMSGGQTEKQIQLIQDFQPDVIMCTPTYLLTIMDAMAHRGIDPRSTSLKYAICGAEPWTEEMRHELESGLNLKACDIYGLSEVMGPGVAGEFVETQDGSHLWEDHFRPEILDPYSLDTALPDGETGELVFTTLTKQALPVIRYRTKDLTRLLPGTERPGMRRMERISGRTDDMIILRGVNLFPSQIEEIALRIPALSPHFQLEISRSGRMDELTVRIEPRAESSLAERDAAALRLREEIKV…
>arj-DOM24_06780
MNNNTMEYIETVSTDELRKVQLERIKKTLVHAYQNSPVYRKKFDDAGVHPEDFQHLEDLAKFPFTTKQDLRDHYPFGMFAVPQEKIVRVHASSGTTGQPTVVGYTQNDIHTWADLVARSLRAAGLSNQDIIQVSYGYGLFTGGLGAHYGVERLGATVIPMSGGQTERQAQLIHDFKPTALMVTPSYCLNIIECLEKKFNTAKNTSIKTGIFGAEPWTNEMRREIEERLNIDALDIYGLSEVMGPGVAMECLESKDGPTIWEDHFYPEIIDPETGEVLPDGELGELVFTTITKEGMPVIRYRTRDLTRLLPGTVRPMRRMDKIVGRSDDMMIIRGVNVFPSQIEEQILHIPQLIPNYQIHICKHGHLDSLHIRAEMRKEINDMMAHQLSQQLISQIKIMV…
>arl-AFL94_12560
MSQNIDRDSLPNPLDAEETMSRDQIESIQLTRLKETLHLAYDKVPYYKEKYDAAGVHPNDLKELDDLKIFPFTEKEDLRKTYPFGMFAVPQHEVARIHASSGTTGRATVVGYTQQDLDDWAKLGARCLRLSGVKPGWKVHNAYGYGLFTGGMGAHAAAERLGTTVIPMSGGQTEKQITLIKDFAPDAILCTPTYLLTIGDAMQRQGLDPRDTSLKVAVLGAEPWTEEMRHELEEMFGIDACDIYGLSEVMGPGVAGESRERKDGSHIWEDHFRPEILDAYDPTKVLPDGEHGELVFTSLTKQALPIIRYRTHDLTRLMPGTARPGHRRMGRITGRSDDMIILRGVNLFPSQIEELILKVPALSAHFQLVLTRPDRMDQLAVKVERRSDASAEDAADAAK…
>arm-ART_2318
MNSTPSPKPEPADPSQLDAAELLGRDELEALQLTRLRHTLAWAYERVPMYRRKFDESGIHPSDLRELADLAKFPYTTKEDLRREYPFGMFAVPRSEVVRIHASSGTTGRPTVVGYTGNDIAMWASLVARSMRASGVRPGMIVHNAYGYGLFTGGLGAHYGAEALGTTVVPMSGGQTEKQVQLIQDFEPDAIMCTPTYLLTIMDAMARRGIDPRTTSLKFAVCGAEPWTEEMRRELETGMDLDACDIYGLSEVMGPGVAGECVETKDGNHIWEDHFIPEIVDPLDHATVLPGGQQGELVFTSLTKEALPIIRYRTGDLSSLLPGTARPSMRRMTRISGRSDDMIILRGVNLFPSQIEEIALRIPALSPHFQLELTRTGHLDEMTIHIEPRENTTPEDRVA…
>asol-BEN76_07710
MNKNALDAIETASIDELRSVQFERMQKTLRHAYQNSPAYQKKFDEAGVHPNDFKQLEDLAKFPFTTKKDLRDNYPFGMFAVPQEQIVRVHVSSGTTGQPTVVGYTQQDIHLWADVVARSLRAAGLTAKDVIQVSYGYGLFTGGLGAHYGAERLGATVIPMSGGQTERQVQLIQDFKPTALMVTPSYCLNIIEGLEKQMGNARACSIKTGIFGAEPWTNEMRHEIEQRLGIDALDIYGLSEVMGPGVAMECLESKDGPTIWEDHFYPEIIHPETGEVLPDGELGELVFTTITKEGMPVIRYRTRDLTRLLPGTARTMRRMDKIIGRSDDMMIIRGVNVFPSQIEEQILHIPQLVPNYQIQICKHGHLDTLHIRAEMRSELSDALAPQLCVQLQNRIKTMV…
>asz-ASN_1371
MNATVYTPAYPHPEAIHDIAVLSRDELMFIQLERMKWSLRHAYDNVALYRNRCIEAGVHPDDLCSLSDLARFPTTTKADLRDTYPFGMFAVPQERLARIHGSSGTTGKPIVVGYTHADLDMWAGIVGRSIRAAGGRPGMKLHNAYGYGLFTGGLGMHLGAERMGCTVIPMSGGMTERQVQLIEDFKPQIITVTPSYMLALLDEFRRQGLDPRASSIKYGIFGAEPWTNSMREEIEQAFDMHAVDIYGLSEVVGPGVAQEFIETKDGLHFWEDHFYPEIINPETGVPVTDGEPGELVITSLSKEAFPIVRYRTRDLTRLLPGTMVPAVRRIEKIMARSDDMIILRGVNIFPTQVEAALLHCKWCSAHFQIELTHHGRMDNMTIHVEPRPEAWNPAETSHR…
>awu-BEN71_13020
MNNNALEQIETASIDELRSVQLQRLKKTLHHAYDNSSVYKKKFDDAGVHPDDLKSLADLAKFPFTTKKDLRDNYPFGMFAVPQEQIVRVHASSGTTGQPTVVGYTQNDINIWADVVARSLRAAGLSNKDTIQVSYGYGLFTGGLGAHYGVERLGATVIPMSGGQTDKQAQLINDFKPTALMVTPSYCLNIIEALEKKFGTAKCSIKTGVFGAEPWTNEMRNEIEDRFGINALDIYGLSEVMGPGVAMECIESKDGPTIWEDHFYPEIINPETGEVLADGELGELVFTTITKEGMPVIRYRTRDLTRLLAGTARPMRRMDKIVGRSDDMMIIRGVNVFPTQIEEQILHIPQLLPNYEIQICKQGHLDTLHIRTEMRQDIHPDLIQQLAAQLKSQIKTMVG…
>azl-AZL_d01530
MSIMTDAAVGRGAVSQGAKAGRNEAGVNEAGMDRYEFASRDEITAMQTERLAWSLRHSYANVAPFRAKCEAKGVHPDDFRDLKDLALFPFTVKDDLRRAYPFGMVAVPMEDIVRVHASSGTTGRPTVVGYTQGDIDVWAEVVARSIRAAGGHRGDRVHIAYGYGLFTGGLGAHYGAERLGCTVIPMSGGQTEKQVQLIQDFKPTIIMVTPSYMLNIADEMRRQGVDPRGTSLRVGIFGAEPWTGALREEIERTFDIHAVDIYGLSEVMGPGVASECVETKDGPVVWEDHFYPEIIDPDSGEVLPDGSYGELVFTTLTKRGMPVIRYRTRDLTRLLPPTARGMRRMDKITGRSDDMLIIRGVNVFPTQIEELICKIPALAPHYELVVTRDGHMDNLAVRV…
>azz-DEW08_02445
MLTATKPPPSETASTGSATAFDRYEMASRDEIAAMQTGRLAWSLRHSYDNVAHFRAKCDAKGVHPDDFKELKDLALFPFTVKDDLRQNYPFGMFAVPMDDIVRVHASSGTTGRPTVVGYTREDIDVWAEVVARSIRAAGGSRGDRVHIAYGYGLFTGGLGAHYGAERLGATVIPMSGGQTEKQVQLIMDFKPTIIMVTPSYMLNIAEEMVRQGIDPRSTSLKVGIFGAEPWTGAMRAEIERTFDIDAVDIYGLSEVMGPGVASECVETKDGPVIWEDHFYPEIIDPDTGEVLPDGAYGELVFTTLTKRGMPVIRYRTRDLTRLLPPTARGMRRIDKITGRSDDMLIIRGVNVFPTQIEELICKDEALAPHYELVVTRDGHMDSLTVRVEMAPDTHPSTW…
>bage-BADSM9389_21460
MITSTTKLEPIETASVDELQALQTQRMKWTLNHAYNNVPMYKRKFDAVGVHPDDFKELKDIRLFPCTTKQDLRDNYPFDTFAVPMEQIVRIHASSGTTGKPTVVGYTQKDIDTWADIVARSLRAAGGTPKDKIHVAYGYGLFTGGLGAHYGAERLGATVIPMSGGQTEKQAQLIRDFRPDMIMVTPSWCLNLIEELERQMGGDARDCSLRVGVFGAEPWTHAMRREIERRLGITALDIYGLSEVMGPGVAMECLETTDGPTIWEDHFYPEIVNPISGTPLEDGEQGELLFTTLTKEALPVIRYRTRDLTRLLPGTARTMRRMDRITGRSDDMLIIRGVNVFPSQLEEEIVKFEHLAPHYQLEVHRDGHLDTLSVKVELKESSLHLSHEQRCSVCHQLRH…
>bapi-BBC0122_014830
MTTQFNQEKFVALENASRDEIMALQTKRLAWTLKHAYENVPFYKRKFDEAGVHPSDFKQLSDIEKFPFTEKKDLRDNYPFGLFAVPREKVSRIHGSSGTTGKPIVVGYTQNDLDIWANLVARSMRAAGAKSGMIVHVAYGYGLFTGGLGAHYGAERLGCTVVPMSGGMTERQVQLIHDFKPEVIMVTPSYMLALLDGFVKAGLDPRKSSLKYGIFGAEPWSNAMREEIEDVFDMDATDIYGLSEVLGPGVAQECVETKDGLHIWEDCFYPEIINSDTLNPVEDGVKGEVVFTTLTKEAMPIIRYRTRDLSRLQPGTVHQGMRRMEKISGRSDDMIILRGVNVFPSQIEEALLATDWCAGHFQIVLSRTGRMDNMTVVAEARPEHSSEEKWSQYSRNFVR…
>bav-BAV1388
MPNTVSKPGLDAIEHASRDELEALQLERLKWTLHHAYQNVPHYKRAFDEAGVHPDDLKQLSDIAKFPFTTKKELRDNYPYGMFAVPRERVARVHASSGTTGKPTVVGYTLKDLDTWANLVARSIRAAGGKPGDIVHVAYGYGLFTGGLGAHYGAERLGCTVIPMSGGQTEKQVQLINDFRPDIIMVTPSYFCNIIEEQRRQGLDPRASSLRIGIFGSEPWTGQLREQVESEAAIDAVDIYGLSEVMGPGVASECVETKDGPVVWEDHFYAEIINPDTGEPVADGELGELVFTSLTKEAMPVIRYRTRDLTRLLPPTSRSMRRIGKITGRSDDMLIVRGVNLFPTQVEEQVLKINQLAPHYQLVLTRSGNLDELEILTELRPEFGHLSEGERAALGKELQ…
>bbad-K7T73_17890
MYNPQIETMARPEMESLQLERLQQTVRRVYDNVEFYQKKFEELEITPEDIKSLDDITKLPFTKKQDLRDNYPFGLFAVPQEEVVRIHGSSGTSGKPTVVGYTANDIKVWSEVVARSIVAAGGKKSDIFHNAYGYGLFTGGLGLHYGAEALGAAVVPISGGNTERQITIIEDFKPRGICGTPSYILNIAEKMQEMGKDPRNTSLEYGIFGAEPWSEEMRAKLEETLNLKAVDIYGLSEIMGPGVSIECYEAQDGLHVQEDHFFIEVINPDTLEPVPEGEVGELVFTSLTKEAFPVIRYRTGDLASITREKCKCGRTTVRMSRVKGRTDDMIIVRGVNVFPSEIERVLLQIEGLVPHYQIHLVRKGTMDGVELHVEVEAELYQQVEEDLSHLRIQQMKKEI…
>bbro-BAU06_17725
MATLSKPGLDPIEHASRDEIEALQLQRLRWTLAHAYANVPHYRRAFDAAGVHPEDLRQLADLSRFPFTTKQDLRENYPFGMFAVPREQVARVHASSGTTGKPTVVGYTREDLDNWAGLVARSIRASGGRPGDVVHVAYGYGLFTGGLGAHYGAERLGCTVVPMSGGQTEKQVQLIQDFRPDIIMVTPSYFCNILEEMERQGLEPREASLRIGIFGAEPWTGRLREELESRAGIDAVDIYGLSEVMGPGVANECVETKDGPVIWEDHFYPEIVDPDTGQPVADGQPGELVFTSLTKQAMPVIRYRTRDLTRLLPPTARSMRRMGKITGRSDDMLIVRGVNLFPTQVEELVLKTGRLAPHYQLVLSRSGALDELEILAEPKPELEGMADAERAALGAELAH…
>bbt-BBta_2870
MTSPKHQSAGSYVPDMDATERASRDEIMALQTKRLAWSLKHAYDNVAHYRRAFDTAGVHPSDFRELADLAKFPFTVKTDLRDNYPFNMFAVPREQLVRVHASSGTTGKPIVVGYTRNDIATWSHVMARSIRAAGGRSGMIIHNAYGYGLFTGGLGVHYGAEELGCTVVPISGGMTERQVQLINDFRPDIITVTPSYMLAILDEFKRQGLDPRQSSLKIGIFGAEPWTNAMRAEIEDAFAMDATDIYGLSEVIGPGVAQECLETKDGLHIWEDHFYPEIVDPDTGKVLPDGEMGELVFTSLTKEAFPVIRYRTRDLTRLLPGTARPGMRRMEKVTGRSDDMIILRGVNLFPSQIEEILLTTEWCGGHFMLELTREGRMDELTIYAESRPEHWDETGLGAH…
>bcau-I6G59_04615
MTTTDSDAGPTMSLDELRADQLANLKTTVAAVYEKVPHYRKAFDDLGITPADITSLDDIAKLPFTNKQDLRDNYPFGLFAVPREDVARIHASSGTTGLPTVVGYTQNDLDVWSRLIKRSILGAGGKPGQMLHNAYGYGLFTGGLGVHGAERHGFTVVPISGGQTERQVQLIQDFKPDIITATPTYLLTILDEFHKQGIDPTSTSLKVAICGAEPWTDEMRREIERSFAIDAVDIYGLSEVMGPGVACESAETKDGPTIWEDHFYPEIVDPFTGEVLPDGEEGELVFTSLTKEALPIIRYRTHDLASLLPGTAHPNFRRISRITGRSDDLIIIRGVNVYPANVESVLFEFEHLSPHFQLVLTRPGRMDEVTVEVECRENVGAVEREGLDRRVAARIKERL…
>bel-BE61_71430
MATAKLKVKDSGYHAELDAAERASRDEIMALQTRRLAWSLKHAYDNVAHYRKAFDAAGVHPSDFRQLPDLAKFPFTVKTDLRDNYPFDMFAVPREQLVRVHASSGTTGKPIVVGYTRADIDTWADVMARSIRAAGGRTGMLMHNAYGYGLFTGGLGAHYGAERLGCTVIPISGGMTERQVQLINDFRPDIITVTPSYMLAILDEFKRQGLDPRKSSLKFGIFGAEPWTNAMRVEIEQAFDMDATDIYGLSEVIGPGVAQECVETKDGLHIWEDHFYPEVIDPLTGKVLPDGEKGELVFTSLTKEAFPIIRYRTRDLTRLLPGTARPGMRRMEKVTGRSDDMIILRGVNVFPTQIEEALLATDWCGGHFVIELTREGRMDEMTVLAEARPESWDGEGLVV…
>beo-BEH_11150
MIIHDVEMYSRKEMKALQLSRLKETLIKVYDKVPFYQEKFRELAISPEDIQTLEDINKLPFTKKSDLRENYPFNLFAVDMKELVRLHASSGTSGKPTVVGYTKNDISNWSDIVARAIAIAGGEPAGIFHNAYGYGLFTGGLGLHYGGERLGMATVPISGGNTDRQISLIKDFKPTVIAGTPSYILKIAEEMETRGLNPRESSIKFGIFGAEPWSEEMRKVLEEKFDLKACDIYGLSEVMGPGVAVECHEAQNGLHIAEDHFFVEVINPDTLEQVPDGEEGELVFTSLTKEAFPVIRYRTGDIASITRETCRCGRTTTRMSRVKGRIDDMLIIRGVNVFPSEIEHYLIQIQELAPHYQVHLACDGTLDIVELHVEINEEIYQRVNGNMAHEHIQSVVKKV…
>bfd-NCTC4823_02113
MIYNAEMETLSIAEKEELQYLRLKETLNRVYNKVSFYKEKFDKQGIDLEEIKSIKDIKKLPFTKKQNLRENYPFGLFAEPMENIVRMHGSSGTSGKPTVVSYTQNDINVWSELIARAIVAAGGSKGDVFHNAYGYGLFTGGLGLHYGAEKLGAAVVPISGGNTERQILAIQDFKPKGLACTPSYALNIAEKMREMGLDSRDNSLKYGIFGAEPWSEEMRGKIEDLLSIKAVDIYGLSEIMGPGVSIECHVAQDGLHIADDHFLVEVIDTETLEPVEDGEDGEFVFTTLTKEAFPVIRYRTGDIGSITRDKCKCGRTTTRMSRVKGRTDDMIIIRGVNVFPSEMERVLLQIEGLAPYYQIRLIKEGPMDCAELHVEITDELFKGINGDLKHEQILILERK…
>bgm-CAL15_15665
MSNTMSKPGLDPIEHASRDEIEALQLERLKWTLNHAYQNVPHYKRAFDAAGVHPDDLKQLSDISRFPFTVKQDLRDNYPFGMFAVPRERVSRVHASSGTTGKPTVVGYTTRDLDNWANLVARSIRAAGGKPGDIVHVAYGYGLFTGGLGAHYGAERLGCTVVPMSGGQTEKQVQLIQDFQPDIIMVTPSYFCNILEEQRRQGIDPRQSSLRVGIFGAEPWTGQMRADIESQAGIDAVDIYGLSEVMGPGVASECVETKDGPVVWEDHFYAEIIDPVTGEPVADGEEGELVFTSLSKEAMPVIRYRTRDLTRLLPPTSRSMRRIGKITGRSDDMLIVRGVNLFPTQVEELVLKVAQLAPHYQLVLTKAGNLDELEILTEVRPEFSGLAGGEREALARQLQ…
>bha-BH0195
MAFYDQVETLSLEEKEKLQTYHLKSTVKLVYENVPFYRKAFQEVDVKPEDIQSLNDVQKLPFTQKHHLRENYPFHLLAVPLNEVVRLHGSSGTSGKPTVVAYTQKDLEHWSSIIARSIYMAGGRKGDLLHNAYGYGLFTGGLGLHGGSEKLGCVTVPISGGNTQRQITLIQDFKPRVICGTPSYIMNIGETMKKMGIDPASTSIQYAILGSEPWSEEMRKNLETMFNMKAMDIYGLSEVIGPGVGMECVECQNGLHIADDHFYPEIIDPITLECLPDGEEGELVFTTLQKEALPVIRYRTGDIASLTREPCECGRTTARMSRVKGRVDDMLIIRGVNVFPSEIEQCILKMDELDCHYQLHLVKNGALDEVALHVELKDEYYTLDLHGDLNHPHASLLKG…
>bhk-B4U37_11815
MILHDSETLSLSEMQLLQSSRLRDTVQKVFQHVPFYRQKLTNFTITPSDVQTIHDIHKLPFTTKKELRENYPFGLFAIPRSQITRLHASSGTSGKPTVVAYSQEDINMWSDIAARAISMAEGKKGKILHNAYGYGLFTGGLGLHYGSERLGMITIPVSGGNTDRQIQLIQDFKPSVICGTPSYVLNIADRMVDLGINPKKTSLQYGIFGAEPWSEEMRRTLEDKLAIKACDIYGLSEVIGPGVAMECHEAQDGLHVAEDHFYVEVIDPKTMEILPEGEVGELVFTSLTKQAMPIIRYRTGDIASIKRETCTCGRTTTKMSRVKGRVDDMLIIRGVNIFPSEIEHTLLQIKDLAPHYQIFVSREKNLDTVEVQVEMQAHTFLQTDSVKRQEMMKIIAQKV…
>bho-D560_2534
MRIGIFGAEPWTGQMRQDIEGQAGIDAVDIYGLSEVMGPGVASECVETKDGPVVWEDHFYAEIINPETGEPVADGESGELVFTSLTKEAMPIIRYRTRDLTRLLPPTSRSMRRIGKITGRSDDMLIVRGVNLFPTQVEELVLKITQLAPHYQLVLTRSGNLDELEILTELRPEFGGLSDAERAAVGKQLQHAVKSYIGVSARIQVAEAGFVERTLTGKARRVIDKRPRG
>bic-LMTR13_28760
MAMARLKSSGSGYSAELDEAERASRDEIMALQTKRLAWSLQHAYDNVAHYRKAFDATGVHPSDFKQLSDLAKFPFTAKTDLRDNYPFNMFAVPREKLVRVHASSGTTGKPIVVGYTQGDIDIWSEAMARSIRAAGGRSGMIIHNAYGYGLFTGGLGVHYGAEKLGCTVVPVSGGMTERQVQLINDFKPDIITVTPSYMLAILDEFKRQGLDPRKSSLKFGIFGAEPWTNAMRAEIEQAFDMDATDIYGLSEVIGPGVAQECLETKDGLHIWEDHFYPEVIDPETGAVLPDGEKGELVFTSLTKQGFPIIRYRTRDLTRLLPGTARPGMRRMEKVTGRSDDMIILRGVNVFPTQIEEALLATDWCGGHFIIELTREGRMDKMTVLAEARPESWDGNGLQV…
>bif-N288_11255
MILHSIEKSGRDVIEAVQLEGLKSTAARVFHEVPFYRQRFSEANLVPQDIQTLEDLKKLPFTEKADLRSQYPFGLFAAPMDKVVRLHASSGTSGKPTVVGYTKKDIEIWTELVARAIALGGGRPGERLHNAYGYGLFTGGLGLHYGSEHLGMATVPVSGGNTERQIMLIQDFKPSVICGTPSYILSLAEKMEEMGIDPASTSLKYGIFGAEAWSEEMREVLEMKLAIKACDIYGLSEVMGPGISMECHEAQDGLHIAEDHFIAEVIDPETLEALPFGSEGELVFTSISKEAFPVIRYRTGDIASLSKETCKCGRTTARMSRIRGRIDDMLNINGVNVFPSQIESCLVGQEDISPHYQIALHSGKALKSLVLHLELEERSYSKMGGDLQSDYAEAIRMRL…
>bja-blr2897
MVAGTRPIKKRTDQCGETRMALTRLKEGGTSYRAEMDAHERASRDEIMALQKQRLGWSLKHAYDNVAHYRKAFDKAGVHPSDFRELSDLAKFPFTVKTDLRDNYPFNMFAVPREKLVRVHASSGTTGKPIVVGYTQRDIDTWSEVMARSIRAAGGRTGMIIHNAYGYGLFTGGLGVHYGAEKLGCTVVPISGGMTERQVQLINDFRPDIITVTPSYMLAILDEFKRQKLDPRQCSLKVGIFGAEPWTNAMRGEIEDAFDMDATDIYGLSEVIGPGVAQECIETKDGLHIWEDHFYPEVIDPETGAVLPDGEKGELVFTSLTKEGFPVIRYRTRDLTRLLPGTARPGMRRMEKVTGRSDDMIILRGVNLFPTQIEEVLLATDWCGGHFILELTREGRMDE…
>bko-CKF48_05840
MILHKAETFSKSEMEALQLEGLKKTVNRVFEHVPFYQNKFQELNITPNDIQTLDDLSKLPFTKKSDLRDNYPYGLFAVEMKDVLRVHASSGTSGKPTVVGYTQNDVDNWADLAARAIALAGGEPDGIFQNAYGYGLFTGGLGIHFGAERLGMATVPVSGGNTDRQIMIIEDFKPTVIAGTPSYILKIAEEMKAQGKDPAKSSLKYGIFGAEPWTEGMRKKLQELFGIKASDIYGLSEVMGPGVAMECHEEQQGLHIADDHFLVEVIDPDTLEPVAEGEIGELVFTSLTKEAFPIIRYRTGDLASVKSGTCSCGRTTKKMSRIKGRIDDMMIIRGVNVFPSEIEHYLLQIEELAPIYQVHLLNDGVLDSVELHVEMDEVMYQKSNGVDLEGYTLGLMKKV…
>blin-BLSMQ_0144
MTDTELDAGQRMSLDELRADQLANLKSTVTKVYEKVPFYKKAFDDLGVTPADITSLDDISKLPFTNKQDLRDNYPFGMFAVPREEVARVHASSGTTGLPTVVGYTLGDLDKWGSLIARSILGAGGKRGQMMHNAYGYGLFTGGLGVHGAERHGFTVIPISGGQTQRQVQLIQDFKPDIITATPTYLLTILDEFHKQGIDPTTTSLKTAICGAEPWTDEMRKEIEKSFNINAVDIYGLSEVMGPGVACESAVTKDGPTIWEDHFYPEIVDPYTGEVLPDGEEGELVFTSLTKEALPIIRYRTHDLASLLPGTANPNFRRISRITGRSDDLIIIRGVNVYPANVESVLFEFAHLSPHFQLVLTRPGRMDEVTVEVECREGVGAAELDGLGGLVAARIKERL…
>blut-EW640_11260
MADTTTATTTTASGTGAQRHLGQAPDPQTLDAEERMSVDELRALQLERLQASVRHAYENVEHYRRSFAAADVHPDDIQSLEDLQKLPFTRKSDLRDNYPFGMFAVPRDQVARIHASSGTTGKPTVVGYTNDDINCWSALMGRSLRAAGARPGQMLHNAYGYGLFTGGLGVHTGAEHSGYTVVPISGGQTPRQVQLIQDFQPEIITSTPTYLLTIADEFARQGIDPAETSLRTAVCGAEPWTDGMRREIERTFGLDAVDIYGLSEVMGPGVAMECAETKDGPTIWEDHFYPEIVDPFTGEVLPDGTEGELVFTSLTKQATPIIRYRTHDLASLLPGTARPAFRRMSRITGRSDDLIIIRGVNLYPAQVEEVIFDFEQLSPHFQLVLTRPGRMDELTIEVE…
>bly-A2T55_01410
MTETDLDAGERMSLDELRADQLKNLKTTVTSVYEKVPFYRKAIDELGVTPADITSLDDIAKLPFTTKQDLRDNYPFGMFAVPQDQVARIHASSGTTGLPTVVGYTLGDLDRWGSLIARSILGAGGKRGQMMHNAYGYGLFTGGLGVHGAERHGFTVVPISGGQTPRQVQLIQDFKPDIITATPTYLLTILDEFHKQGVDPTKTSLKTAICGAEPWTDEMRKEIESSFNINAVDIYGLSEVMGPGVACESAETKDGPTIWEDHFYPEIVDPFTGEALPDGEEGELVFTSLTKEALPIIRYRTHDLATLLPGTARPNFRRISRITGRSDDLMIIRGVNVYPANVETVLFEFAPLSPHFQLVLTRPGRMDEMSVEVEAREGVGAVELDGLDKLVAARIKERL…
>bmur-ABE28_005090
MYNPEIETATRAEMESMQLTRLKRTVSYVFENVSYYREKFSEMGLDPTDIQTLNDVTKLPFTKKQTLRDQYPFGLFAVPMEEISRIHGSSGTSGKPTVVGYTKNDLENWATIVARGIVAAGGRKSDIFHNAYGYGLFTGGLGLHCGAEKLGVATVPISGGNTDRQITIINDFKPRGICGTPSYILNIAEKMEEMGLDPADNGLEYGIFGAEPWSEEMRATLEKKLKLKAMDIYGLSEIMGPGVAIECHEAQNGLHIAEDHFLVEVINPDTLERVDDGEDGELVFTSLTKEALPIIRYRTGDIASITREPCTCGRTTTRMSRVKGRTDDMIIVRGVNVFPSEIERVLFQMEGIVPHYQIHLVNKGQMDSVELHIEIESGFYREIEGDLAHQNVGKLKKRL…
>boi-BLM15_26350
MDDLSPRPGDLDPIETASRDEISALQLTRLKATLHHAYRNSAHYRTQFDKAGVHPGDLKTLSDLSKFPFTVKQDLRDTYPFGMFAVPRERITRIHASSGTTGKPTVVGYTQNDIEMWATCVARSIRAAGGRAGDICHIAYGYGLFTGGLGAHYGAEKLGCTVVPISGGMTERQVCLIQDFKPRIIMVTPSYMLSILDEFRRQGIDPRSSSLVVGIFGAEPWTNAMREEIQQDFDMHAVDIYGLSEVIGPGVASECVETKDGLHVWEDHFYPEIIDPETGAVLPDGEMGELVFTSLTKEALPIIRYRTRDLTRLLPGTARAMRRIEKITGRCDDMMILRGVNIFPTQIEEQLLKCSGLAPHFQIELVRSGRMDDMIVHVEAMPHAADEAARTASGRELAH…
>bon-A361_12025
MILHDIETESRDFIEQLQLDRLKQTVERVFNHVPFYRKKFLESNIAPEDVNSLNDIQKLPFTVKADLREHYPFGLFAVDKKEIVRLHASSGTSGKPTVVGYTRNDIKMWSNLIARAISIGGGEPGQTLHNAYGYGLFTGGLGLHYGSEQLGMATVPVSGGNTDRQIMLIQDFKPEVICGTPSYILNLAEKMEERGMDPADTSLKYGIFGAEPWSEEMRKTLEAKLGIKACDIYGLSEVLGPGVAMECHESQDGLHIAEDHFYAEVIDPKKMTPLPNGEEGELVFTSLTKEAFPVIRYRTGDIASLSKEKCVCGRTTLRMSRVKGRIDDMLNVNGVNVFPSEIERCILQMPELSPHYHIQVYNKGSLKVLELHAEWSEEFYRDMGEAEHVKKKIKEAVKQ…
>boo-E2K80_15545
MLDLTPRRADLDPIEIASRDEIEALQLTRMQWSLAHAYANVPFYKAQFDKAGVHPDDLTSLSDLAKFPFTVKQDLRDNYPFGMFAVPRDQVARVHASSGTTGQPTVVGYTAKDIDTWASVVARSMRASGTRPGDVVHVSYGYGLFTGGLGAHYGAEKLGCTVVPVSGGMTTRQVRLIEDFGASTIMVTPSYALSILDAYREQGLDPRKSPLTVGIFGAEPWTNAMREEIEQSFDMHAVDIYGLSEVMGPGVANECVETKDGLHIWEDHFFPEVINPETGQPVADGEQGELVFTSLTKEAFPIIRYRTRDLTRLLPGTARSMRRMEKITGRSDDMIILRGVNIFPTQIEEQVMEITGLAPHFQIELARKGRMDEMTVHVEAARGPKGSDLLETAATTLKR…
>bou-I5818_18845
MIESADRSMIQHQQLLDLKNTIKKVYHQVPFYQEKFLEHHIAPHDIQTLEDIRKLPFTTKKDLRDQYPFGLFAVKQDELIRLHASSGTSGKPTVVGYTKQDIADWSSIVARAIKTAGGRPGDILQNAYGYGLFTGGLGLHYGGEELGVVVIPISGGNTERQINLIEDLKPTIICSTPSYALNIGEKMRELGLDPRKSSLKIGIFGAEPWSEEMRSKLEELFDIRACDIYGLSEVVGPGVAIECYEAQNGLHIAEDHFFVEVINPETLEPVPEGEEGELVFTSLKKEALPIIRYRSGDIASITTEKCICGRTSARMSRIKGRIDDMLILRGVNVFPSEIEHHLIQIKEIVPHYQIYLHRISSLDEAHLHVEIKEEIYKEVSQNLEHPMIKTLQAEIYRKL…
>brz-CFK38_02465
MTTAPASTPATSPSDPELTMSRDQIEALQLERLRSTIARAYARVPLYREKYDAAGVHPDDLRELSDLAKFPFTDKEDLRRSYPFGMFAVPQQEVARIHASSGTTGRATVVGYTRQDLDDWAKLGARCLHASGVQPGWKVHNAYGYGLFTGGLGAHDAAEHLGTTVIPMSGGQTDKQITLIRDFAPDAILCTPTYLLTIGDAMRRQGIDPRTTSLKVGVLGAEPWTEEMRTELEEMFDIDACDIYGLSEVMGPGVAGESILTKDGNHVWEDHFRPEIIDPFDAGVLADGEPGELVLTALTKQALPIIRYRTHDLSTLHPGSAYPGHRRMGRISGRSDDMIILRGVNLFPTQIEEIALTVDGLSPHFQLELTRPDRMDQLAVRIERREECSGERAREAAAE…
>bsd-BLASA_2821
MMTTTDSTRRLGAAPDPALLDPAERMPVDELRARQLERLRWTLRHAYDNVPHHRRAFDAAGVHPDDCRELPDLAAFPTTGKADLRENYPFGMFAVPQDQVRRVHASSGTTGRPTVVGYTEGDLDTWAALMARSIRAAGGRAGDRLHNAYGYGLFTGGLGAHYGGEKLGCTVVPVSGGMTPRQVQLITDFAPRIIMVTPSYLLTVIDEFERQGLDPRASGLEIGILGAEPWTEQMRREIEDRMDIHAVDIYGLSEVMGPGVSQECVETKDGLHIWEDHFYPEVIDPVTGEVLPDGEQGELVLTSLTKEAMPVVRYRTRDLTRLLPGTARPGMRRMEKITGRTDDMIILRGVNLFPTQIEEVVLRTPGLSPHFALELSTRGRMDHLTVRVEARPDCPAPRR…
>bsj-UP17_04890
MYNPEVETATRAEMESLQLARLKKTLSHVYENVSYYREKFEELGLDPEDIQTLNDVTKLPFTKKQTLRDHYPFGLFAVPMEEVTRIHGSSGTSGKPTIVGYTKNDLENWATIVARGIVAAGGQKSDIFHNAYGYGLFTGGLGLHCGAEKLGVATVPISGGNTDRQITIINDFKPRGICGTPTYILNLAEKMEEMGIDPADNGLEYGIFGAEPWSEAMRATLERKLNLKAIDIYGLSEIMGPGVAIECHEAQDGLHVAEDHFLVEVINPDTLELVEDGEDGELVFTSLTKEALPIIRYRTGDIASITHEPCKCGRTTTRMSRVKGRTDDMIIVRGVNVFPSEIERVLFQMEGIVPHYQIHLVKKGKMDGVELHIEIESGFYKKIEEDLTHGDVEILRKTI…
>btrm-SAMEA390648703811
MPNTMSKPGLDPIEHASRDELQALQLERLKWTVRHAYDNVPHYKRAFDAAGVHPDDLRQLADIAKFPFTTKKDLRENYPFGMFAVPREQISRIHASSGTTGKPTVVGYTAGDLDNWANLVARSIRAAGGKRGDIVHVAYGYGLFTGGLGAHYGAERLGCTVIPMSGGQTEKQVQLIQDFRPDIIMVTPSYFCNIIEEQRRQGMDPRESSLRIGIFGAEPWTGQMRHDIEREAGIDAVDIYGLSEVMGPGVASECVETKDGPVIWEDHFYAEIIHPETGQPVADGESGELVFTSLTKEAMPIIRYRTRDLTRLLAPTARSMRRIGKITGRSDDMLIVRGVNLFPTQVEELVLKIDQLAPHYQLVLSRQGNLDELEILAELRPEFGHLGETERGQLCKQLQ…
>bts-Btus_1237
MFQPELETMDRSRLQALQGERLAKTVERVYHRVPFYRRLLDERGIRPGDIRRVEDVVKLPFTKKTDLREHYPFGLFAADRKELSRIHASSGTKGKPTVVGYTQNDITNWSECMARAIITAGGRPGDTFHVAFGYGLFTGGLGLHYGAERAGMAVIPVSGGSTPRQISLIEDLQPRGICGTPSYVLNIAETMIAMGKDPRKTSLEYGIFGAEPWSEEMRQMLQDYFGIKALDIYGLSEVMGPGVGIECYEAQDGLHVAEDHFLVEVIDPITHEPLPYGETGELVFTTLTKEAIPLLRYRTGDIASLNPEPCRCGRTHIRMSRIKGRLDDMLIVRGVNVFPSELETAVLSVDELSPHYRIVVDREGTLDELTVEVEIQPSLLQDMGGKFDPDHESLVNLSR…
>bvj-I5776_15150
MIESAERSLIQHQQLHDLKNTINRVYRNVPFYQQQFLKLQISPHDIQQLDDIRKLPFTTKKDLRDHYPFGLFASKQNELVRIHASSGTSGKPTVVGYTKKDIENWSSIVARAISIAGGNSGDILQNAYGYGLFTGGLGLHYGGEELGVTVIPISGGNTERQINIIQDFKPTILCSTPSYALNIGEKMIELGLNPRDTSLRIGIFGAEPWSDEMRKKLEDLFDIKACDIYGLSEVIGPGVAMECYEGQNGLHIAEDHFLVEVINPKTLQPVPNGEEGELVFTSLKKEAFPIIRYRSGDIASITTEKCNCGRTTARMSRIKGRIDDMIIIRGINVFPSDIEHHLIQVKDIAPHYQVHLLRKSSLDEIELHVEITEELFQQISQNLQHPKIKTLQNEIYGKM…
>bvv-BHK69_29405
MALRAMAFDGAVKDGLDAAERASRDEIMALQRERLAWSLRHAYENVPHYRQSFDAAGVHPSDFRQLSDLAKFPFTVKQDLRDNYPFGLFAVPREKLARIHGSSGTTGRPIVVGYTPADIDMWANVMARSLRAAGARPGMMVHVAYGYGLFTGGLGAHYGAERLGCAVVPMSGGMTERQVQLITDFKPEVIMVTPSYMLAILDGFAKAGLDPRASSMRFGVFGAEPWTNAMREEIEQAFAMDATDIYGLSEVIGPGVAQECVETKDGLHVWEDHFLPEVIDPETGAVLPDGEPGELVFTSLSKEAFPIIRYRTRDLTRLLPGTARPGMRRMEKVTGRCDDMMILRGVNVFPTQIEEALLATDWCAGHFLIELTREGRMDEMTVLAEAREGFWDRAGLTVQ…
>byi-BYI23_A014480
MIFRAFMQETTVVQAIAQQSELEPIERASRDELQALQLERLKWTLRHAYENVPHYRRAFDAAGVHPDDLRELSDLARFPTTSKTDLRDNYPFGLFAVPRDQVVRVHASSGTTGKPTVVGYTAKDIDTWANVTARSIRAAGGRKGDTLHNAFGYGLFTGGLGIHYGAERLGCMVVPMSGGQTEKQVQMIRDFEPKIILVTPSYMLNLIDEMARQGMDPANTSLKIGIFGAEPWSQGLRSEIETRAGIQALDIYGLSEIMGPGVACECIETKDGPTIWEDHFYPEIIDPITGEVLPEGSTGELVFTSLSKEAMPMIRYRTRDLTSLLPPSARSMRRLAKITGRSDDMLIIRGVNVFPSQIEELILAIPRLSGQYQLCVSREGHMDSLAVSVEARAEVCATL…
>camg-CAMM_12365
MTATIDIFSDNNGPQMGIEYASRDEIIALQTQRAKNELRHAYYNVPHYRRKFDEVGVHPDDFKELSDMAKFPFTDKSTLRAEYPFGMFAVGQHQIARIHASSGTTGRPTVVGYTHNDIKVWSELVARSFRAGGLRPSDKVQVTFGYGLFTGGLGAHYGVEALGATAIPTSGGQTERQIQLMHDFQPDAILGTPSYMLTLLDRMKKEGMDPRETSLRVGVFGAEPWTEGMRHELEEGFGIDATDIYGLSEVMGPGVAQECIETKDGLTVWEDHFYPEIVHPETLEPLPDGEYGELVITTLTKEALPIIRYRTHDLTRILPGSARSMRRLDRITARNDDMIILRGVNCFPSQFEEIITEDHRLRPRYQCVLSKKGRLDHLTLLVERDPESTENDVEDSTEW…
>cbaa-SRAA_2164
MPVKHPRPGDLEPIERASRDEIAALQLQRLRWSLRHAYDHVPHYRRSFDAAGVHPDDLRTLHDLARFPFSTKDDLRANYPFGMFAVPREQVLRLHASSGTTGKPTVVGYTAQDIDTWANLAARSIRAAGGRAGDIVHVAYGYGLFTGGLGAHYGAERLGCTVVPMSGGQTEKQVQLIRDFKPDLIMVTPSYALVIAEEFERQGLGPEDISLQIGIFGAEPWGEGMRAEIERKLGLDAVDIYGLSEVMGPGVASECVESKDGPVVWEDHFYPEIIDPETGAVLPDGASGELVFTSLSKQAMPVIRYRTRDLTRLLAPTSRAFRRLGKISGRSDDMLIVRGVNVFPTQIEEQILRDRRLAGIYQIHLSRDGHLDQIEVRCELQAECSGKLTAAEKQAIGQQ…
>cber-B5D82_10920
MTGSKIGLHAIENASKDELIALQLKRLKKTLNHVYTHSPVYKRKFDEAGVHPDDLVDLSDLSKFPFTTKADLRDNYPFGMFSLPNEDIVRLHASSGTTGKPTVVGYSQKDIDTWADIVARSIYAAGGRPKDIVHISYGYGLFTGGMGAHYGAERLGCTVVPMSGGQTAKQVQLIQDFNPDIIMVTPSYMLNIADELVRQKVDMSKLNLRTGIFGAEPWTEAMRHQMESSLGIDAVDIYGLSEVMGPGVAQECIETKDGLTIWEDHFYPEIIDPVTGEVLEDGEEGELVFTSLTKEAMPVIRYRTRDLTRLLPGTSRVMRRMDKINGRSDDMMIIRGVNVFPSQIEELICKVDGLAPHYQIELTKQGNLDSVTIYVESTKAISHEVQRGLEKTLLTQIKT…
>cbw-RR42_s0613
MVQPIPQPGELEAIELASRDELQALQLARLKWSLRHAYDNVAHYRRAFDAAGVHPDDLRQLSDLAKFPTTTKKDLRDNYPFGLFAVPKDEVVRVHASSGTTGKPTVVGYTAKDIDTWANVTARSIRAAGGRRGDTLHNAFGYGLFTGGLGIHYGAERLGCMVVPMSGGQTEKQVQLIRDFEPSIILVTPSYMLNLIDEMARQGMNPAESSLKIGIFGAEPWTQGMRSEIETRAGIQAIDIYGLSEIMGPGVASECIESKDGPVVWEDHFYPEIIDPVTGEVLPDGSQGELVFTSLSKEAMPMIRYRTRDLTALLAPTSRSMRRLAKITGRSDDMLIIRGVNVFPSQVEELILGIARLSGNYQLCITRDGHMDSLSVSVEARAEICGSLAESERAQLARE…
>ccup-BKK81_12230
MVQRIPHPDELEPIERASRDELQALQLERLKWSVRHAYDNVPHYRRAFDAAGVAPDDLKSLSDLSKFPFLVKQDLRDNYPFGMFAVPRQKIARVHASSGTTGKPTVVGYTARDLDTWATVVARSIRAAGGRPGDLVHVSYGYGLFTGGLGAHYGAERAGCTVVPMSGGQTEKQVQLIREFQPDIIMVTPSYMLNLIEEMMRQGMDPTETSLKLGIFGAEPWTDAMRAEIEARAGIDAVDIYGLSEVMGPGVACECVESKDGPVIWEDHFYAEIIDPVTGEVLPDGEEGELVFTSLTKEALPVIRYRTRDLTRLLPPTSRSMRRIGKITGRSDDMLIIRGVNVFPSQIEELILKTPALAPQFQLVVTRDGHLDTLAVRVEARPEAAGALGAEGRAVLERE…
>ccys-SAMEA4530656_1531
MPSLYDITSTNDGPTTNIEFASRDEITALQTKRMANTLRHAYYNVRHYREAFDEKGVHPDDFRELKDISLFPLTDKATLRANYPFGMFAVRQHQIARLHASSGTTGRPTVVAYTHKDIETWADLMARSLRAGGLLPGDKVQVTFGYGLFTGGLGAHYGVEKLGATAIPTSGGQTERQLQIMEDFKPDAILGTPSYMLNVLDRMRKEGRDPRETSLRVGVFGSEPWSEGMRYELEAGFGIDATDIYGLSEVMGPGVAQECIETKDGLTIWEDHFYPEILHPETLEPVPDGEYGELVITALTKEAFPVVRYRTHDLTRLLPGTARSMRRLDRISARNDDMIILRGVNCFPSQFEELIVEDKNLRPRYQCVLSKKGRMDHLTLLVERAPHKTDEEINKSEVQ…
>cef-CE0663
MTSVTEIHSTHIGPQTGIEYASRDEITALQIARAKNTLRHAYFNVPHYRKAFNETGVHPDDFRELSDLANFPFTDKEILRSEYPFGMFAVPQSQIVRLHASSGTTGRPTVVAYTRNDIENWSDLVARSLRAGGVRAGDKVQVTFGYGLFTGGLGAHYGVEKLGATVIPTSGGQTERQIQIMNDFQPDAILGTPSYMLTVLDRMRADGVDPRETSLRVGVMGAEPWTEGMRRDLEDGFGIDATDIYGLSEVMGPGVAQECVETKDGLTIWEDHFYPEIIDPETGAVLPDGEYGELVLTSLTKEAFPVVRYRTHDLTRILPGTAFSMRRIDKISARNDDMIILRGVNCFPSQFEEIIVEDKTLRPRYQCILSKRGRMDHLTLAVEHAPGCSAEDITLAAQR…
>cei-CEPID_12170
MTSAYDITSSHHGPETGIEFASRDEITALQTARAKNTLRHAYYNVPHYRRVFDEMGVHPDDFKELSDLAKFPFTEKKDLRAEYPFGMFAVGDHQIARIHASSGTTGLPTVVGYTRKDIETWADLVARSLRAGGVRPGDKVQVAFGYGLFTGGLGAHYGVEKLGATAIPTSGGMTERQVQIIRDFKPDAIMATPSYMLNVVDRMRQEGMDPAETSLRVGIFGAEPWSEGMRRELETGLGIDATDIYGLSEVMGPGVAQECVETKDGLTIWEDHFYPEIVDPETLQPVPDGELGELVITPLTKEAFPVIRYRTHDLTRLLPGTARSMRRLARISARNDDMIILRGVNCFPSQFEELIVEEDALKTKYQCVLDRKGRMDTLTILVEGNPDFAKDVQDDAGRH…
>cfc-CFLV_12370
MTAVFDIFSDHHGPQMGIEYASRDEIIALQTQRAKNELRHAYYNVPHYKKAFDEVGVHPDDFRELADFANYPFTDKETLRTEYPFGMFAVDQRQVARIHASSGTTGRPTVVGYTQNDVKIWSELVARSLCAGGIRPSDKVQITFGYGLFTGGLGAHYGVEQLGATAIPTSGGQTERQIQIMQDFQPDAILGTPSYMLNLLDRMRKEGIDPRESSLRAGVFGAEPWSEGMRRELEAGFGITATDIYGLSEVMGPGVAQECVETKDGLTVWEDHFYPEIIDPQTLQPVPDGQFGELVISSLTKEAFPIIRYRTHDLTRILPGTARSMRRLDRITARNDDMIILRGVNCFPSQFEEIITEHPSLRPRYQCILSKRGRMDHLEIIVEHKPELSLAEIEDSTLW…
>cgg-C629_03275
MTSVYNISSTHNGPTTGIEFASRDEITALQTERAKNTLRHSYYNVKHYRQAFDEIGVHPDDFRELSDLAKFPMTDKSTLRANYPFGMFAVQQHQIARLHASSGTTGLPTVVAYTHKDIETWADLMARSLRAGGIRPGDRVQVTFGYGLFTGGLGAHYGVEKLGATAIPTSGGQTERQIQIMNDFKPDAILGTPSYMLNVLDRIRKEGQDPRETSLRVGVFGSEPWSEGMRHELEAGFGIDATDIYGLSEVMGPGVAQEYIETKDGLTIWEDHFYPEILHPETLEPVPDGEFGELVITPLTKEAFPVVRYRTHDITRLLPGTARSMRRLDRISARNDDMIILRGVNCFPSQFEELIVEDPHLRPRYQCVLTKKGRMDHLTIVVEHAQNRTADEIQQAGLN…
>cgn-OK18_10885
MDFSVEYLKLDQLRQLQTDRLISLIGYLGETSEFYKRKFNESGISPQDIRSIEDITKLPITYKQDLRENYPFGLFTVPKSELQRIHCSSGTTGKPTVVGYTKEDVELFSEVVARSLHAAGARPGMQLHNAYGYGIFTGGLGLHYGAEKLGMSVLPISGGMTARQVDLIIDFKPEVICCSPSYALTIADEFARRGISAGDISLKYAVLGSEPWTEIIRSHIEERLGVHATNIYGLSEIIGPGVSMEDFEEKGGAYIWEDHFYPEILDPVTKKPVPVGEEGVLVITTLTKKAMPLLRYWTNDITSLYYDEKGKRTMVKMKPVIGRADDMLIVRGVNVYPSQIEEAFSHVKGVVPNYYLTPVEKEHMCVALDIDVEVDDDFVKDQKLKVNTDDYFNFVGSFG…
>chm-B842_12455
MASSTDITSTINGPQTSIEYASRDELTALQTERMKNTLRHAYYNVPHYRRAFDEKGVHPDDFKELKDISLFPFTDKAVLRENYPFGMFAVQKHQIARIHASSGTTGRPTVVGYTRNDIENWSNLVARSLRAGGVRPGDRVQVTFGYGLFTGGLGLHYGVEKLGATAIPMSGGQTDKQLEIMRDFEPDAIVGTPSYMLNVLDRMRANGMDPRDSSIRVGIFGSEPWTEGMRKDLEDGFGIDATDIYGLSEVMGPGVAQECIETKDGLTVWEDHFYPEILDPETLEPVPDGELGELVITPITKEAFPVIRYRTHDLTRLLPGTARSMRRLDRISARNDDMIILRGVNCFPTQFEELITMDKNLRPRYQCVLTKRGRMDHLTLVVEHAPGRTPEEINYSQFN…
>chn-A605_13620
MTSVTEITSTHNGPQTGIEYASRDEITALQTERAKNTLRHAYFNVPHYRKAFDEKGVHPDDFRELSDLAKFPFTDKETLREEYPFGMFAVPKHQIVRIHASSGTTGRPTVVGYTRRDIENWSDLVARSLRAGGVRAGDKVQVTFGYGLFTGGLGAHYGVEKLGATVIPTSGGQTERQLQIMQDFQPDAIMGTPSYMLTILDRLRAEGRDPRDTSLRVGVFGAEPWTEGMRRDLEDGLGIDATDIYGLSEVMGPGVAQESVETKDGLTIWEDHFYPEIVDPVTGEPLPDGEYGELVISSLTKEAFPVIRYRTHDLTRILPGTAFSMRRLEKIGARNDDMIILRGVNCFPSQFEEIIVEDKNLRPRYQCVLSKKGRMDHLTLVVEHAPGRTADEIDASRLQ…
>chrs-EAG08_08260
MRFDIEYLKLDQLRTLQSERLKNLVSYLEEKSDFYKGKFDELGISTGEVRTIEDISKLPITYKQDLRDNYPFGLFTVPKNELQRIHCSSGTTGKPTVVGYTKEDVDLFSEVVARSLNAAGAKPGMQLHNAYGYGIFTGGLGLHYGAEKLGMSVLPISGGMTTRQVDLIMDFKPEVICCSPSYALTIADEFAKRGISADEISLKYAVLGSEPWTELIRHHIEEKLGVHATNIYGLSEIIGPGVSMEDFEEKGGSYIWEDHFYPEILDPITKQPVSFGEEGVLVITTLTKKAMPLLRYWTNDITSLYYEENSKRTMVKMKPILGRADDMLIVRGVNVYPSQIEEAFSHVEGVVPNYYLTPIEKEQMCVALDIDLEIDDEFVKAQQIEINTDDYAIFVGNFA…
>chz-CHSO_0742
MLVSFMDFSVEYLKLGQLRQLQSDRLVNLMGYLNEKSEFYKRKFDELQISPQDIRTIADITKLPITYKQDLRDHYPFGLFAVPKADLQRIHCSSGTTGKPTVVGYTKEDVDLFSEVVARSLNAAGAKPGMQLHNAYGYGIFTGGLGLHYGAEMLGMSVLPISGGMTARQVDLIVDFKPEVICCSPSYALTIADEFAKRGISAEEISLKYAVLGSEPWTEIIRGHIEEKLGVHATNIYGLSEIIGPGVSMEDFEEKGGSYIWEDHFYPEILDPITKQPVPFGEEGVLVITTLTKKAMPLLRYWTNDITSLYYDENAKRTMVKMKPIVGRADDMLIVRGVNVYPSQIEDAFSHVKGVVPNYYLTPVEKEQMCVALAIDVEIDDELVNAQKIEANTDDYFNF…
>cig-E7744_13105
MTETLSTTASAAGLDPEETMSRDQIESLQLERLQHAVAYAYDRVPLYREKYDAAGVHPSDLKELADLAKFPFTDKEDLRKTYPFGMFAVPQPEVARIHASSGTTGRATVVGYTQQDLDDWAKLGARCLRISGVQKGWKVHNAYGYGLFTGGLGAHAAAERLGTTVIPMSGGQTEKQITLIRDFEPDAILCTPTYLLTIGDAMQRQGLDPRKTSLKVAVLGAEPWTEEMRHELEEMFDIDACDIYGLSEVMGPGVAGESGRTKDGCHIWEDHFRPEILDPFDETKVLGDGEHGELVFTALTKQALPIIRYRTHDLTRLLPGTDRPGHRRMGRITGRSDDMIILRGVNLFPSQIEELALKVPGLSPHFQLEITRPGRMDQLAVKIERRDDCTAERATAAGA…
>cmd-B841_12410
MTAALVTSSHNGPQTGIEYASRDEIVTLQTARARNTLRHAYYNVEHYRRAFDAKGVHPDDFKELKDFSLFPFTEKDDLRKQYPFGMFAVPQDKIVRIHASSGTTGLPTVVGYTRQDIETWSDLVARSLRFGGVRAGDKVQVTFGYGLFTGGLGLHYGVEKLGATAIPTSGGQTERQLQVMRDFQPDAIVGTPSYMLNVLDRLRAEGQDPRETSLRAGIMGSEPWTEGMRRDLEEGFDISATDIYGLSEVMGPGVAQESIETKDGLTIWEDHFYAEIVDPVTGEPVPDGEYGELVISSLTKEAFPIIRYRTHDLTRLLPGTACSMRRIERINARNDDMIILRGVNCFPSQFEEIIVEDSTLRPRYQCVLSKKGRMDHLTLVVEHTPGVSRDDIDAARLRL…
>cmin-NCTC10288_00096
MTATFDIFSDHHGPQMGIEYASRDEIIALQTARAKNELRHAYYNVPHYRRAFDEKGVHPDDFKELSDFALFPFTDKETLRAEYPFGMFAVGQNQVSRIHASSGTTGRPTVVGYTENDVRIWAELVARSLRAGGLRKSDKVQITFGYGLFTGGLGAHYGVEALGATAIPTSGGQTERQIQIMQDFQPDAILGTPSYVLNLLDRMRKEGLDPRDSSLRAGVFGAEPWSEGMRRELEEGFGITATDIYGLSEVMGPGVAQECVETKDGLTVWEDHFYPEIIDPETMQPVPDGEYGELVISSLTKEAFPIIRYRTHDITRLLPGTARSMRRIDRISARNDDMIILRGVNCFPSQFEEIITEDRVLRPRYQCVLSKRGRMDHLTLVVEHSPEATPDQIDASAQW…
>codo-LAD35_15745
MNDRVSPVNVFDPIETASRDEIEALQLQRLRWSLQHAYENVPHYRQAFDAKGVHPSDLKSLKDLAKFPFTTKKELRDNYPFGMFAVPRNKVARVHASSGTTGKPTVVGYTLKDINTWADLVARSIRAAGGRQGDMVHVAYGYGLFTGGLGAHYGAERAGCTVVPMSGGQTEKQVQLITDFKPDIIMVTPSYMQVLVEEFQRQGLDAAASSLKIGIFGAEPWTEAMRKDIEHKAGLDAVDIYGLSEVMGPGVASECVETKDGPVIWEDHFYPEIINPDTGEVVADGEEGELVFTSLSKEAMPIIRYRTRDLTRLLPPTARSFRRMGKIVGRSDDMMIIRGVNVFPTQVEEIVLAHQKLTGVYQLHINREGLLDTVEVHCELVPELRGMADGERIEIAQWV…
>cpho-CPHO_12195
MTANFDIFSDHHGPQMGIEYASRDEVTALQTSRAKNELRHAYYNVPHYRRAFDEAGVHPDDFKELSDMSMFPFTDKATLRGEYPFGMFAVGHHQLARIHASSGTTGRPTVVGYTANDVKVWSDLVARSLRAGGLRPKDKVQITFGYGLFTGGLGAHYGVEALGATAIPTSGGQTERQIQLMKDFKPDAILGTPSYLLNVLDRMKKEGMDPRESSLRVGVCGAEPWSEGMRRELEEGFGIDATDIYGLSEVMGPGVAQECIETKDGLTVWEDHFYPEIIDSETLQPVPDGEYGELVITSLTKEACPIIRYRTHDITRLLPGTARSMRRLERIKHRNDDMIILRGVNCFPSQFEELITEDKSLRPRYQCVLSKRGRMDHLTLLVEHAPDLPQNDIEDAKIR…
>cprp-I6I69_06150
MTVATPSDIYSDHHGPQMGIEYASRDEIIALQTARAKNTLRHAYYNVPHYRQAFNEQGVHPDDFKELSDLAAFPFTEKETLRSNYPFGMFAVEQRNVARIHASSGTTGRPTVVGYTENDIRVWASLVARSLRAGGISARDKVQITFGYGLFTGGLGAHYGVEELGCTAIPTSGGQTDRQIQIMQDFQPDAILGTPSYLLNVLDQMRAKGLDPRESSLRVAICGAEPWSEGMRRDLEEGFGIDATDIYGLSEVMGPGVAQECVETKDGLTVWEDHFYPEIVDPKTLQPVPDGEVGELVITPLTKEAFPIIRYRTRDLTRLLPGTARSMRRIDRISARNDDMIILRGVNCFPSQFEELIVEDKTLRPRYQCVLEKQGRMDALTLLIEHAPNVSESEITAAR…
>csha-EG350_17560
MDFSVEYLKLDQLRQLQSQRLMKLVDYLGDKSEFYRRRFHEEGIAPQDIRSIEDITKLPITYKQDLRDNYPFGLCTVPKNELQRIHCSSGTTGKPTVVGYTKEDVDLFSEVVARSLNAAGAKPGMQLHNAYGYGIFTGGLGLHYGAEKLGMSVLPISGGMTTRQVDLIIDFKPEVICCSPSYALTIADEFANRGISAEEISLKYAVLGSEPWTEIIRHHIEERLGVHATNIYGLSEIIGPGVSMEDFEEKGGSYIWEDHFYPEILDPITKQPVPFGEEGVLVITTLTKKAMPLLRYWTNDITSLYYDESGKRTMVKMRPILGRADDMLIVRGVNVYPSQIEEAFSHVKGTVPNYYLTPVEKEQMCVALDIDVEVDDELVRAKNLSLNTDDYAIFVGNFA…
>cstr-CBE89_01650
MTATFDIFSDHHGPQMGIEYASRDEIIALQTQRAKNELRHAYYNVPHYRRAFDELGVHPDDFKELADFAKFPFTDKETLRSEYPFGMFAVNQSQISRIHASSGTTGRPTVVGYTQNDVKIWSELVARSLRAGGIRPSDKVQITFGYGLFTGGLGAHYGVEQLGATAIPTSGGQTERQIQIMQDFQPDAILGTPSYMLNLLDRMRKDGIDPRETSLRAGVFGAEPWTEGMRRELEEGFGISATDIYGLSEVMGPGVAQECVETKDGLTVWEDHFYPEIIDPETLQPVPDGEYGELVISSLTKEAFPIIRYRTHDITRLLPGTARSMRRIDRISARNDDMIILRGVNCFPSQFEEIITEDKNLRPRYQCVLSKKGRMDHLTLLVEHAPDLSKSDVEASGDW…
>cted-CTEST_12815
MASSTDITSTINGPQTSIEYASRDEITALQTERMKNTLRHAYYNVPHYKRDFDARGVHPDDFKELKDISLFPFTDKAILRSEYPFGMFAVQKHQIARIHASSGTTGQPTVVGYTRNDIETWAELVARSLSAGGVRPGDRVQVTFGYGLFTGGLGLHYGVEKLGATAIPTSGGQTDRQLQIMRDFQPDAIVGTPSYMLNVLDRMRAEGMDPESSPMRVGIFGAEPWTEGMRRDLEAGFGIDATDIYGLSEVMGPGVAQECIETKDGLTIWEDHFYPEILHPETQEPVPDGELGELVITPLTKEAFPVIRYRTHDLTRLLPGTARSMRRLGRISARNDDMIILRGVNCFPSQFEELIVEDHNLRPRYQCVLSKRGRMDHLTLVVEHAPGRTADEITNSQLH…
>cua-CU7111_0588
MTAIYDITSSYHGPSTSIEYASRDELTALQTERMKNTLRHAYYNVDHYRQSFDDKGVHPDDFKELSDLSKFPLTDKSDLRRNYPFGMFAVQQHQIARVHASSGTTGLPTVVAYTKNDIETWAELMARSLRAGGVRPGDKVQVTFGYGLFTGGLGAHYGVEKLGATAIPTSGGQTERQIQILQDFKPDAIMGTPSYMLNILDRMRAQGMDPQESSVRVGIFGSEPWTEGMRQELESGWGIDATDIYGLSEVMGPGVAQECVETKDGLTFWEDHFYPEILDLETGEPVEDGQFGELVVTPLTKEAFPVVRYRTHDITRLLPGTARSMRRIDRITARNDDMIILRGVNCFPSQFEEIITEDSNLRPRYQCVLERKGRMDHLTLVVEQSPGATEADVENSGNH…
>cvt-B843_10495
MNSRFDIVSHHHGPETGIEFASRDEITALQTARMKNTLRHAYVNVPHYRRVFDDMGVHPDDFKELADIAKFPFTEKKDLRAEYPFGMFAVNHQHLARIHASSGTTGLPTVVGYTRCDIETWADLVARSLRAGGIRAGDKVQVTFGYGLFTGGLGAHYGVEKLGATAIPTSGGMTERQVQIIRDFKPDAILGTPSYMLTLVDRMRREGMDPRDTSIRIGIFGAEPWTEGMRRELETSLGIDATDIYGLSEIMGPGVAQECVETKDGLTIWEDHFYPEIVDPETMQPVPDGEYGELVITPLTKEAFPVIRYRTHDMTRLLPGTARSMRRIERIHNRNDDMIILRGVNCFPSQFEELILEDTTLRPRFQCVLDRKGRMDALTLKVEAAHGTSSSQRADAQAN…
>dac-Daci_0809
MNKDLRPAPGELDPIETASRDEIASLQLQRLRWSLQHAYDHVPHYRRAFDEKGVHPSDLRTLSDLARFPFTTKKDLRENYPFGMFAVPRQKVARVHASSGTTGKPTVVGYTLNDIDNWANLVARSIRAAGGRPGDMVHVAYGYGLFTGGLGAHYGAERAGCTVVPMSGGQTEKQVQLIQDFRPDIIMVTPSYMQVIVEEMQRQGMDPRESSLKIGIFGAEPWTEAMRREIESKAGLDAVDIYGLSEVMGPGVASECVESKDGPVIWEDHFYPEIIDPDTGEVLPDGSEGELVFTSLSKEAMPIIRYRTRDLTRLLAPTSRSFRRMGKIVGRSDDMMIIRGVNVFPTQIEEIVLANASLTGLYQMHISREGLLDTVEVHCELQPQRRGLGDAERGEIAQW…
>dar-Daro_0374
MTVKKPLPGDLEPIETASREEISALQLDRLKWSVRHTYDNVEPYRKKCLEKGVHPDDLKTLADISKFPFMTKLDLRDNYPFGLFAVPRDKVARLHASSGTTGKSVVVGYTKKDIENWSDLIARSLRAAGVRAGDMVHNAYGYGMFTGGLGAHYGIERLGCTAVPMSGGQTEKQVQQIMDFKPDAIMVTPSYSLVIAEEFERLGIKPEDIPLKVGIFGAEPWGEGMRAEIERKLGIDAIDIYGLTEVMGPGVACECIETKDGPVIWEDHFYPEIIDPETGEVLPDGELGELVFTSLTKEAFPVIRYRTRDLTRLLPPTARSFRRIGKITGRSDDMLIIRGVNVFPTQIEEQILRDKRLAGTYQILVTRDGHLDNVEVRCELQSELSGKLSPSEIQAISKE…
>drg-H9K76_14725
MTVKIPDPADLCDIEKASRDEISALQLRRLKETLQHAYDNVPHYRRAFDAKGVHPDDLRQLSDLSKFPFTVKADLRNNYPFGLFAVPREKIARIHASSGTTGKPTVVGYTLNDIGTWADLVARSIRAAGGRPGDMVHVSYGYGLFTGGLGAHYGAERAGCTVIPMSGGQSEKQVQLINDFKPDIIMVTPSYMQVLIEEFTRQGLDPAASSLKVGIFGAEPWTEAMRHDIERKAALDAVDIYGLSEVMGPGVASECVETKDGPVIWEDHFYPEIIHPETGEPVADGEEGELVFTSLTKEAMPIIRYRTRDLTRLLPPTARSFRRMGKIVGRSDDMMIIRGVNVFPTQVEEIVLAHAKLTGLYQMHLSREGLLDEVEVHCELQPELRGTDERERGEIAQWV…
>dsh-Dshi_3824
MKDLSPNRAELDPIEIASRDEIAALQLDRMKWSLRHAYDNVPMYRARFDAAGVHPDDLRDLKDLAKFPFTHKSDLRDHYPFGMSAVPRDRLVRVHASSGTTGKPTVVVYTRHDIEVWADTLARSLRASGLRAGDMIHNAYGYGLFTGGLGAHYGIEKLGATVIPMGGGQTEKQVSLIHDFRPTAIMVTPSYMLNILEGFHKAGLDPRQSSLQVGVFGAEPWTNAMRQEVEEAFDMHAVDIYGLSEVMGPGVANECVETKDGLHVWEDHYYPEIIDPQTGEVLKDGAEGELVFTTLTKEGMPMIRYRTRDLTRLLPGTARSMRRIEKITGRSDDMMILRGVNVFPTQIEEQVMATGGLGPYFQIELYTSGRLDAMRVFVEATPAAADELSRTAAARVLTK…
>dug-HH213_07020
MVQRIPEPSDLEPIERASRDELQALQLQRMQWSLKHAYDNVPHYRAAFDAAGVHPDQLRTLADIAKFPFTTKKDLRDNYPFGLFAVPQDRVVRVHASSGTTGKPTVVGYTQNDIDTWANMVARSIRAAGGRRGDMVHISYGYGLFTGGLGAHYGAERLGCTVIPMSGGQTEKQVQLIQDFKPAIIMVTPSYMLNIIEEFQRQGLDPAASSLKVGIFGAEPWTDAMRAEIQQRAGIDAVDIYGLSEVMGPGVASECIESKDGPVIWEDHFYPEIIDPETGDVLPDGEEGELVFTSLSKEALPIIRYRTRDLTRLLPPTSRAMRRIGKITGRSDDMLIIRGVNVFPTQIEELICKMPKLSPQYQLVVTRDGHLDKLEVLAELRADTVPGDVEALANELQQR…
>eace-KKI46_02255
MYDQHQETMDAQMREQLQMERLRQTMAHVTRVPFYQERLQTLRMTANDFQTIEDLRKFPFTRKQDLRDHYPFGLFAVEREQVTRIHASSGTSGKPTVVGYTQEDLDDWAGAVARSLVLAGGSSADLLHNAYGYGLFTGGLGLHAGAEKLGMTILPISGGNTDRQITLIEDFRPDGICGTPSYILRLAERMIERGIDPRKTSMRYGIFGAEPWSEEMRQTLEQTFNLQAFDIYGLSEIMGPGVAMECQEQAGLHIMDDLFITEVVDPVTGEPVPDGMVGELVFTSLKKKALPIIRYRTGDLASITHEACACGRTTTRMSRVKGRTDDMLIIRGVNVFPSEIERVLLQQPDVTPHYQIHLVRKAGLDALELHIEFENISERQMRSICDAIKSECLISIDLV…
>ean-Eab7_0364
MYNEILETMEAEERFRLQLTSLRETVRHVMEHVPFYQTRFMERGLDAEAVHTMADIQKLPFTYKSDLREQYPFGLFAVPPQEAVRIHASSGTSGKPTVVGYTQSDLDDWSTAVARGLIAIGAQKTDLLHNAYGYGLFTGGLGLHSGAEQLGMTIVPVSGGNTDRQITLIEDFQPRGICGTPSYMLHLAERMEEKGLNPKTSSLQYGIFGAEPWSEELRQTLENKWGIRAFDIYGLSEIMGPGVAMECQEQDGLHLMDDLFITEVIDPVTGEPLPEGMVGELVFTSLKKKALPIIRYRTGDLASVTTKACACGRTTTRMSRVKGRTDDMMIIRGVNVFPSEIERVLLQQPGVTPHYQIHRIQRAGLDALELHIELETGTVAEDLKRIICHAMKTECLISV…
>ebt-EBL_c16660
MTIKTALEPIETASLDELQALQTARLKWTLRHAYDNVPMYRRKFDAAGVHPDDFKELRDLRLFPCTTKQDLRDNYPFDTFAVPMEQVVRIHASSGTTGKPTVVGYTQNDIDTWANIVARSLRAAGGTPKDKIHVAYGYGLFTGGLGAHYGAERLGATVIPMSGGQTEKQAQLIRDFRPDMIMVTPSYCLNLIEELERQMGGDASQCSLRVGVFGAEPWTAGMRREIERRLGIRALDIYGLSEVMGPGVAMECLETGDGPTIWEDHFYPEIVNPNSGDALEDGEYGELLFTTLTKEALPVIRYRTRDLTRLLPGTARTMRRMDRITGRSDDMLIIRGVNVFPSQVEEEICKNEHLAPHYQLEVNRDGHLDSLAVKVELKESSLTLSHEERCQVCHHLRHR…
>ebv-F0358_13585
MIFNPDIEQMPIEKLRVLQNERLQKMLKKVYEKVPFYKEAFDKAGVKLEDIKGVEDLHKLPFTKKNHLRENYPFGLFAEPKTNVIRLHCSSGTTGKPTVVGYTNNDIELFSEVVARSLAASGCKPGMTLQNAYGYGLFTGGLGLHYGAEKLGMTVVPISGGNTEKQIMLLKDFQADAICATPSYALTVAEEIKKRGESLENFNLKFAILGSEPWSEALRQEVEGSLHIKASNIYGLSEIIGPGVSNEDYEEQGTGSYIWEDHFFPEIVDEKTGEPVPYGQPGVLVITTLTKEALPLVRYWTGDITTLTYEHSKKRTHIKMGPIIGRADDMMIIRGVNFFHTQIADFIPDFPQLSPNYQVVLTKPKNMDVVEVGFEVNPDYFATNGLACENLNEESNAEC…
>elio-KO353_01900
MTAAASKRISRVPRPDELDPIETASRDEIAALQLERLRWSVRHAYENVPTYRARFDAAGVHPDDLRTLEDLARFPFTTKDDLRAAYPFGLFAVPRERIARIHASSGTTGKPTIVGYTSRDLETWAEVVARSIRAAGGRPGMIVHVAYGYGLFTGGLGAHYGAERLGCTVVPVSGGMTERQVTLIEDLRPDIIMVTPSYMLAILDEFRRQGLDPRASSLAIGIFGAEPWTNAMRAEIEEAFDMHAVDIYGLSEIIGPGVANECVETKDGLHLWEDHFYPEIIDPETGRVLADGERGELVLTTLTKEAMPVIRYRTRDLTRLLPGTARTMRRIEKITGRSDDMIILRGVNVFPSQVEEQILRVGGLAPHYQLVLTRDGRLDAMTVRVEAEPGVAGAEQRAA…
>far-ABE41_003815
MILHPNVECMNGDEKQEFQLHRLKQTVQTVYENVPFYKNAFDEKEIHPSSINSLEDLQKLPFTVKKNLRDHYPFGLFAVPQDHLVRLHASSGTSGKPTVVGYTEGDIERWSDMVARSIAIAGGEPGNVLHNAYGYGLFTGGLGLHNGSERLGMVTVPVSGGNTERQILLIEDFKPQVICGTPSYILTIAEKMEELGKDPRETSLQYGIFGAEPWSEEMRATLEEKLGIKAMDIYGLSEVMGPGVAMECHEAQNGLHIMDDHFIAEIINPDTLEPMPDGEYGELVFTSLTKEAFPIIRYRTGDIASLDRTPCSCGRTSVRMSRVKGRIDDMIIVRGVNVFPSEIENCLLANEDIVPHYQVHIQTEGFREHIELHVEMSEKLYAITNGDEAHSATELLKQT…
>fbo-J9309_12070
MIFNPEMELMPIEKLRTVQNERLVSTLQRAYNNIPFYKDLYDQAGVNLSEIKSVNDLHKLPFTKKNHLRDNYPFGMLAVPQTELSRVHCSSGTTGKPTVVAYTKNDIEVFSEVVARSLAAAGCRPGMKLQNAYGYGLFTGGIGIHYGAEKLGMAVVPISGGGTEKQIMLLKDFQAEALTATPSYALTIAEELKKRGEDIRDFNLKVAVLGAEPWSEALRTEVEQGLNLKASNIYGLSEIIGPGVSNEDFEEQGTGSYIWEDHFYPEIVDKLTGEPLPYGEPGVLVLTSLTKEAMPMVRYWTGDITTITYEHSEKRTHIKMGPIIGRADDMMIIRGVNFFHTQVADILPDFPQLSVNYQVVLTRPKNMDAVEVGIEINPSYFNHYGIPFDDLNGGAPDEV…
>fpn-ABE65_003765
MILHPQVECMSRDEKEELQLHRLKQTVKSVYENVPFYKHAFDEKEIHPSTIESLEDLQRLPFTVKKDLRDHYPFGLFAVPNDHLVRLHASSGTSGKPTVVGYTEGDIERWSNMVARSIAIAGGEPGHVLHNAYGYGLFTGGLGLHNGSERLGMITVPVSGGNTERQILLIEDFKPQVICGTPSYILTIAEKMEEMGKDPKATSIEFGIFGAEPWSEEMRATLEEKLGIKAMDIYGLSEVMGPGVAMECHEAQDGLHIMDDHFIAEIINPDTLEPMPDGQYGELVFTSLTKEAFPIIRYRTGDIASINRVPCSCGRTSIRMSRVKGRIDDMIIVRGVNVFPSEIENCLLSIEDIVPHYQVHILTEGLKEHIELHVEMTEQLYAVTNGDENHEASHLLKKT…
>gai-IMCC3135_33970
MNTEGRTAGLDPIETASADELQSLQLERMRQSVRHTYDNVAPYRKKCEATGVTPDDLQSLSDISKFPFTYKADLRENYPFGLTAVPMDDVVRIHASSGTTGKPTVVTYTQNDIHNWADLVARCIRASGGQRKDLLHVAYGYGLFTGGLGAHYGAERMGCAVIPMGGGQTSKQVQLIRDFKPRIIMITPSYMLNVIDEMERQGMDPRESSLKIGIFGAEPWTGSMRTEIENRLGIDAIDIYGLSEVGGPGVANECIETKDGPTIWEDHFYPEIINPETGEVLPEGEYGELVFTTLTKEAMPMIRYRTRDLTRLLPPTSRSMRRMDKITGRSDDMLIIRGVNIFPSQVEEIALKIDGLSPHYQLTVERDGHMDSLSVRVEARESLDAGSIAKLGSELQHQI…
>gam-GII34_09800
MTGTLSSPTTPDAADIEFASRDEIAALQLDRLRWSLQHAYDHTAHYRKAFDERGVHPSDLQSLADLRLFPFTAKTDLRDNYPFGMFAVPQDQVSRLHASSGTTGRPTVVGYTANDLSNWADLVARSLRAAGVRPGDKVHVAYGYGLFTGGLGAHYGAERLGCTVIPMSGGMTERQIQLIGDFKPDAIMVTPSYMLTIVDAMVAAGIDPAETSLRTGVFGAEPWTEKMRRELEDTLGIDAVDIYGLSEVMGPGVAQECVETKDGLHIWEDHFYPEIIDPITGEVLPDGEEGELVFTSLTKEAMPIIRYRTRDLTRLLPGTARSMRRIQKITGRDDDMIILRGVNLFPTQIEELILTEAALAPQFQCVIDRKGRMDTLTVKVEPRPDASADAQQAATASLK…
>gar-AOZ07_12660
MSQTPSRDALPNPLDPEETMSRDQIEAIQLERLKETLHHAYANVPHYKEKYDAAGVHPEDLKELGDLALFPFTDKEDLRKTYPFGMFAVPQHEVSRIHASSGTTGKPTVVGYTQQDLADWAKLGARCLRLSGVKPGWKVHNAYGYGLFTGGLGAHAAAERLGATVIPMSGGQTDKQISLIQDFAPDAILCTPTYLLTIGDAMQRMGLDPRSTSLKVAVLGAEPWTEEMRHELEEMFNIDACDIYGLSEVMGPGVAGESNERKDGSHIWEDHFRPEIIDAFDSSKVLGDGEHGELVFTSLTKQALPIIRYRTHDLTRLMPGSARPGHRRMGRITGRSDDMIILRGVNLFPSQIEELILKVPGLSPHFQLVLSRPGRMDQLAVKVERRTDASAEQAQHAGT…
>gcr-GcLGCM259_2182
MTQNPEREELPNPLDPEELMSRDEIESIQLTRLQETIAYAYQNVPYYRQKYDAAGVHPGDMKELSDLAKFPFTEKEDLRKSYPFGMFAVPQHQIARLHASSGTTGRATVVGYTQKDLDDWARLGARCLRLSGVKPGWKVHNAYGYGLFTGGLGAHAAAEKLGTTVIPMSGGQTEKQITLIHDFQPDAILCTPTYLLTIGDAMQRMGLDPRGTSLKVAVLGAEPWTEEMRHELEEMFGLDACDIYGLSEVMGPGVAGESNELKDGSHIWEDYFRPEILDAYDETKVLPDGQHGELVFTSLTKQALPIIRYRTHDLTRLLPGTARPGHRRMGRITGRSDDMIILRGVNLFPSQIEELILKVPALSPHFQLVLTRPGRMDQLAVKVERRSDATAHEVSTAGQ…
>gct-GC56T3_1483
MILHDIETAARSKLEAIQLVRLRATAERVYERVPFYRQRFDEKGVKPEDIRTLEDVRKLPFTTKRDLRDHYPFGLLAVDLSQCVRVHASSGTSGKPTVVAYTKQDIDHWADIVARAIVIAGGKPGDVIHNAYGYGLFTGGLGLHYGSERLGAVTVPVSGGNTDRQVMIIEDFQPTVICATPSYVLNIAERMKELGKDPRQTSLKYGIFGAEPWSEEMRRTLEETFDMKACDIYGLSEVIGPGVAMECHEAQNGLHIAEDHFLVEVIDPKTLEPVAEGEEGELVFTSLTKEAFPVIRYRTGDIASVTRERCACGRTTARMSRVKGRVDDMIIIRGVNVFPSEIEHYLLRVSELAPHYQLHRLRHGHLEALELHAEVTDRFYSEVGGDLQSEQAALLARRI…
>gfu-KM031_12550
MEDLSPRPGDLEPIEIASRDEISALQFHRLKRSLKHAYENSAFYRKRFDDHGVHPDDLTTLADLAKFPFTTKTDLRDTYPFGMFAVPQNQLVRIHGSSGTTGKPTVVGYTKHDIDVWANMVARSIRAAGGRAGDIVHVAYGYGLFTGGLGAHYGAERLGCTVVPISGGMTERQVTLMQDFKPRIIMVTPSYMLSILDEFRRQGIDPRESSLAVGIFGAEPWTNAMRAEIEQAFDMHAVDIYGLSEVMGPGVASECVETKDGLHIWEDHFYPEIIDPVTGAVLPDGEMGELVFTTLTKEGLPMVRYRTRDLTRLLPGTARAMRRIEKITGRSDDMIILRGVNVFPTQIEEQILKCKGLAPHFQIELGRAGRMDNMTVHVECTPDGADEADRARSAKELAH…
>gjf-M493_10475
MILHDIETAERSELEALQLGRLQATVERVYKRVPFYREQFDQAGVKPEDVRTLDDVRRLPFTTKSDLRAHYPFGLLAVDTTQCVRLHASSGTSGKPTVVAYTRQDIDHWADIVARAFAIAGGKPGDIVHNAYGYGLFTGGLGIHYGSERLGAVTIPVSGGNTDRQVMIIEDFQPTIICGTPSYVLNIAERMRELGKDPRRTSLKYGIFGAEPWSEEMRRTLEEEFGIKACDIYGLSEVIGPGVAMECHEAQNGLHIAEDHFFVEVINPKTLEPVAEGEEGELVFTSLTKEAFPVIRYRTGDIASVTRERCVCGRTTVRMSRVKGRVDDMIIIRGVNVFPSEIEHHLLRVSELAPHYQLHRLLKGHLEALELHAEVTEYFYNRIGGDLQSGAALELVRRV…
>gmc-GY4MC1_1483
MILHRIETASRAEMETLQLERLQQTVKRVYEHVPFYRQKLDEHGVKPEHIRTLNDVKKLPFTTKKDLREHYPFGLLAVSIQDCVRIHASSGTSGKPTVVAYTKNDINHWADVVARAIAIAGGKPGNIVHNAYGYGLFTGGLGLHYGSERLGAVTVPVSGGNTDRQIMIIEDFKPDVICGTPSYVLNIAERMKELGKDPRKTSLKYGIFGAEPWSEEMRRTLEREFGIKACDIYGLSEVIGPGVAMECHEAQNGLHVAEDHFFVEVIHPDTLEPVGEGEEGELVFTSLTKEAFPVIRYRTGDIASITKEPCACGRTTTRMSRIKGRVDDMLIIRGVNVFPSEIEHYLLTVPELAPHYQVHILRKGMLDVVELQVEISERFYQEIRSNLHDERVRDLVKRI…
>gob-Gobs_1908
MTAVTSEPTRRLGAPPDPGLLDPAERLSVEELRTLQLERLQWTLRHAYDNVPHYRAAFDAAGVHPDDCRELADLARFPTTSKADLRDNYPFGMFAVPQDQVRRVHASSGTTGRPTVVGYTERDIDTWATVMARSIRAAGGLPGDKLHNAYGYGLFTGGLGAHYGAEKLGCTVIPISGGMTPRQVQLITDFEPRVIMVTPSYMLTVIDEFEKQGLDPRASSLEIGIFGAEPWTEQMRREMEERAGIHAVDIYGLSEVMGPGVAQECVETKDGLHVWEDHFYPEVIDPLTGEVLPDGEQGELVFTSLTKEAMPVIRYRTRDLTRLLPGTARPGMRRMEKITGRTDDMIILRGVNLFPTQIEEIVLRTPGLSPHFALELTTRGRMDHLTARVEARPDCPAER…
>god-GKZ92_03120
MTSTLSRPTAERPESNLEFASRDEIAATQLARLKWSLQHAYDKVPHYRAAFDSRGVRPDDLQELSDLRLFPLTAKNDLRENYPFGMLAVPHEQVSRIHASSGTTGRPTVVGYTAGDLDTWADLVARSLRAGGVRPGDKVHVAYGYGLFTGGLGAHYGAERLGCTVIPMSGGMTERQIQLIEDFRPDAIMVTPSYMLTIVDAMLARGIDPATTSLRPGVFGAEPWTEQMRSELEQQLGMDAVDIYGLSEVMGPGVAQECVETKDGLHIWEDHFYPEIIDPMTGEVLPDGEEGELVFTSLTKEAMPIIRYRTRDLTRLLPGTARSMRRMQKVTGRTDDMIILRGVNLFPTQIEELILNVPMLAPQFQCVLERPGRMDQLTVKVECRHDVSGDHRGTAAVEL…
>goi-LK459_07950
MTTTLPTSTGGHDTSEIEFASRDEISALQLERLRWTLQHAYDNVPHYRQAFDAKGVHPNDLKSLGDLALFPFTAKADLRNNYPFGMFAVAQDEISRLHASSGTTGRPTVVGYTSRDLDNWADLVARSLRAAGVRPSDKVHVAYGYGLFTGGLGAHYGAERLGCTVIPMSGGMTERQIQLIEDFEPDAIMVTPSYMLTIVDAMQRQGIDPAKTSLRTGVFGAEPWTEQMRTELEATLAMDAVDIYGLSEVMGPGVAQECVETKDGLHIWEDHFYPEIIDPMTGEVLPDGEEGELVFTSLTKEAMPIIRYRTRDLTRLLPGTARTMRRMQKVTGRTDDMIILRGVNLFPTQIEELILTEPALAPQFQCVLDRPGRMDTLTVRVEYRPDVAEHHRAPAAANL…
>gom-D7316_02613
MTSTLPAPEAHDTADIEFASRDRIAALQLDRLRWSLQHAYDNVAHYRNAFDEKGVHPSDLKELSDLSLFPFTGKADLRENYPFGMLAVPQDRVSRIHASSGTTGRPTVVGYTTNDLDNWADLVARSLRAAGVRPTDKVHVAYGYGLFTGGLGAHYGAERLGCTVIPMSGGMTDRQIQLIEDFAPDAIMVTPSYMLTILDAMIAKGIDPAATSLRTGVFGAEPWTEQMRRELEQQLGMDAVDIYGLSEVMGPGVAQECVETKDGLHIWEDHFYPEIIDPMTGEVLPDGEEGELVFTSLTKEAMPIVRYRTRDLTRLLPGTARTMRRIQKITGRSDDMIILRGVNLFPTQIEELILTEPALAPQFQCVLDRPGRMDTLTVHVEYRPEVASEQHVAAAASLK…
>gpo-GPOL_c41640
MTSTLPSAAGSPETVDIEHASRDRIADLQLSRLKWSLHHAYDNVAHYRKAFDEKGVHPSDLKELSDLSLFPFTAKADLRDNYPFGMFAVPQEQVSRIHASSGTTGRPTVVGYTANDLNNWADLVARSLRAAGVRPSDKVHVAYGYGLFTGGLGAHYGAERLGCTVIPMSGGMTDRQIQLIEDFAPDAIMVTPSYMLTIVDAMIAKGIDPSSTSLRVGVFGAEPWTEQMRRELETQVGMDAVDIYGLSEVMGPGVAQECVETKDGLHIWEDHFYPEIVDPMSGEVMPDGEEGELVFTSLTKEAMPIIRYRTRDLTRLLPGTARSVRRMQKVTGRCDDMIILRGVNLFPTQIEELILTVPALAPQFQCVLERPGRMDNLTVRVEYRPDAPGSDWQPAADSL…
>gru-GCWB2_23930
MTSTLPRFAADSPDKGLEFASRDEIAATQLDRLRWSLRHAYDNVPHYRRTFDERGVHPEDLQSLADLRLFPFTSKSDLRENYPFGMLAVPQEQVSRIHASSGTTGRPTVVGYTANDVSNWADLVARSLRAAGVRRGDKVHVAYGYGLFTGGLGAHYGAERLGATVIPMSGGMTDRQIQLIEDFTPDAIMVTPSYMLTIVDAMIAKGIDPARTSLRTGVFGAEPWTEQMRRELETQLDMDAVDIYGLSEVMGPGVAQECVETKDGLHIWEDHFYPEIIDPMTGEVLADGEEGELVFTSLTKEAMPIIRYRTRDLTRLLPGTARSMRRMQKVTGRTDDMIILRGVNLFPTQIEELILTVPALAPQFQCVLDRPGRMDQLTVKVEFRHDVPSGQRGGAAGEL…
>gtn-GTNG_1930
MILHDIERAERIELKGLQLSRLRATAERVYERVPFYRERFDETGVKPEDIRTLDDVRRLPFTTKSDLRAHYPFGLLAVDLTQCVRLHASSGTSGKPTVVAYTKRDIDHWADIVARALAIAGGKPGDVVHNAYGYGLFTGGLGLHYGSERLGAVTVPVSGGNTERQIMIIEDFRPTIICGTPSYVLNIAERMKELGKDPRQTSLKYGIFGAEPWSEEMRRTLEETFDIKACDIYGLSEVIGPGVAMECHEAQDGLHIAEDHFFVEVINPNTLEPVGEGEEGELVFTSLTKEAFPVIRYRTGDIASVTRERCACGRTTVRMSRVKGRVDDMIIIRGVNVFPSEIEHHLLRVSELAPHYQLHRFRHGHLEAVELHAEVTDDFYSQIGGDLQSEQAVALARRV…
>gxy-GLX_22980
MNVDSPSVSQRDEQRLLHVSRDELLDHQSRRLRNIVSWAYERVPYYRGMFQEHGIGPQDIRDIEDLTKLPLLTKDAFRATYPFGLFAVPQSQLTRIHASSGTTGKPTVVGYTAEDLSTWANLMARSLTVAGARRGDTVQIAFNYGLFTGGLGAHYGAEAAGCVVVPASTGNTDRQVDLILDLGPKVILCTPSYLRVLLTAMAARGITKEQCSLKVAVLGAEQWSENFRNRIITDFPYNITPVNIYGLSEIMGPGVACENGETLDGLTLWEDHFLAEIIDPKTLRPVPSGELGELVITCLTKEALPIVRYRTGDLTRLLPPTWSTFQRIDRISGRADDMFIVRGLNIFPSTIEEIICQFPELGTDYQIHLSRPMHLDEMELHCESSYPLASATSTNDIAD…
>hag-BB497_05300
MNQPATRIDTATLDPLETASIDELRATQVKRLKWSLKHAYDNVPFYRQSFDRAGVHPDDIQTLADLAKLPFTTKADLRDNYPFGMLATPMSEIVRIHASSGTTGQPTVVGYTQKDIDVWSDVVARSIRAAGGSRSDKVHVAYGYGLFTGGLGAHYGAERLGCAVIPMSGGQTEKQVQLIRDFQPDIIMVTPSYMLNIADEMERQGIDPHTLPLRTGIFGAEPWTDSMRTALEQRLGIDALDIYGLSEVMGPGVGMECLETKDGPTIWEDHFYPEIIDPVSGDVLPDGEYGELVFTTLTKEGLPVIRYRTRDLTRLLPGTARPMRRIDKITGRSDDMLIIRGVNVFPTQIEEQLLKIASLSPHYEIEVSRQGNMDMVLVRVEANHHDIARDPVACEDAAK…
>hav-AT03_05985
MTKTLPHIDPIEFASCDEIQALQLERMKWTLHHAYNNVPMYKRKFDAAGVHPDDFKQLSDIAKFPYTTKQDLRDNYPFDTFAVPMEQVVRVHASSGTTGRPTVVGYTQQDIDNWADIVARCLRSAGATAKDKIHVAYGYGLFTGGLGAHYGAERLGATVIPMSGGQTEKQAQLILDFKPDVIMVTPSYCLTLIDELERKMGGDARGCSLRLGVFGAEPWTDSLRSEIETRMGIKALDIYGLSEVMGPGVAMECAEYADGPTIWEDHFYPEIIHPDSCHVLPDGEAGELVFTTLTKEAMPVIRYRTRDLTRLLPGSARNMRRMDKITGRSDDMLIIRGVNVFPSQLEEQIMKFRELSPHYQLEVTRKGNLDNLSVKVELKEPNVLNHDQRCDICHQLRHH…
>hbo-Hbor_36350
MTDSGADVTRLPRTELRERQNSRLQETVRHAYENVSFYRDRLAAAGVTPDDVTSVDDLTKLPFTTKEDFRDNYPTDLFAVDMEALVRIHASSGTTGKPKIVGYTENDLARWQEVMCRGFEAAGLDTSDTLQNAYGYGLFTGGLGFHDGATAMGMAVVPVGGGQTQRQVELLSDLEATAICLTPSYALYLAETAAEMGYDPAELPVETVLYGAEPCTEPMRAEIEDRLGATAVENYGLSEIIGPGVAAECRAQTGMHIWEDQFYPEVIDPQTGDPVGEGEEGELVLTTLTKEALPVLRYRTGDMTTLEYDTCDCGRTMVRMDSVTGRTDDLLIVRGVNVYPSEIESVVLEFDGVAPHYRIDLSREGTMDRLELTVELAEEFDGDRSALRKSLLDRLSNVL…
>hcam-I4484_00375
MTQTVERLNNSALDQMELASIDELRATQLKRLRWSLKHAYDNVLFYRHAFDGAGVHPEDVKSLADLGKLPFTTKADLRDHYPFGMFATPMSDIVRVHASSGTTGQPTVVGYTQRDIDIWADVVARSLRAAGGTRNDKVHVAYGYGLFTGGLGAHYGAERLGCTVIPMSGGQTEKQVQLIRDFEPDIIMVTPSYMLNIADEMERQGIDPHKLPLRAGIFGAEPWTGSMRTALEQRLGIDALDIYGLSEVMGPGVGMECLETKDGPTIWEDHFYPEIIDPVTGEVLPDGEYGELVFTTLTKEALPVIRYRTRDLTRLLPGTARPMRRIDKITGRSDDMLIIRGVNVFPTQIEEQILKVERLSPHYEIEVSRQGNLDTMCVRVEACSNDVARDPIACEQLAG…
>hfr-G5S34_22170
MTTRNPQPGELDAIETASRDELQALQLQRLKWSLRHAYDNVPHYRHAFDQAGVHPDDLKSLADLARFPFTGKQDLRDHYPFGLFAVPREQVVRVHASSGTTGKPTVVGYTRNDIDTWATVVARSIRAAGGRRGDIVQISYGYGLFTGGLGAHYGAEKLGCTVIPMSGGQTEKQVQLIRDFKPSIIMVTPSYMLNVIEEFQRQGLDPAASSLRVGIFGAEPWTDAMRGEIQQRAGIDAVDIYGLSEVMGPGVASECIESKDGPVIWEDHFYPEIIDPDTGEVLPDGEEGELVFTSLSKEALPMIRYRTRDLTRLLPPTSRSMRRIGKITGRSDDMLIIRGVNVFPTQIEELILKLPQLAPQYQLQIERHGHMDSMCVFAELREDASIEHVEALEKELQHS…
>hlc-CHINAEXTREME02545
MSEIIHRWGREELRELQSRRLRETVERAYEHVPLYRNRLEEAGVSPADVESVDDLEKLPFTTKADFRDEYPDGLFAVDDDEIRRIHASSGTTGKPKIVAYTEHDLELWREVMARSMAAAGVEAGDTVQNAYGYGLFTGGLGFHGGAEELGATVVPSGSGNTQRQVELARDLGSDAIGCTPSYALYFAETAEEMGVDPRELPLSTVLYGAEPCTEPMREEIEERLGATGIENYGLSELIGPGVAAECREAQDGMHIHEDHFYPEVIDPATGEPLPEGEEGELVLTSLSKEALPVLRYRTGDLTTLTDEECECGRTTVRMDGVTGRADDLIIVRGVNLYPSQIEDVVLEFDDVAPHYRIDLYREDTLDRLELTVELTEDFEGDRGALREAMAERFQNALSF…
>hme-HFX_6372
MSSSDETDSTRLPRPELRRLQDRRIREVVRHAYENVAFYRRTLDEAGVSPEDVTSVDDLSKLPFTTKEDFRDEYPTGMFAVDMDDVIRIHASSGTTGKPKIVGYTRDDLDIWREMMARGFRGVGLTSDDSLQNAYSYGLFTGGFGFHDGATEMGLSVVPTGGGNTQRQVEMLADLGTDAICLTPSYALYLAEVAEEMGYDPADLPLSVILYGAEPCTEPMRNEIETRFDATAVENYGLSEIIGPGVAVECLEQAGMHIWEDHFYPEVIDPNTGEQVEEGEEGELVLTTLTKVALPVLRYRTGDLTTLDYDTCECGRTCVRMSGVTGRADDLLIVRGVNFYPSEVESVVLEFDEIAPHYRIDLRRDGNLDRLDLTVELAEDFDGSRNGLERRIRKRLSNV…
>hml-HmaOT1_14170
MEDLTPRKEDLDPIEIASRDEIEALQLDRMKRSLAHAYANSAFYRRRFDEAGVHPDDLQSLKDLAKFPFTVKQDLRDTYPFGMFAVPRERLARIHGSSGTTGKPTVVGYTQNDIDIWAGLIARSIRAGGGRPGDILHNAYGYGLFTGGLGAHYGAEKLGCTVVPMSGGMTERQVTLINDFEPRVIMVTPSYMLSILDEFRKQGVDPRKSSLAVGIFGAEPWTNAMRKEIEDAFDMHAVDIYGLSEIMGPGVAMECVETKDGLHFWEDHFYPEIIDPVTGEPLPDGEMGELVITTLTKEGLPMVRYRTRDLTRLLPGTARSMRRIEKITGRSDDMIILRGVNVFPTQIEEQVLKCRGLAPHFQIELSRSGRMDNLTVHVECAPDHTADDARTKSARELAH…
>hnv-DDQ68_08475
MLFNPAAERMPLPQLRALQNDRLRAQVAYVHARVPFYQQRLAAAGLTPAGFRGLEDLPKLGFTKKTDFRDHYPFGLFAVPEAEVARLHCSSGTTGKATVVGYTAADLAVFAELVARSLAAAGCRPGMKLQNAYGYGLFTGGLGIHYGAEKLGLTVIPVSGGSTDRQLQLLQDFRPEILCATPSYAQVLAEEIERRGLDLGAINLQYAVLGAEPWTEAIRQQVQAGLRVAATNIYGLSEIMGPGVSQEDVDERGTGSYVWEDHFYPEIVDRLTGEPLPHGAPGVLVLSTLTKQALPILRYWTGDITHLSYEHSGKRTHVKMGPIRGRADDMLIIRGVNFFPTQIEDLLQHAEHLSPCYQVVATRRGRLDEVAVHVEVAAALWQALGLGAPGAAPGPPPDA…
>hpse-HPF_20915
MDRPWLSQYPAGVPAEIDVHRFASLKDMLASSCERFADRPAYRSMGATISFRQLDDASRAFAAWLQKVAGLQRGDRVALMMPNLLQYPVVLFGVLRAGMVVVNVNPLYTPRELEHQLKDADVRAIVVLENFAHTLEQVIASTPVRTVVTTQVGDLLPVVKRLLTNAVVKHVKKLVPPWRLKGAVDFRRALAAGRAQTLDDVPLQHGDLAFLQYTGGTTGVAKGAMLSHGNMVANVLQVGAWMSPNLNDGEETLILPLPLYHVFALTGALSFFSKGAQAVLIPNPRDLPAFLQVLRETRFTAIIGVNTLFRALLDAPGFARVDLRPLKLAVAGGMAVQQVVAHRWKARAGVPLVEGYGLTESAPVAIANPVTIPEWSGQIGVPLPSTEAAILDDDGAHLG…
>hsal-JMJ58_14025
MSETIQHTRREELRELQSERLRETVAYAYENVPFCRKALDEAGVAPSDIEQIDDVRTLPFTTKEDFRDEYPDSLFAVEDADIRRIHASSGTTGKPKIVAYTENDLELWDEVMARSMDAAGLDPGETFQNAYGYGLFTGGLGFHGGAETFGATVIPASGGNTQRQVELARDLESDAIGCTPSYALYFAETAEEMGVDPRELPLSTVLYGAEPCTEPMREEIEERLDATGIENYGLSELIGPGVAVECHEAQNGMHIWEDHFYPEVVDPRTGEVLPVGEEGELVLTSLTKEALPVLRYRTGDLTTLTTEECDCGRTMVRMDGVTGRADDLIIVRGVNLYPSQIEAVVLEFEAVAPYYRIDLDRGDNLDTLELTIELEDGFDGDRDRLRGEILERLQNALSF…
>htl-HPTL_0469
MPVKKPQPGDLEPIETASIDELRALQLERLKWSVRHAYENVAPYRAKCEAQGVHPDDLKTLEDLAKFPFTTKQDLRDHYPFGLFAVPREKIVRIHASSGTTGKPTVVGYTAKDIDTWANLVARSIRAAGGRPGDMVHVAYGYGLFTGGLGAHYGAERLGCTVVPMSGGQTEKQIQLILDFKPDIIMVTPSYFLTLLDEMARQGIDTHSISLKVGIFGAEPWTEAIRRNIESRTNMDAVDIYGLSEIMGPGVANECIETKDGPTIWEDHFYPEIIDPITGQPLPDGEEGELVFTTLTKEGLPMIRYRTRDLTRLLPPTARSMRRMAKITGRTDDMLIIRGVNVFPTQIEELILRVPQLAPHYVLVVEKEGHLDKLTVKVELNPEAGVGRKEHLREEAAKQ…
>hts-HMJ29_14700
MVFNPAIEQLPLPELRKLQNARLKHQVAYVYARVPFYRQKLDALGIHPSSFKGLEDLPKLGFTKKTDFRDNYPFGLFAVPETEVARLHCSSGTTGKATVVGYTAEDLGVFAEVVARSLAAAGCRPGMKLQNAYGYGLFTGGLGIHYGAEKLGLTVIPVSGGGTDRQLQLLQDFRPEILCATPSYAQVLAEEIQRRGIAHEAINLQYAALGAEPWTETIRQQVESGLGVQATNIYGLSEIMGPGVSQEDVNERGTGSYIWEDHFYPEVVDKDTGESVAEGELGVLVFTTLTKKAMPILRYWTNDITNIYYDKAGSRTHVKMGPIRGRSDDMLIIRGVNFFHTQVEDLLSGLAQVSPYYLVTVSRRGSMDEVEVHVEVSQELMRELGLSTVTEETIARHEC…
>huw-FPZ11_09240
MTTTHNTASTRTAPLHVTPAAAADLDPEERMSVDELRALQLERLQQTVRHAYENVPFYTRKLDEAGVQPGDIRSLDDVRLLPFTTKSDLRESYPFGMFAVPMSKVARIHASSGTTGRPTVVGYTLGDLDRWGDLVARSLRASGVKPGMKVHNAYGYGLFTGGLGAHTGIEKLGATVIPVSGGQTARQVQLIVDFEPDAIMCTPSYLLTIADAMEQAGVDPRSTSLKVAILGAEPWTNELRRTIEQRMGIDAVDIYGLSEVMGPGVANECVETKDGPHIWEDHFWPEVVDDNGTPLPDGETGELVFTSLTKEAFPVLRYRTRDLTRLLPGTARPAMRRMQKVTGRNDDMIILRGVNIFPTQIEELVLGIETLTPHFVIELTHENQLDAMTVRIERHPELP…
>hyp-A0257_01610
MLFNPDIERLPLPQLRALQNTRLKEQVAYLAARVPFYQRRFAEAGINPATFRGLEDLTRLGFTKKADFRDNYPFGLFAVPEQEVARLHCSSGTTGKATVVGYTAGDLAIFSEVVARSLVAAGCRPGMKMQNTYGYGLFTGGLGLHYGAERLGLTVIPVSGGSTDRQLQLLQDFRPEILCATPSYAQVLAEELQRRGIGPKAINLKLAVLGAEPWSEAIRAQVQTGLRVAATNIYGLSEILGPGISQEDVDERGTGSYVWEDHFYPEIVDKDTGEPVPEGQPGVLIFTTLTKKALPILRYWTGDITHLTYGHSVKRTHVKMGPIRGRADDMLIIRGVNFFPTQVEDIISQLPHASPHYQVVVTRRGALDEVAVHVEVAEPLLRALGLAATPLTAAHVQQH…
>izh-FEM41_18545
MTTDPIETASLDELQALQTRRMKWTLEHAYRNVPMYRRKFDAVGVHPDDFKQLSDIRLFPCTTKQDLRDNYPFDTFAVPMEQIVRIHASSGTTGKPTVVGYTQKDIDNWADIVARSLRAAGGTPHDKVHVSYGYGLFTGGLGAHYGAERLGATVIPMSGGQTEKQAQLIRDFRPDILMVTPSWCLNLIEELERQMGGDASGCSLRVGVFGAEPWTQGMRAEIERRLGITALDIYGLSEVMGPGVAMECIDSRDGPTIWEDHFYPEIVDPASGVPRADGEQGELLFTTLTKEALPVIRYRTRDLTRLLPGSTRTMRRMDRITGRSDDMLIIRGVNVFPSQLEEEIFKIEHLAPHYQLEMHRHGHLDSLAIKVELRESSLTLNQEQRCQICNHLRRRIKSM…
>jag-GJA_644
MVQRIPAPSGLEAIERASQDELQALQLQRMQWSLRHAYDNVAHYRTAFDAAGVHPDDLKTLADLARFPFTDKKTLRDHYPFGLFAVPREQVARIHASSGTTGKATVVGYTRGDIDTWANVVARSIRAAGGRAGDMVHISYGYGLFTGGLGAHYGAERLGCTVVPMSGGQTEKQVQLIQDFKPSIIMVTPSYMLNIIEEFTLQGVDPASASLQVGIFGAEPWTDAMRSEIEARAGIDAVDIYGLSEVMGPGVASECIESKDGPVIWEDHFYPEIIDPDTGQVLPDGTEGELVFTSLSKEALPIIRYRTRDLTRLLPPTSRSMRRIGKITGRSDDMLIIRGVNVFPTQIEELILKMPQLAPQYQLLVSRDGHLDQLEVLAELRGDVSGRLSESETAALVRE…
>jal-BZG29_25680
MVQRTPSPNDLEPIERASKDELQALQLERMKWTLKHAYDNVPHYRAAFDEAGVHPDDLKSLSDLAKFPFTDKKVLRDNYPFGLFAVPREQVVRIHASSGTTGKATVVGYTQNDIDTWANVVARSIRAGGGRAGDMVHISYGYGLFTGGLGAHYGAERLGCTVIPMSGGQTEKQVQLIQDFKPSIIMVTPSYMLNIIEEFTRQGLDPAESSLKVGIFGAEPWTDAMRSEIEARAGIDAVDIYGLSEVMGPGVASECIESKDGPVIWEDHFYPEIIDPETGEVLPDGAEGELVFTSLSKEALPIIRYRTRDLTRLLPPTSRSMRRIGKITGRSDDMLIIRGVNVFPTQIEELILKMPKLAPQYQLVVTRDGHLDKLEVVAELRIDLTATISASETDALARE…
>jan-Jann_0656
MRDLTPPRDTLDPIEIASRDEIAALQLSRLKWSLQHAYDNVPFYRAQFDAASVHPSDLHSLEDLAKFPFTVKSDLRDNYPFGLFAVPRDRISRIHASSGTTGKPTVVGYTKSDITMWSNMVARSMRASGTAPGDLVHIAYGYGLFTGGLGAHYGAEALGCTVVPVSGGMTARQVTLIEDFQPTTIMVTPSYMLNLLEEYHRQGLDPRSTSLEVGIFGAEPWTNKMRAEVESAFDMHAVDIYGLSEVMGPGVANECVETKDGLHIWEDNFYPEIIDPQTGEVLPDGEMGELVFTTLTKEGMPIIRYRTRDLTRLLPGTARSMRRMEKITGRSDDMIILRGVNVFPTQIEEQVLTVDGLAPYYQIELVKNGQMDAMRVHVESLPNHGDGEAQAVQAATLAH…
>kal-KALB_2096
MSPEELRELQLRRLQWTLRHAYENVACYRAKFDAAGVHPEDCRELADLAKFPCTTKQDLREHYPYGMFAVPMDQVRRVHASSGTTGRPTVVGYTEQDLATWAKVVARSISAAGGRPRDKVHIAYGYGLFTGGLGAHYGAEELGCTVIPASGGMTARQVQLIRDFQPEIIMVTPSYMLTLLDEFERQGVDPRTSSLRVGIFGAEPWTEQMRQEIEQRAGIDAVDIYGLSEVMGPGVAQESVRTKDGLHIWEDHFYPEVFDPLTEQVLPDGQHGELLFTSLTKQAMPVIRYRTRDLTTLRPGSAFPEFRRMDKVTGRTDDMIILRGVNVFPTQIEEIVLRTPGLAPHFQVVLTRVGRMDHLTVRVEARHDTPAQRRATAAAELVAAVKDNVGVSVEVAVVD…
>keb-GXN75_05590
MARRELEKLQLERLRWTVDRVYNLVPFYRRKLEEAGVKPDAIQSLKELHHLPFTHKKDLRDHYPFGLFAVEQEELARIHASSGTRGKPTVVGYTSKDIRHWAEVCARAIVIAGGRAGDVFHNAYGYGLFTGGLGLHYGAERLGATVVPVSGGNRSRQAVLIRDIRPRGIAGTPSFILSLGEKMEEEGFNPRDTFLQYGILGAEPWTEEMRHTLEEMWGIDALDIYGLSEVIGPGVAMECREAKEGLHIAEDHFLAEVVDPKTGDPLPDGEFGELVFTSLTKEAFPVLRYRTGDIASLRREPCRCGRTHTRMSRIKGRLDDMLIIRGVNLFPSEMEAAVLGVEEVAPHYQLLVNREGGMDRITLEVEVSDGLFRSMEGRFDPEHEKCKQVCKRLQQVLKE…
>kia-G8A07_18680
MPVKTPAPGDLEPIEKASRDELQALQLQRLKWTLQHAYENVPHYKAAFDAQGVHLDDLKTLADIAKFPFTTKKDLRDNYPFGMFAVPRQQVSRIHASSGTTGKPTVVGYTAKDIDTWANLVARSIRASGGRPGDIIHVAYGYGLFTGGLGAHYGAERAGCTVIPMSGGQTEKQVQLIQDFRPDIIMVTPSYMQVIVEEFARQGLDARESSLKVGIFGAEPWTEAMRREIEAKAGIDAVDIYGLSEVMGPGVANECIESKDGPVIWEDHFYPEIINPETGEPVADGEEGELVFTSLSKEALPIIRYRTRDLTRLLPPTSRSMRRMGKIVGRSDDMLIIRGVNLFPTQIEELVLQEQQLSGQYQIVVSRDGHLDEVAVHCELQTAAVASADTGAIAKSLQH…
>kpul-GXN76_04850
MLFQREVETMSRKDLKQLQGMRLAETVERVFNQVPFYHKKLKEKGVHPEKIKTVEDVKALPFTQKKDLWDQYPFGLFAVDMKELARIHGSSGTKGKPTIVGYTRRDLKNWADMCARAIVTAGGRSGDLFHNAYGYGLFTGGLGLHDGGERLGTITIPVSGGNRSRQVSLIQDFKPRGIAGTPSFVLSLAETMKSKGWDPRKSSLEYGILGAEPWSEEMRHTLEETWGMEALDIYGLSEVMGPGVSIECREVKDGLHIAEDHFLVEVIHPKTLEPLPEGETGELVFTSLTKEALPVLRYRTGDIASLNREPCRCGRTHTRMSRIKGRLDDMLVIRGVNLYPTEIESVVLELEEVSPYYQLVIAKNGSLDRLIVEVEVSGSFVSRLGGTFQPEHRLCDELS…
>krh-KRH_02170
MNPMTSCSAPNPYRPEASQDPTQPDPEELMSRDQIEALQTERLNWTLHYAYENVPAYKELFDEHGVHPDDFRELEDLAKFPYTDKEFLRKAYPFKSFATPMSEIRRIHASSGTTGQPTVVAYTEDDLLTWGSLVARCFRMSGIKPGDKVHNAYGYGLFTGGLGAHYGAERLGCAVIPMSGGQTEKQVQLIRDFEPEAILSTPTYLLTIADGFRKLGFDPRETSLKHAVLGAEPWTEEMRHEIEKTFDITACDIYGLSEVMGPGVAGESFETKDGSHIWEDHFRPEIIDPFDDTVLPTGRPGELVFTALTKQALPIIRYRTHDLTRLLPGTARPGHRRMGRITGRSDDMIILRGVNLFPSQIEELALKIPALSPHFTLEITRPNRMDQMTIHIERREDAT…
>krs-EQG70_03385
MTECSVPNPYTPAPAPADRSQPDPEETMSRDQIESLQVERLRWTLHHAYENVAAYTELFDAHGVHPGDFKELEDLRLFPYTDKEFLRKAYPFKSLAVPMSEVRRIHASSGTTGQPTVVAYTQNDIDTWAGLVARCFRLSGVRPGDKVHNAYGYGLFTGGLGAHYGAERLGCAVIPMSGGQTEKQVQMIRDFQPEAILSTPTYLLTIADGFRKLGLDPRETSLRTAVLGAEPWTEEMRREIETAFDVDACDIYGLSEVMGPGVAGESAASKDGSHIWEDHFRPEIIDPFTDEVQDTGRPGELVFTALTKEALPIIRYRTHDLTRLLPGTDRPGHRRMGRITGRSDDMIILRGVNLFPSQIEELALQVPELSPHFTLEITRPHRMDQMTINIERREQVTVE…
>labp-FJ695_09045
MIDLTPDRATLDPIEIASRDEISALQQERLTWSLTHAYENSPFFKKRFDEHGAHPGDFKSLADIAKFPFTIKQDLRDCYPFGMFATERENLVRIHGSSGTTGKPTVVGYTANDISHWSDLIARSIRAAGGRKGNILHNAYGYGLFTGGLGAHYGAERLGCTVVPISGGMTERQVTLIEDFKPDVIMVTPSYMLSILDEYRRRGLDARQSSLKVGIFGAEPWTNAMRLEIEQAFDMHAVDIYGLSEIMGPGVAQECVETKDGLHIWEDHFYPEIIDPVTEEVLPDGEMGELVFTTLTKEGLPMVRYRTRDLTRILPGTARSMRRIEKITGRSDDMIILRGVNVFPTQIEEQILKCEGLAAHFQIELIRAGRMDAMIVHGEAMPNASSSEAREASAKELAH…
>eco-b1398
MITNTKLDPIETASVDELQALQTQRLKWTLKHAYENVPMYRRKFDAAGVHPDDFRELSDLRKFPCTTKQDLRDNYPFDTFAVPMEQVVRIHASSGTTGKPTVVGYTQNDIDNWANIVARSLRAAGGSPKDKIHVAYGYGLFTGGLGAHYGAERLGATVIPMSGGQTEKQAQLIRDFQPDMIMVTPSYCLNLIEELERQLGGDASGCSLRVGVFGAEPWTQAMRKEIERRLGITALDIYGLSEVMGPGVAMECLETTDGPTIWEDHFYPEIVNPHDGTPLADGEHGELLFTTLTKEALPVIRYRTRDLTRLLPGTARTMRRMDRISGRSDDMLIIRGVNVFPSQLEEEIVKFEHLSPHYQLEVNRRGHLDSLSVKVELKESSLTLTHEQRCQVCHQLRHR…
>leif-HF024_13705
MPTTTPTTPAFRPPAADELDQEERLDRDALRALQLERLQWTVRHAYENVPLYTAKLDAAGVRPADIRTLDDVALLPFTTKDDLRQTYPFGMFAVPTERIARIHCSSGTTGRPTVVGYTAGDLDRWASLVARSLRAAGVRPGMRVHNAYGYGLFTGGLGAHAGIEKLGATVIPMSGGQTAKQVQLIQDFEPDVILCTPSYLLTIADAMVEAGIDPRSTSLRAAVLGAEPWTNAMRLELEERLGIDALDIYGLSEVMGPGVGSECLETKDGPHIWEDHFLPEVVDQESGAVLQDGSPGELVFTSLTKEAFPVLRYRTRDLTRLLPGTARPGMRRMEKVTGRDDDMIILRGVNLFPTQIEELVLGIDDLSPHFVLELTRPASLDVLTVRIESRPGASLDAAD…
>lfb-C1X05_03505
MYQPAVEAMERRELAQLQERRLLETVRRVYAHVPFYRSKLQQAGIDPESFRGLAELTRLPFTRKSDLRDQYPFGLFATPLADVRRLHASSGTKGKPTVVGYTERDLRLWSEVCARALVTAGGQPGDVFHNAYGYGLFTGGLGMHAGAERLGMVTVPVSGGGRMRQWTLIEDFSPRVIAGTPSFILSLGEAMIQAGKHPRNSSVKVGIFGAEPWSEEMRQELEALWGIHAVDIYGLSEVVGPGVAIECWQAKEGLHIAEDHFLVEVIDPHTEEVLPEGEVGELVFTTLTKEALPVLRYRTGDLASVTSEPCRCGRTHRRMSRVKGRIDDMLIIRGVNVFPMEIEPIVMAQPELSPHYQLVVEKEGSMDRLTVEVEVLESSFNLVDFSALTKRLEGALKEN…
>lins-G7067_03325
MSATAQLTVEPGLHVEERLTREELEALQLRRLQWTVRHAYDNVPFYRAKFDAAGVHPDDIQDLADIEKLPFTTKADLRDNYPFGLFAVPMEQVRRIHASSGTTGRLTVVGYTDQDLENWADLIARSLYASGVRPGWRVHNAYGYGLFTGGLGAHAGIEKLGCTVIPMSGGQTEKQVQLIHDFEPDAIMCTPSYLLTIADAFEKAGLDPRASSLKVAICGAEPWTEAMRHEIEDRLNLKAVDIYGLSEMMGPGVGNECVETQDGPHIWEDHFLPEIIDEDLRQVEDGVPGELVFTTLTKEAFPMIRYRTRDLTTLLPGTARPAHRRIAKITGRNDDMIILRGVNLFPTQIEEIVCEIPELSTHFILELTKRGTMDHLTVKVEPREGVAEHEANNSLKLLQ…
>llut-K1X41_05040
MSPTPHTLLESGLHAEERLTRPELERLQLQRLQWTVRHAYENVPFYQRRFDDAGVHPEDIRELRDLERLPFTTKNDLREHYPFGLFAVPRSEVRRVHASSGTTGRLTVVGYTETDLNNWADLIARSLYASGVRPGWTVHNAYGYGLFTGGLGAHAGIERLGCTVIPMSGGQTEKQVQLINDFQPDAIMCTPSYLLTIADGFERAGLDPRASSLKVAICGAEPWTDAMRQELEERLDLKAVDIYGLSEIMGPGVGNECVETQDGPHIWEDHFLPEIIDEDLRQVADGATGELVFTTLTKEAIPMIRYRTRDLTSLHPGTARPAHRRIAKITGRNDDMIILRGVNIFPTQIEEIACGISGLTSHFILELSKRGTMDHLHVKIEPSGGVSQGDAEIALALLQ…
>lvi-G7068_10165
MSETATLTAELGLHPEERLTREELEVLQLERLQWTVRHAYENVPFYKEKFDRHGVHPDDIRTLADIERLPFTTKDDLRQNYPFGLFAVPMDQVRRIHASSGTTGRLTVVGYTDQDLENWADLIARSLYAAGVRPGWMVHNAYGYGLFTGGLGAHAGIERLGCTVVPMSGGQTEKQVQLIHDFRPDAIMCTPSYLLTIADAFEKAGLDPRASSLKVAICGAEPWTESMRRELEDRLDIKAVDIYGLSEMMGPGVGNECVETQDGPHIWEDHFLPEIIDEDLRQVADGEQGELVFTTLTKEAFPMIRYRTRDLTSLHPGSARPAHRRIAKITGRNDDMIILRGVNLFPTQIEEIACEIEHLTSHFILELTKRGTMDHLTMKIEPDPAATASEAEAALKFMQ…
>lyb-C3943_00175
MYHPEIETASRGEMEKIQLTRLKKTVERVYNNTSFYKEQFDLLGITPADIQSLADIQKLPFTKKVNLREQYPFGLFSVPMDEVVRIHGSSGTSGKPTIVGYTKNDIDMWSGLLARAIVAAGGRKSDIFHNAYGYGLFTGGIGLHYGAEALGAAVVPISGGNTERQITLLEDFKPRGIAGTPSYILTIAEKMEEMGIDPATNGIEYGIFGAEPWSEEMRRAIENKLKIRALDIYGLSEVMGPGVSIECYEGQNGLHIAEDHFFVEIIDPETLEPVEAGKDGELVITTLTKEALPIIRYRTGDITSITHEKCKCGRTTIRMARVKGRTDDMLIIRGVNVFPSEIERELLQVEGLAPHYQIHILKKGNMDELELHVELTPKLYKEIGGNLNHPLIQMLSRKV…
>mab-MAB_0911
MIETVERSESHSVACSPDELEPIEMASRDEISALQLERMKWSLRHAYDNVAHYRHAFDQAGVHPNDLKDLADLAHFPFTTKADLRQTYPFGMFAVPQSQISRVHASSGTTGQPTVVGYTAADIDIWANLVARCLRAAGVRSTDKVHVSYGYGLFTGGLGAHYGAERLGCTVIPVSGGMTERQLQLITDFQPDAIMITPSYMLTLLDAMDRVGIDPRSTSLRTGIFGAEPWTEQMRSELEHKLGISAVDIYGLSELLGPGVAQECVETKDGLHIWEDHFYPEIIDPDTGQVLPDGSEGELVFTSLTKQALPIIRYRTRDLTKLLPGTARSMRRMRKVTSRSDDMIILRGVNLFPSQIEELILTIPTLAPHFECVIDRPTRLDRLTVNVEHRSGTTPAECD…
>mad-HP15_2696
MTLPLQKLGKLDRMETASIDELRHEQLQRLRWSVVHAYTNVPFYRKAFDDQGLKPMDINSLEDLAKVPFTTKADLRDNYPFGMFATPMSDVVRVHASSGTTGKPTVVGYTQSDINTWADIVARSIRAGGGSRGDKVHVAYGYGLFTGGLGAHYGAERLGCTVIPMSGGQTEKQVQLIKDFEPDIIMVTPSYMLNIADEMERQGIDPHKLPLRLGIFGAEPWTNAMRSEIEERLGIEALDIYGLSEVMGPGVGMECIETKDGPTIWEDHFYPEIINPETGEVLPDGEYGELVFTSLTKVALPILRYRTRDLTRLLPGTARPMRRIDKITGRSDDMLIIRGVNVFPSQIEEQVLKCEALAPHYEIEVYKEGNLDCVDIRTELKPGVTDTPESRAAAAKELA…
>mali-EYF70_01830
MVQSIPAPADLEPIERASRDELQALQLERLKKTLRHAYDNVPHYRAAFDAHGVHPEELRSLADLAKFPFTDKKTLRDNYPFGLFAVPREKVVRIHASSGTTGKATVVGYTQNDIDTWADVVARSIRAAGGRAGDMVHISYGYGLFTGGLGAHYGAERLGCTVIPMSGGQTEKQVQLIRDFGPSIIMVTPSYMLNIIEEFQKQGIDPATSSLKVGIFGAEPWTDAMRREIEARAGIDAVDIYGLSEVMGPGVASECIESKDGPVIWEDHFYPEIIDPETGEVLPDGAEGELVFTSLTKEAMPVIRYRTRDLTRLLPPTSRAMRRMGKITGRSDDMLIIRGVNVFPTQIEELILKMPKLAPQYQLVVTRDGHLDKLDVIAELRPGTPGADAEALSQQLANE…
>malv-MALV_27890
MTEIVDRPAGCSVTRSPDELEPIETASRDEISALQLIRLKWSLQHAYDNVTHYRKAFDQAGVHPSEVKDLGDLALFPFTTKADLRNNYPFGMFAVPQSQVARVHASSGTTGRPTVVGYTAADIETWANLVARCLRAAGVRSTDKVHIAYGYGLFTGGLGAHYGAERLGCTVIPISGGMTERQLQLITDFQPDAIMVTPSYMLTLLDAMESAGMDPRGTSLRTGVFGAEPWTEQMRTELEQKIGINAVDIYGLSEVIGPGVAQECVETKDGLHIWEDHFFPEIIDPETGRVLPDGSEGELVFTSLTKQALPIIRYRTRDLTALLPGTARSMRRMRKVTGRCDDMIILRGVNLFPTQIEELILGIDVLAPHFHCVLDRVGRLDTLTVRVENRPGATPDQRA…
>mard-IBG28_06585
MDIRSRFNPDQLDPMETASIDELRAHQLERLQWTVRHAYNNVPMYKQRFDQLGLHPDDIKTLDDLAKLPFTTKSDLRDNYPYGMFATPMNQVVRLHASSGTTGKPTVVGYTQNDIDNWANIVARSIRAAGGRKGDMLHNAYGYGLFTGGLGAHYGAERLGCTVIPMSGGQTEKQVRLIQDFQPDIIMVTPSYMLNLLDEMEKQGIDPLGLKLRLGIFGAEPWTQELRRSVEERAGIRAMDIYGLSEIMGPGVAMECAESQDGPTVWEDHFYPEIVDPNTGEVLPDGEMGELVFTSLSKEALPMIRYRTRDLTRLLPGTARRMRRIDKITGRSDDMMIIRGVNVFPTQIEEEVIKVNHFSESYEIHLYRKGNMDSMDVHVELRPDCAGFDEQEINDAINE…
>mars-A8C75_10060
MNSPVKKMTHLLDPIETASIDALRQTQLERMRWSLLHAYENVPFYRQSFDAAGVHPSELSSLADLAKFPFTVKNDLRDNYPYGMFAVPMRDIVRLHASSGTTGKPTVVGYTQKDIDTWANVVARSLRAAGAHAGDIVHVAYGYGLFTGGLGAHYGAERLGCTVIPMSGGQTEKQVQLIRDFNPDVLMVTPSYMLNLADEMDRQGVDPHQLNLRLGVFGAEPWTGTMRTELERRLGIDAMDIYGLSEVMGPGVGMECLETKDGPTLWEDLFYPEIIDPATGDVLPDGDYGELVFTTLTKEALPIIRYRTRDLTRLLPGTARPMRRIDKITGRSDDMLIIRGVNVFPTQVEEQILRLAELSPHYEMVISRNGNLDQVEVKVELKPEAAGIGAEGKARVIKT…
>mass-CR152_12075
MVQRTPAPGDLEPIERASRDELQAMQLERMKWSLRHAYDNVPHYRAAFDAAGVHPDDLRTLADLAKFPFTDKKTLRDNYPFGLFAVPREKVVRIHASSGTTGKATVVGYTQKDIDTWANVVARSIRAAGGRAGDMVHVSYGYGLFTGGLGAHYGAERLGCTVIPMSGGQTEKQVQLICDFKPDIIMVTPSYMLNIIEEFTRQGLDPAASSLKVGIFGAEPWTDAMRGEIERRAGIDAVDIYGLSEVMGPGVASECIESKDGPVIWEDHFYPEVIDPDTGEVLPDGAEGELVFTSLTKEALPIIRYRTRDLTRLLPPTSRAMRRMGKISGRSDDMLIIRGVNVFPSQIEELILQMPQLAPHYQLVVSRDGHLDKLDVVAELRDGLHNPAQSQDAIAALAR…
>masw-AM586_24765
MVQRIPQPGDLDPIERASRDELQALQLERLKQTLRHAYENVAHYRRAFDEAGVHPEDLKTLSDLAKFPFTEKKTLRDNYPFGLFAVPREQVVRVHASSGTTGKPTVVGYTRRDIDTWAGLVARSIRAAGGRPGDMVHIAYGYGLFTGGLGAHYGAERLGCTVVPMSGGQTEKQVQLIQDFKPSIIMVTPSYMLNIVEEFKRQGIDPASSSLQVGIFGAEPWTDAMRREIEEGAGIDAVDIYGLSEVMGPGVASECIESKDGPVIWEDHFYPEIIDPDTGEVLPDGAEGELVFTSLSKEALPIVRYRTRDLTRLLPPTSRSMRRMGRITGRSDDMLIIRGVNVFPSQVEEQVLQMPALAPHYQLVVTKDGHLDKLEVRCELRDQEVPHDMVKTLAGELQH…
>masy-DPH57_16685
MVQRVPAQADLEPIERASRDELQALQLQRLKQSLRHAYENVAHYRAAFDATGVHPDDLKTLADLAKFPFTDKATLRDNYPFGLFAVPRERVVRIHASSGTTGKATVVGYTQNDIDMWANMVARSIRAAGGRAGDMVHISYGYGLFTGGLGAHYGAERLGCTVVPMSGGQTEKQVQLIQDFKPSIIMVTPSYMLNIIEEFRRQGLDPAQSSLQVGIFGAEPWTDAMRAEIEQRAGIDAVDIYGLSEVIGPGVASECIESKDGPVIWEDHFYPEIIDPETGEVLPDGSEGELVFTSLTKEAMPVIRYRTKDLTRLLPPTSRAMRRMGKITGRSDDMLIIRGVNVFPTQIEELILKMPQLAPQYQLIVTRDGHLDKLDVVGELRPEVTGTLTDNAIDSLARE…
>mbs-MRBBS_3298
MDVPMQKVGKLDRMETASVDELRHEQLQRLRWSVWHAYTNVPHYRNAFDAIGLKPMDIKSLDDIARIPFTGKEDLRNNYPFKMFAVPMKKVVRVHASSGTTGKPTVVGYTQSDIETWADIVARSIRAGGGRAGDKIHIAYGYGLFTGGLGAHYGAERLGCTVIPMSSGQTEKQVQLIKDFEPDIIMVTPSYMLNIADEIDRQGIDPKKLPLRLGIFGAEPWTNEMRTELEDRLGIQALDIYGLSEVMGPGVGMECLETKDGPTIWEDHFYPEIVNPETGEVLPEGEYGELVFTSLTKVAMPVLRYRTRDLTRLLPGTARPMRRIDKITGRSDDMLIIRGVNVFPSQIEEQVLKCRALSPHYEIEVYKKGNLDCVDIRVELRVGAEGENVKEHTAKELAH…
>mcaw-F6J84_12900
MSITARTMSRRELESLQLERLRWTVRHAYENVPLYRRKLGEAGVRPDDIRTLADVRRLPFTTKEDLRQTYPFGMFAVPMADVRRIHASSGTTGLPTVVGYTAGDLDRWAELIARSLDAAGIRPGMKVHNAYGYGLFTGGLGAHGGIERLGATVIPVSGGQTARQVQLIRDFEPDAILCTPSYLLTIADALEDAGIDPRTTSLTVAVLGAEPWTNRMRAEIERRMHIDAVDIYGLSEVMGPGVASESVTTKDGPHVWEDHFLPEIVDTATGEPVPDGEFGELVFTSLTKEAFPVLRYRTRDLTRLLPGTAYPAMRRIEKITGRNDDMIILRGVNLFPTQIEELVMGIETLTSHFILELTRHGHLDAMTVRIERPPGLDRDTCLAAAEVLAQRIKVHIGTS…
>metp-C1M51_04320
MPVKRPAPGDLEAIETASRDEISALQLQRLRATLRHAYDRVPHYRRAFDAQGVHPDDLKQLADLSRFPFTTKKDLRDNYPFGMFAVPREQVARLHASSGTTGKPTVVGYTLKDIDTWAELVARSIRASGGRPGDLVHVSYGYGLFTGGLGAHYGAERVGCTVIPMSGGQTEKQVQLLCDFRPDIIMVTPSYMQVIIEEFVRQGLDPRESSLKVGIFGAEPWTEAMRQEIEGRAGLDAVDIYGLSEVMGPGVANECIEAKDGPVVWEDHFYPEIIDPETGEVLPDGAEGELVFTSLTKEALPIVRYRTRDLTRLLPPTARSFRRMSKIVGRSDDMLIIRGVNLFPTQIEELVLQEGPLSGQYQLVVTREGLLDAVEVRCEVQPAHAGADRAALGARLQQR…
>mfla-GO485_12230
MVARIPGASELEPIERASRDELQALQLQRLRHTLKHAYENVPHYRAAFDAKGVHPDDLHTLADLAKFPFTDKKALRDNYPFGMFAVPREQVVRVHASSGTTGKPTVVGYTKNDIDVWAGVVARSIRAAGGRAGDIVHIAYGYGLFTGGLGAHYGAERLGCTVVPMSGGQTEKQVQLIRDFEPSIIMVTPSYMLNIVEEFQRQGVDPATSSLKVGIFGAEPWTDAMRREIEQRAGIDAVDIYGLSEVMGPGVASECIESKDGPVIWEDHFYPEIIDPETGEVLPDGAEGELVFTSLTKEAMPVIRYRTRDLTKLLPPTSRAMRRIGKITGRSDDMLIIRGVNVFPTQIEELIFKMPKLAPQYQLVVSRDGHLDKLDVVAELRQEVAALLSDSEVAALGRE…
>mfol-DXT68_04935
MTEYRTEIEQRSEIGTEPELHEPEALARLQLERLQWTVHHAYENVPVYRRTFAEHGVHPDDIRTLDDVQKLPFTTKADLRESYPFGMFAVPLPEVRRVHASSGTTGRPTVVGYTEGDLDRWGDLVARSLHAAGIRAGMKVHNAYGYGLFTGGLGAHAGIERLGATAIPVSGGQTARQVQLITDFEPDAILCTPSYLLTIADAMEAAGIDPTTTSLRVAVLGAEPWTNEMRREIERRLNIDAVDIYGLSEVMGPGVASESVLTKDGPHIWEDHFLPEIIDGDTGGRLADGELGELVFTSLTKEAFPVIRYRTRDLTRLLPGTTYPALRRMEKITGRNDDMIILRGVNLFPTQIEELVMGIETLTPHFVLELHRVGQLDTMTVRIERHPSLSAEECEAAAA…
>mgor-H0P51_10360
MIMPWDKAMSDVISHSVDDLEPIETASRDEISALQLARLRWSLRHAYENVAHYRHAFDQAGVHPSDLNSLADLSLFPFTQKADLRQNYPFGMFAVPRSQVVRVHASSGTTGRPTVVGYTAADLDTWANLMARSLRAAGIRATDTVHVAYGYGIFTGGLGVHYGAERLGCTVIPVSGGMTERQIQLIRDFEPDAIMATPTYMLTIADAMEQAGLDPRGTSLRIGVFGAEPWTEIMRAELEAKLDINAVDIYGLSEVMGPGVAQECLETKDGLHIWEDHFYPEIVDPETGRVLPDGSQGELVFTSLTKQAFPVVRYRTRDLTALLPGTARAMRRMRKITARCDDMIILRGVNLFPTQIEELVLEIDFLAPQFQCVLGRHGRLDTLTVVAEARPGATPEQRG…
>mico-GDR74_04990
MLQIPLRKLSELKPQPTQLDRFEVASRDELAAWQRDRLAWTLRHAYENVPHYRAKLDAAGVHPDDFKDLSDLAKFPFTTKADLRDNYPFGMFAVPQNQIVRIHGSSGTTGKPTVVGYTKRDIDMWADVVARSIRASGGRPGMKVHVAYGYGLFTGGLGAHYGAERLGCTVIPMSGGMTERQVQLIQDFQPDIIMVTPSYMLAILDEFRKQGLDPRKSSLKVGIFGAEPWTNAMRTEIEEAFDIHAVDIYGLSEVIGPGVACECVESKDGLHIWEDHFYPEVIDPQTGEVLPDGEEGELVFTSLTKEAMPVIRYRTRDLTRLLPGTSRTMRRMEKITGRTDDMMIIRGVNVFPSQIEEKLLTIPALSGHYQIVLSREGRMDQMEIRVEIRPEADYPETRQ…
>miu-ABE85_00775
MTVKTFQPEHLEPIERASQDELRALQLQRLKWSLKHAYENVPHYKAAFDAKGVHPDDLKDLSDLRLFPFTTKKDLRDNYPFGLFAVPRDQVVRVHASSGTTGKPTVVGYTQKDIDTWADLVARSLRAAGTRKGDIVHIAYGYGLFTGGLGAHYGAERLGCTVIPMSGGQTEKQVQLIQDFKPDVIMVTPSYMQVIVEEFVRQGLDPRASSLKTGVFGAEPWTEAMRREIEQKAGIDAVDIYGLSEVMGPGVASECIETKDGPVIWEDHFYPEIIDPETGEVLPEGSEGELVFTSLSKEALPVIRYRTRDLTRLLPPTARSMRRMGKIVGRSDDMLIIRGVNLFPTQIEELVLAEPGLSGQYQIVVSRDGHLDEVEVRCELSAAGGGDAQAMSKSLQHRI…
>mje-LVC68_01655
MSPTRPAPGELEPIETASRDEIQALQLQRLRWSLQHAYDNVPHYRRSFDAKGVHPSDLKTLADLAKFPFTTKGDLRENYPFGMFAVPRNQIMRVHASSGTTGKPTVVGYTARDIDTWANLVARSIRAAGGRPGDMVHIAYGYGLFTGGLGAHYGAERAGCTVVPMSGGQTEKQVQLIQDFKPDLIMVTPSYMQVIVEEFARQGLDARESSLRVGIFGAEPWTEAMRREIEHSAGIKAVDIYGLSEVMGPGVASECVETQDGPTIWEDHFYPEIIDPLTGEVLPDDAEGELVFTTLTKEGLPVIRYRTRDLTRLLAPTARSFRRMGKIVGRSDDMLIIRGVNMFPTQIEEIVLAHEQLSGHYQILVTRDGNLDKVEVRCELQPFASHLGAQEVQEISGWL…
>mlz-F6J85_14815
MPKTTTPEIRSDAALGHTAAEVLTRPELEALQLERLRWTVRHAYENVPLYRRKFHEVDVTPDDIRTLADVRRLPFTSKDDLRETYPFGMFAVPMTQVRRIHASSGTTGRPTVVGYTEADLDRWADCVARSLRAAGIAPGMKVHNAYGYGLFTGGLGAHGGIEKLGATVIPMSGGQTARQVQLIRDFEPDAILCTPSYLLTIADAMADAGIDPTTTSLKVAVLGAEPWTNEMRAEIQRRLNIDAVDIYGLSEVMGPGVASESVLTKDGPHVWEDHFLPETIDSRTGEPMPDGELGELVFTSLTKEAFPVIRYRTRDLTRLLPGTAYPAMRRIEKITGRNDDMIILRGVNLFPTQIEELVMGIETLTPHFILELSRAGRMDVMTVRIERHPDLDRETCEAA…
>mmar-MODMU_2295
MTRATSETTRRLGAAPDPALLDPAERMGVDELRALQLERLRWTLRHAYDNVPHYRAAFDAAGVHPDDCRELADLARFPTTAKADLRENYPFGMFAVPQDQVRRVHASSGTTGRPTVVGYTERDIATWAAVMARSIRAAGGRAGDKLHNAYGYGLFTGGLGAHYGAEALGCTVIPVSGGMTPRQVQLITDFQPRVIMVTPSYMLTVIDEFEKQGIDPRSSSLQIGIFGAEPWTEQMRTEMEERLDIEAVDIYGLSEVMGPGIAQECGESKDGLHVWEDHFLPEVIDPATGEVLPEGEQGELVFTSLTKEAMPVVRYRTRDLTRLLPGTARPGMRRMEKVTGRTDDMIILRGVNLFPTQIEEVVLRTPGLSPHFSLELTSRGRMDHLTVHVEARPDCPAER…
>mnr-ACZ75_22660
MVQRNPAASELEPIERASRDELQALQLERMQWSLKHAYDNVPHYRAAFDAAGVHPDDLKTLADLSRFPFTDKKTLRDNYPFGLFAVPNSRIARLHASSGTTGKATVVGYTARDIDMWADMVARSIRAAGGRAGDMVHISYGYGLFTGGLGAHYGAERLGCTVIPMSGGQTEKQVQLIQDFKPSIIMVTPSYMLNIIEEFQRQGLDAAQSSLQVGIFGAEPWTEAMRAEIEQRAGLDAVDIYGLSEVIGPGVASECVESKDGPVIWEDHFYPEIIDPETGEVLPEGAEGELVFTSLSKEAMPVIRYRTRDLTRLLPPTSRSMRRMGKITGRSDDMLIIRGVNVFPSQIEELILKMPKLAPQYQLIVSREGHLDKLDVVGELRPELSGKLAEHETEALARE…
>mprt-ET475_00890
MPVTELDPEERMPRPELQALQLKRLQWTVQHAYENVPPYRQKFAAAGVSPEDIRTLDDVRRLPFTTKADLRETYPFGMFAVPMSQIRRIHASSGTTGRPTVVGYTEGDLQRWAQLVARSLRAAGVRPGMKVHNAYGYGLFTGGLGLHDGAALLGAAVIPVSGGQTARQVQLIQDFEPEVITCTPSYLLTIADAMEQAGIDPASTSLRIGVLGAEPWTNELRGEIERRLGIDAVDIYGLSEVMGPGVASECVETKDGPHVWEDHFLPEVIDADTGEPVADGEAGELVFTSLTKEAFPVIRYRTRDLTRLLPGTARPGMRRIQKITGRDDDMIILRGVNLFPTQIEQLVLGIEALTPHFVLELTKNGRLDAMTVRIERDPSLSVEVCEAAAVVLRQRVKSQ…
>mtim-DIR46_16845
MVQRIALEGELEPIERASRDELQALQLQRLQWTLRHAYENVPHYRAAFDEAGVHPSDLKTLADLARFPFTEKKTLRDNYPFGLFAVPREQVVRVHASSGTTGKPTVVGYTRNDIDTWANVVARSIRAAGGRKGDLVHISYGYGLFTGGLGAHYGAERLGCTVIPMSGGQTEKQVQLICDFKPSIIMVTPSYMLNIVEEFARQGIDPATSSLKVGIFGAEPWTDAMRREIETRAGIDAVDIYGLSEVMGPGVASECIESKDGPVIWEDHFYPEIIDPDTGEVLPDGEEGELVFTSLTKEALPIIRYRTRDLTRLLPPTSRAMRRMGRITGRSDDMLIIRGVNVFPSQIEELILKMPALAPQYQLVVARDGHLDMLEVLGELRDASLPPDSVDALCRELQH…
>mts-MTES_2786
MTLTTASRPDFLASVDPTGIPLESLRALQLERLQWTVRHAYDNVALYRRKFDEAGVGPDDIRSLDDIRLLPFTTKADLRETYPFGMFAVPMPDVRRIHASSGTTGRPTVVGYTAGDLDRWADLVARSLSAAGIRAGDRVHNAYGYGLFTGGLGAHAGIERLGATVIPMSGGQTARQAQLIQDFEPDAILCTPSYLLTIADALEAAGVDPRSTSLRVAVLGAEPWTNEMRREIERRLDIVAVDIYGLSEVMGPGVASESALTKDGPHIWEDHFLPETIDGDTGAPVADGELGELVFTSLTKEAFPVIRYRTRDLTRLQPGTAFPAMRRIEKITGRNDDMIILRGVNLFPTQIEEIVLGIEKLTPHFVLELRREGRMDAMTVRIERHPALEREVCEAAGVV…
>nal-B005_5190
MASQDTTTHSAGTELRRRLGPTPEPGTLDPAERMSVDELRALQFDRLRRTLEHAYTNVPLYRRRFDEAGVRPEDLRTLEDLALFPHTTKDDLRDNYPFGMFAVPQERVSRIHASSGTTGKPTVVGYTKEDIDVWADVVARSIRAAGGRPGDKVHVSYGYGLFTGGLGAHYGAERLGCTVIPASGGQTAKQVQLIQDFRPEIIMVTPSYMLTLLDEFERQGIDPRSTSLRIGIFGAEPWTERMRLEIEERFDINAVDIYGLSEVMGPGVANECVETKDGLHIWEDHFYPEVLDPITREALPDGENGELVFTSLTKQAMPVIRYRTRDLTTLRPGTARPMRRMDKVTGRSDDMIILRGVNVFPTQIEEIVLGLDGLAPHFQLVLTKEGRLDRMEVRVEAAP…
>naqu-ENKNEFLB_03446
MEDLGPRPGDLETIETASVDELRALQTERLRWSVRHAYEHVPHYRASLDAVGVHPDDVRELEDLARLPFTAKADLRENYPYGMFAVPREQVVRVHASSGTTGRPTVVGYTRDDIDTWAHVMARSIRAAGGRAGHVLHNAYGYGLFTGGLGAHYGAERLGCTVVPVSGGMTERQVQLIVDFEPDLIMVTPSYMLAIVDEMERQGVDPRGTSLRVGIFGAEPWTNDMRREMEQRLDMHAVDIYGLSEVIGPGVAAECVETKDGLTVWEDHFYPEVVDPVTGQVLPDGEEGELVLTSLTKQAMPVLRYRTRDLTRLLPGTARTMRRIEKITGRTDDMIILRGVNLFPTQIEELILSLPALSPHFQCVLERTGRLDSMVVVVERREGVDPATADRAGAELQLL…
>nat-NJ7G_1908
MSQSRTPLENSHESLSRDELRALQDKRLRETVAHAYENVDLYRTAFDEAGVDPAAIDGVDDLSLIPMTTKADFRTAYPDGLFAVDESDLQRIHASSGTTGKPKIVGYTETDIDVWSEVVARSLRAAGVEPGETLQNGYGYGLFTGGLGLHYGAETLGVTVIPIGGGQTQRQVELLQDLESDALSCTPSYSLYLAETAREMGVDVRDLPLETVIFGAEPCTDPMREEIEERLDVTGVDIYGLSEVIGPGVSMECHEAQDGLHIWEDHFYPEVVDPKTGDPLEEGEEGELVLTSLTKEALPVLRYRTGDLTTLNYDTCDCGRTMVRMDNVTGRADDLLIVRGINLYPSEVEDVVLEFEEIAPFYRIDIDRENNLDRMTLTVEREPETTADLDDLRDRIRNR…
>nda-Ndas_2486
MASHDTTTLPAGATARLGQAPAPEILDPAERMSVDELRALQLKRLRWTLEHAYANVPLYRRKFDEAGVRPEDLRELADLRHFPHTTKADLRDNYPFGMFAVPQDRVSRIHASSGTTGRPTVVGYTREDIDTWAEVVARSIRAAGGRPGHKVHVSYGYGLFTGGLGAHYGAERLGCTVIPASGGQTAKQVQLIQDFEPDIIMVTPSYMLTLMDEFEHQGIDPRTTSLKVGIFGAEPWTEKMRTEIEERFDIHAVDIYGLSEVMGPGVANECVETKDGLHVWEDHFYPEVLDPVTQDVLPDGSNGELVFTSLTKQAMPVIRYRTRDLTALRPGTARPMRRMDKVTGRSDDMIILRGVNVFPTQIEEIVLGLDGLAPHFQLVLTKEGRLDRMAVRIEAAPDC…
>nfa-NFA_21660
MSSVAPASPQTLGDRIEFASRDEISALQLDRLKWSLAHAYANVPHYRAAFDAAGVHPSDLTDLADLAKFPFTTKQDLRANYPFGMFAVPQEQVSRIHASSGTTGQPTVVGYTAGDLDNWADLIARSLRAGGVRPGDKVHIAYGYGLFTGGLGAHYGAERLGCTVIPMSGGMTQRQVQLITDFRPDAIMVTPSYMLTILDEMITAGVDPAATSLRVGVFGAEPWTETMRVELEQQLGIDAVDIYGLSEVIGPGVAMECAETKDGLHIWEDHFYPEIIDPETGAVLPDGEEGELVFTSLTKEAMPVIRYRTRDLTRLLPGTARSMRRMQKITGRSDDMIILRGVNLFPTQIEELILTVPVLAPQFQCVLDRPARMDVLTVRVETRPGVTGEQMAAAARDLR…
>ngv-CDO52_05815
MRELTEHDTQPSPSTRARRLGSAPDPALLDPMERVSRDMLEEHQLRQLKRTLRHAYDHQPFYRRKCDAAGVAPEDLRGLADLERFPFTTKQDLRDAYPFGAFAVPMDRVVRVHASSGTTGRATVVGYTQGDLDIWSDLVARCIRASGGRPGEKVHVAYGYGLFTGGLGAHYGAERLGCAVIPVSGGQTARQVQLIRDFGPETIMVTPSYLLTIADEFRAQGLDPRATSLRTAILGAEPWTEDMRAEIEETFDLDAVDIYGLSEVMGPGVANECVETKDGLHVFEDHFLPEIVDPIDGTRLPDGAAGELVFTSLTKEALPIVRYRTRDLSRLLPGTARPAFRRMAKVTGRSDDMIILRGVNLFPSQVEEQVLRIGALAPHFQLVLRRPHRLDELTVRVEH…
>nho-HWV23_12675
MSWSSVETADRESIRELQDERLRETVERAYENVDFYRRALDDAGVTPADIDGVDDITALPMTTKEDFRDEYPDGLFAVDDADLRRVHASSGTTGKPKIVGYTQNDLDVWSEVVARSLTAAGVSPGNTVQNAYGYGLFTGGLGVHNGIEELGASVIPIGGGQTQRQIELLEDLESDALTCTPSYALYLAETAEEHGIDIRDLPLSTVIFGAEPCTEPMRNEIEERLDITGVDIYGLSEVMGPGVSNECHEAQDGLHVWEDHFYPEVVDPETGEPLPEGEEGELVLTSLTKEALPVLRYRTGDLTTLTYDECECGRTMVRMDNVTGRADDLLIVRGVNLYPSEIEDVVLEFDEVAPFYRIDLYRENNLDRLELQVEREPDASFETDELRGRIKRRLSNVLS…
>niy-FQ775_02680
MKDLTPRKDDLEPIEIASRDEISALQLQRLKWSLKHAYANVPFYKKSFDDAGVHPDDLKTLSDLSKFPFTVKTDLRDNYPFGMFAVPREQVMRIHASSGTTGKPTVVGYTRNDLDVWATCMARSMRASGTRPGDIVHIAYGYGLFTGGLGAHYGAEKLGCTVVPVSGGMTTRQVTLIEDFRATTIMVTPSYVLSILDEYRAQGLDPRESPLQVGIFGAEPWTNAMRSEIEQAFDMHAVDIYGLSEVMGPGVANECVETKDGLHIWEDHFYPEIIDPQTGEPVADGERGELVFTSLSKEAFPIIRYRTRDLTRLLPGTARSMRRMEKITGRSDDMMILRGVNVFPTQIEEQILALDGLAPHFQIELTREGRMDEMTVHVEAVVTHASADARKASAAALRE…
>nmg-Nmag_1029
MGYTQRETVPRTEIRELQNERLRETVRTAYENVDFYRDELEAAGVAPADIQTVEDIHALPFTTKEDFRDEYPDGLFAVGDEDVQRIHASSGTTGKPKIVPYTEGDIDVWSEVVARSLAAAGVEPGDTVQNAYGYGLFTGGLGLHYGIEELGATVIPVGGGQTQRQIELLQDLESDSLCCTPSYSLYLAETAAEMGIDVADLPVSTVIFGAEPCTDPMREEIEARLGVTGIDLYGLSEIIGPGVSIECHEAQDGLHIWEDHFYPEVIDPTTGEVLPEGEEGELVLTTLSKAALPVLRYRTGDLTTLTTDECDCGRTMVRMDNVTGRADDLIIVRGVNCYPSEIEDVVLEFDAVEPYYRIDLTREDGLDRMAVTVEHEAGLSGAERKTLRDRLLTRLENVL…
>nmk-CHR53_20340
MYNPEIETMSRTEIEKLQLSRLQQTVNRVYENVPFYKSKFDELGITPNDIESLEDVKKLPFTKKKDLRDQYPFGLFAVPMDEVNRIHGSSGTSGKPTVVGYTKNDIKNWASIVARGIVTAGGRKGDIFHNAYGYGLFTGGLGLHYGAEELGVATVPISGGNTDRQITIIDDFKPRGICGTPSYILNIVEHMEQIGMNPRETSLEYGIFGAEPWTEEMRATLERKLDIKAIDIYGLSEVMGPGVAIECIEAQDGLHIAEDHFFIEVLNPDTLEPVEDGQDGELVFTSLTKEALPIIRYRTGDIASITREKCKCGRTHTRMSRLKGRTDDMLIIRGVNVFPSEIERVLLQIEGLVPNYQIHLIKKGSLDSVELHVEIENELYQKVGQDLTHSEIQKLKRGI…
>noo-FE634_18325
MEDLSPRPGDLEAIETASVDELRALQTERLLRTVRHAYDNVPHYRASFDAAGVHPDDVRELGHLARLPFTAKADLRDNYPFGMFAVPREQVVRLHASSGTTGKPTVVGYTRADVDMWADVVARSIRAAGGRAGHVLHNAYGYGLFTGGLGAHYGAERLGCTVVPVSGGMTERQVQLIQDFRPDLIMVTPSYMLSVVDEMERQGIDPRSTSLKVGIFGAEPWTNDMRREMEERLDMHAVDIYGLSEVIGPGVASECVESKDGLHVWEDHFYPEVVDPVTGEVLPDGEEGELVLTSLTKQAMPVIRYRTRDLTRLLPGTARTMRRMEKITGRTDDMIILRGVNLFPTQIEELILRTPELSPHFQCVLDREGNLDSLTVLVERREHAAPGAAAEAGVRLKGL…
>nou-Natoc_1116
MAGTTERAAREERRELQAERLNETVAHAYENVPFYRERLDEAGISPEDVQSVEDIELLPFTTKENFRDEYPDGLFAVDDDELLRIHASSGTTGKPKIVGYTERDLELWDEVMARSMAAAGIDSSDTVQNAYGYGLFTGGLGFHAGAEELGATVIPSGSGNTRRQVELARDLGSDVLACTPSYALYFAETAHEMGVDPRELPLSTVLYGAEPCTEPMRAELEERLGAVGIENYGLSELIGPGVAVECREAQNGMHVWEDHFYPEVIDPKTGETLPEGAEGELVLTSLSKEALPVLRYRTGDLTSLTTDECGCGRTTARMDSVTGRADDQFVVRGVSLYPSQIEDVVLEFDAVAPYYRIDLSREDELDRMALTVELTTGFDGDRESLREAVLDRLTNVLSI…
>npn-JI59_20000
MLANELLDLQTLRALQFDRLKASISNAYGGNPAWRAKCDAANVGPDDLQSLSDLARFPFIAKADLREAYPFGFFATPMDDIVRIHASSGTTGKPTVVGYTRDDITTWSAVVARSIHAAGGRPGMKVHVAYGYGLFTGGLGAHYGAESLGCTVIPMSGGQTEKQIQLITDFQPDIIMVTPSYMLTLIDAMRKRGIDPKSTSLKIGIFGAEPWTDTIRHEIESATGITAVDIYGLSEVIGPGVAQEYGRAKGSPTIWEDHFYPEIIDPETGAVLPEGEEGELVFTSLTKQAMPIIRYRTRDLTRLLPGDIGPMRRMARITGRSDDMLIIRGVNVFPSQIEEQILRISGLAPHYEIEITRPDRLDIVKLRVECREVVDDVQQKNYRSELVHHIKTIIGISTD…
>nsal-HWV07_03845
MPYQDVEAVSRDDLRGLQTDRLRETVRNAYENVPFYRERLEEADVAPDDIDSLDDIRELPFTTKEDFREEYPDGLFAVDHSDIERIHASSGTTGKSKIVAYTDKDMQVWREVMARSLVAAGVTPDDIVQNAYGYGLFTGGLGVQTGTEELGAGIIPIGGGDTDRQIEFMQDLESDALTCTPSYALYLAETAREQGVDVRELPLETVIIGAEPFTEPMREEIEHELGVTAVDIYGLSEIIGPGIAMECAAAQDGLHIWEDRFLPEVVDPETGEPVDDGERGELVLTTLSKDALPVLRYRTGDITSLTREPCDCGRTHARMENVRGRTDDLLVVRGINVYPSQIESVVLDLEGVAPQYRIDIRREGQLDTLELTIERRENADAEAVERRVRETLDSTLDVS…
>orm-HTY61_02755
MKDIAPARHELDPIEIASRDEIAALQLERMKWSLRHAYENVPFYTEAFDKAGVHPDDLKDLSDLARFPFTVKQDLRDNYPFGMFAVPREQVVRIHGSSGTTGKPTVVGYTRNDIDNWATVVARSMRASGTRPGDVVHVAYGYGLFTGGLGAHYGAEKLGCTVVPVSGGMTARQVTLIEDFKASTIMVTPSYMLSILDEYRAQGLDPRESPLQVGIFGAEPWTNAMREEIEQAFDMHAVDIYGLSEVIGPGVANECVETKDGLHIWEDHFYPEVIDPVTGEVLPDGEQGELVFTSLTKEAFPIIRYRTRDLTRLLPGTARTMRRMEKITGRSDDMMIIRGVNVFPTQIEEQLLKVPGLAPHFQIELTREGRMDEMTVHVEALADHADEIARATAAADLAE…
>pabs-JIR001_07530
MFQPEWEAMPRDELLRLQLERLRQTVERVYYRVPYYRHRLDEHGIKPEQIGSVEDIIRLPFTRKQDLRDQYPFGLFAVDLSEVKRLHASSGTKGKPTVVGYTRRDLDNWADLCARTIVAAGGRPGDVFHNAYGYGLFTGGLGVHAGAERLGVTLVPASGGNRTRQVTLIEDFKPRGIAGTPSFILSLAETMEEMGKDPASSSLVYGIFGAEPWSEGMRRTLEEKWGIHAVDIYGLSEVLGPGVSIECWQAKNGLHIAEDHFLVEVIDPDTGEPLPDGETGELVFTTLTKEAIPVIRYRTGDIAAVYREPCVCGRTHARMSRIKGRVDDMLIIRGVNVFPSELEHVLLQVKEVTPHYQIIITREGTLDHFTVEVEVSESFKERIGDCPLSEHADGARLTD…
>paew-KIH87_11980
MTGNESGLHAIESASIDELRSLQLERLKKTLNHVYENSPVYKAKFDQHGVHPDDLKTLEDLSKFPMTTKADLRDNYPFGMFCVPMEKVVRIHASSGTTGKPTVVGYTQEDIDIWADVVARSIYAAGGRPKDKVHIAYGYGLFTGGLGAHYGAERLGCAVIPMSGGQTAKQVQLIKDFDPDIIMVTPSYMLNIADEFARQGLDPDSLSLRTGIFGAEPWTEAMRTEMQRRLSMDAVDIYGLSEVMGPGVASECIETKDGPTIWEDHFYPEIIDPVTGEVLPDGEEGELVFTSLTKTAMPVIRYRTRDLTKLLPGTARTMRRMGKITGRSDDMLIIRGVNVFPTQIEEQICQLEGLSPHYQIEISKRGNMDSVNIQVEQSHDAGSKDPSYLGNELSKLIKT…
>pala-CO695_03815
MSMTQHNRLDTTKSLDPRENIDPIEFASRDEIEALQFSRMKWTLTHAYENVPMYRKKFDAAGVHPDDFKQLSDIEKFPYTTKQDLRENYPFDTFAVPMDQITRIHASSGTTGRPTVVGYTQQDIDNWADLIARSLRSAGATRGDKVHVAYGYGLFTGGLGAHYGAERLGAAVIPMSGGQTEKQAQLIVDFKPDIIMVTPSYCLSIIDELEKIMGGDASKCSLRIGVFGAEPWTESLRAEIETRLGIKALDIYGLSEVMGPGVAMECADSSESGPTIWEDHFYPEIICPNTLKTLGDGEHGELVFTTLTKEAMPVIRYRTRDLTHLKAGENRQMRSIGKITGRSDDMMIIRGVNVFPSQIEEQIMQFKELSPHYQLEIGRKGNMDNLSVRVELKHPDQLT…
>pami-JCM7686_1144
MENLTPNPKDLDPIELASRDEIEALQFHRMKRSLKHAYENSPFFRKRFIEADVHPEELKTLKDIAKFPFTYKQDLRDTYPFGMFAVPQNQLSRIHGSSGTTGKPTVVGYTKNDIDTWANLIARSIRAGGGRPGDILHNAYGYGLFTGGLGAHYGAERLGCTVVPISGGGTERQVTLINDFKPRVIMVTPSYMLSILDEFRRQGLDPRKSSLAVGIFGAEPWTNAMREEIEDAFDMHAVDIYGLSEIMGPGVAMECVETKDGLHFWEDHFYPEIIDPATGEVLPDGEMGELVITTLTKEALPMVRYRTRDLTRLLPGTARSMRRIEKITGRSDDMIILRGVNVFPTQIEEQILKCEFLAPHFHIELCREGRMDGMIVHVECAPEGTDQDARAKSAKDLAH…
>park-LSG25_04410
MSESKSPKRGRDAIEHASQDELRSLQLERLQWSLKHAYDNVPHYKKSFDAAGVHPGDLKQLSDLSRFPFTTKQDLRDNYPFKMFAVPREQVTRIHASSGTTGKPTVVGYTARDIDIWSDLVARSIWAAGGRPGDIVHVAYGYGLFTGGLGAHYGAERLGCSVIPMSGGQTEKQVQLIHDFEPKVIMVTPSYFCNIIEEMERQGHDPHKSSLRIGIFGAEPWTGQMRADIEARCGIDAVDIYGLSEVMGPGVAMECVESKDGPVVWEDHFFPEIINPATGEPVADGEAGELVFTSLTKEAMPVIRYRTRDLTRLLPPTSRSMRRIDKITGRSDDMLIVRGVNLFPTQVEEIVLKIPELAAQYQLVLTRSGNLDELEILTEVRPEHNHLGEAEREGLAAKL…
>pbro-HOP40_18170
MTTTARRLGDAPAPDTLDPAERMSVDELRALQLGRLQWTLRHAYENVAHYRHAFDAHGVHPDDCRELGDIAKFPTTSKADLRDNYPFGMFAVPQADVRRVHASSGTTGKPTVVGYTEGDIDRWSDLIARSLRAAGARPGQKVHNAYGYGLFTGGLGAHYGIEKLGATAIPISGGMTPRQVQLITDFEPDVIMVTPSYLLTIIDEFERQGIDPRSSSLKVGVFGAEPWTEQMRLEIEERMDIHAVDIYGLSEVMGPGVSQECVETKDGLHVWEDHFLPEVVDPLDATPLADGEEGELLFTSLTKEALPIIRYRTRDLTRLLPGTARPAMRRMQKITGRSDDMIILRGVNLFPTQIEEIVLRTPGFAPHFQLELTTQGRLDALSVRVEARHDTTPERRAAA…
>pcal-BV455_03361
MILHRIETASRAEMEALQLERLQQTVKRVYEHVPFYRQKLDENGVKPEHIRTLDDVKKLPFTTKKDLRDHYPFGLLAVRIQDCVRVHASSGTSGKPTVVAYTKNDIDHWADVVARAVTIAGGEPGHIVHNAYGYGLFTGGLGLHYGSERLGAVTVPVSGGNTDRQIMIIEDFQPDIICGTPSYVLNIAERMKELGKDPRKTSLKYGIFGAEPWSEEMRRTLEEEFAIKACDIYGLSEVIGPGVAMECHEAQNGLHVAEDHFFVEVINPETLEPVEEGKEGELVFTSLTKEAFPVIRYRTGDVASITKERCICGRTTIRMSRIKGRVDDMLIIRGVNVFPSEIEHHLLTVPELAPHYQLHLFRKGTLDVVELQVEVCDRFYQEVGGNLHDERVHSLVKEI…
>pde-Pden_4801
MHPLAPERKELDPIEIASRDEIEALQFHRMKRSLKHAFENSPFYRNRFIEHDVHPEDLKSLADIAKFPFTGKQDLRDTYPFGMFAVPQSKLVRIHGSSGTTGKPTVVGYTQADIDHWANLIARSIRAAGGRPGDILHNAYGYGLFTGGLGAHYGAERLGCTVVPISGGMTERQVTLIDDFKPRIIMVTPSYMLSILDEFRRQGLDPRQSSLKIGIFGAEPWTNAMRQEIEEAFDMHAVDIYGLSEVMGPGVAMECVETKDGLHIWEDHFYPEIIDPVTGEVLPDGEIGELVFTTLTKEGLPMVRYRTRDLTRLLPGTARSMRRIEKITGRSDDMIILRGVNVFPTQIEEQILKCQGLAPHFQIELSRSGRMDSMTVHVECAPDMTDEAARAKSAKELAH…
>pdw-BV82_5056
MNMQIPNAPVLDPLETASIDELRQHQLQRLRWSLSHAYQNVPMYRQRFDELGVHPDDIRSLDDLARFPFTCKADLRDNYPYGLFAVPLHDVVRLHASSGTTGKPTVVGYTQNDINTWANVVARSIRAAGGRRGDKVHVAYGYGLFTGGLGAHYGAERLGCTVIPMSGGQTEKQVQLIRDFQPDIIMVTPSYMLNLADEIERQGIDPHSLALRLGIFGAEPWTPELRSALEARLGIEALDIYGLSEIMGPGVAMECAESKDGPTVWEDHFYPEIIDPVSGAVLPDGELGELVFTSLSKEALPMIRYRTRDLTRLLPGTARPMRRIDKITGRSDDMLIIRGVNVFPTQVEEQLLKIKQFSEIYEIHLYRKGNLDSVDVHVELKSEHQHLDPARQQDLCSEL…
>pdx-Psed_2696
MSTATRRLGDAPDPTLLDDAERMSVDELRALQLQRLQWTLRHAYENVPFYKASFDAAGVHPDDCRELADIARFPTTTKADLRDNYPFGMFAVPQEQVRRVHASSGTTGRPTVVGYTERDIDTWATVMARSIRAAGGRPGHKVHNAYGYGLFTGGLGAHYGIEKLGATAIPVSGGMTPRQVQLIQDFRPELIMVTPSYMLTVVDEFEKQGIDPRTSSLQVGIFGAEPWTEQMRLEIEDRMDMHAVDIYGLSEVMGPGVSQECVETKDGLHVWEDHFLPEVIDPVEGTPLPDGERGELLFTSLTKEALPIIRYRTRDLTTLRPGTARPGMRRMDKITGRSDDMIILRGVNVFPTQIEEIVLRTAGLAPHFQLVLTTQGRMDALGVRVEARPSTPADRRDAA…
>pez-HWQ56_15160
MNMHLNPDALLDPFETASVDRLREHQLQRLRWSLGHAYQNVPLYRQRFDALGLHPDDLKTLDDLAAFPFTGKNDLRDNYPYGMFAVPLQDVVRLHASSGTTGKPTVVGYTQNDIDTWANIVARSIRAAGGHKGDKVHISYGYGLFTGGLGAHYGAERLGCTVIPMSGGQTEKQVQLIRDFDPDIIMVTPSYMLNIADELERQGIDPSSLALRLGIFGAEPWTDELRGAIERRLGIQAQDIYGLSEIMGPGVAMECADSRGHPTLWEDHFYPEIIDPVTGQVLPDGAFGELVLTSLSKEALPMIRYRTRDLTRLLPGSGRPMRRMDKITGRSDDMLIIRGVNVFPTQVEEQVLKTKQLCECYEMHLYRHGNLDSVDIHVELRPEHLLLGSAEQQAVCSEL…
>pfl-PFL_3132
MNMPIAGTVPDALLDPMETASIDHLRQHQLERLRWSLNHAYDRVPLYRQRFDQLGVHPQDIKRLEDLAHLPFTTKADLRDHYPYGMFAVPMDQVVRLHASSGTTGKPTVVGYTRNDIDTWAQVVARSIRAAGGRPGDKVHISYGYGLFTGGLGAHYGAERLGCTVIPMSGGQTEKQVQLIKDFQPDIIMVTPSYMLNIADEIERQGLDPHQLALRLGIFGAEPWTDELRSAIEQRLGITALDIYGLSEIIGPGVAMECAQTRDGPTLWEDHFYPEIIDPITGQVLADGELGELVLTSLTKEALPMIRYRTRDLTRLLPGTARPMRRIDKITGRSDDMLIIRGVNVFPTQVEEQVLKVGQLAPCYEIHLYRHGNLDSVDIHVELKPEHQQLGDEQQRALC…
>pgv-SL003B_2153
MEDLAPRPGDLDPIETASRDEIEALQLARLKATLAHAYANSPFYRARFDAAGVHPDDLRTLSDLSKFPFTVKTDLRDTYPFGMFAVPREQIVRLHASSGTTGKPTVVGYTRRDIDTWADVVARSIRASGGRPGDIVHVAYGYGLFTGGLGAHYGAEKLGCTVVPISGGMTERQVTLIADFRPRIIMVTPSYMLSILDEFRRQGIDPRETSLAVGIFGAEPWTNAMRTEIEQAFDMHAVDIYGLSEVIGPGVANECVETKDGLHIWEDHFYPEIIDPVTGEVLPDGSEGELVFTSLTKEALPIIRYRTRDLTRLLPGTARSMRRMEKITGRSDDMIILRGVNVFPTQIEELILKCRGLAPHFQIELTRDGRLDMMTVNVEATPAQASAEARAASARELAH…
>phh-AFB00_03455
MSTATGDAPAAELLDPAERMSLDELRALQLQRLQWTLRHAYTRVPHYRAAFDAHGVHPDDCRELADIAKFPTTTKADLRESYPFGMFAVPREQIARIHASSGTTGRPTVVGYTAGDVDNWATLVARSIRAAGGRPGHRVHVAYGYGLFTGGLGAHYGAEKLGATVIPMSGGMTPRQVQLIVDFQPEIIMLTPSYMLTLIDEFERRGVDPRSTALQVGIFGAEPWSERMRTEIEERTGIHAVDIYGLSEVMGPGVSQECVETKDGLHVWEDHFLPEVVDPLDGTSLPDGEEGELLFTSLTKEGLPIIRYRTRDLTTLLPGTARPQMRRMARVTGRSDDLIILRGVNVFPTQIEEIVLRTPGCAPHFQLVLTTEGRMDALAVRVEARPDAPAERRERAAAD…
>phn-PAEH1_04420
MSVSTQHVGKDRIEHASRDEIQALQLERLKWSLQHAYDNVPHYRKKFDEAGVHPSDLKQLSDLAKFPFTTKNDLRENYPFGMFAVPREQVSRIHASSGTTGKPTVVGYTAQDISNWADLVARSLWAAGTRPGDIVHVAYGYGLFTGGLGAHYGAERLGCSVVPMSGGQTEKQVQLIRDFQPSTIMVTPSYFCNILEEMERQGMDPHDSSLRIGVFGAEPWTGQMRADIEARGGLDAVDIYGLSEVMGPGVAMECAETKDGPVIWEDHFYPEIINPETGEPVADGEEGELVFTSLTKEAMPIIRYRTRDLSRLLPPTARNMRRMGKITGRTDDMLIIRGVNLFPTQVEELVLAIPELAAQYQLIVSRNGNMDELEVLAEIRSEFEHFDQDRRDALCSRLR…
>pin-Ping_0660
MTIYNKLESIEKASSEDLRALQFERMKWTIEHAYQNSPMYKKKFDDAGVQPSDFQCLEDINKFPYTTKEDLRQNYPFGTLAVPMKDVVRVHASSGTTGKPTVVGYTQNDIDTWATIVARSIRAAGGSSEDIIHIAYGYGLFTGGLGAHYGAEKLGATVIPMSGGQTEKQIQLIEDFKPTIIMVTPSYCLNLIDELEKKHGGDASNCSLKIGIFGAEPWTDSMRKEIENRLGIKALDIYGLTEVMGPGVAMECAETADGPTIWEDHFYPEIVNPVSGDVLPDNEHGELVFTSLTKEAMPVIRYRTRDLTRLLPGTARTMRRMDKITGRSDDMLIIRGVNVFPSQVEEQILSVAGFDPHYQLEINKQGNLDTLTVKVELKGTIDNQTSINMVTELKHRIKT…
>pks-IE339_03950
MIIHDVETYSREKMKALQFSRLKQTIKRVYNKVPFYKRAFQELGLTEDKIQHINDVTKLPFTKKGDLRDHYPFGLFATDMKEVVRIHASSGTSGKSTVVGYTKADIESWGELTARSLALIGGKPGDMLHNAYGYGLFTGGLGIHYGAERLGMTTIPISGGNTSRQITVIEDFAPTVIAGTPSYVLKIAEEMEELGKDPARSSLKFGIFGAEPWSEEMRRVLEAKWGIKACDIYGLSEVMGPGIAAECHEAQDGLHIAEDHFLVEVIDPNTLEPVADGTEGELVFTTLTKEAFPVIRYRTGDIASITRTPCKCGRTTTRMSRVKGRIDDMLIIRGVNVFPSEIEHFLIQIGDIAPHYQLHLRREGVLDVVELHVEVNQDIYYALNSDIQHPKLNEIIQKI…
>pkt-AT984_11960
MSARIPAPGELDPIETASRDELQALQLQRLRWSLAHAYDNVPHYKAAFDAAGVHPSDLKTLADLSRFPFTTKHDLRDNYPFGLFAVPQNQVARIHASSGTTGKPTVVGYTAKDIDTWAGLVARSIRAAGGRAGDIIHIAYGYGLFTGGLGAHYGAERLGCTVIPMSGGQTEKQVQLIQDFKPKIIMVTPSYMQVIIEEFARQGLEAEASSLKIGIFGAEPWTEAMRREIEAKAGIDAVDIYGLSEVMGPGVASECVESKDGPVIWEDHFYPEIIDPETGAVLPDGSEGELVFTSLSKEALPIIRYRTRDLTRLLPPTSRAMRRMGKIVGRSDDMLIIRGVNMFPTQIEELVLQEPQLSGQYQIVVSRDGLLDAVEVRCELQMAAVGQADVGAIAKSLQH…
>plv-ERIC2_c09990
MLQLERLRRTVKRAYYNVPFHRTALDRCGLTPDDIQSQDDLKRLPFMRKSDLRKHYPFGLFSARMKEIVRLHGSSGTKGKPVVVGYTKQDIETWAEIVARAICCAGGRPGDIFHNAYGYGLFTGGLGLHYGIERLGAVAVPVSGGNTYRQIMLIQDFKPRGLSGTPSYILNLVEEMRKQGINTRETSIEYGIFGSEPWSEEMRSHLEDALGIKALDIYGLSEVLGPGVAIECCEAQDGLHIAEDHFLAEVIDRETGETLPFGKEGELVFTSLTKEAFPVIRYRTGDIASLDPGLCKCGRTTMRMSRVKGRVDDMLIIRGVNVFPTELEAVLLSFDQLAPHYQVAIERDNALDRFEVHCEVTPEYRNRVGGVEENKEVAELVKDMGKAIKSSLGVSVVLH…
>pmad-BAY61_28560
MKAPSVPSAPEENLSVDELRALQLTRLQWTLRHAYDNVEWYRKKFTESGVHPDDCKTLDDIVKFPCTTKNDLRQNYPYGMFAVPRRDVARIHASSGTTGQPTVVGYTRSDLDNWAGLVARSIRAAGGRQGDIVQVSYGYGLFTGGLGAHYGAEELGCTVIPASGGMTARQVRLIADLRPDVIMVTPSYLLTILDEFERQGIDPATSSVRVGILGAEPWTEQMRAEIEQRMNIDAVDIYGLSEVMGPGVAQECVETKDGLHIWEDHFLPEIIDPIDNGTLADGEHGELVFTSLTKQALPIIRYRTRDLTRLRPGTARPAHRRMEKVTGRSDDLIILRGVNLFPTQIEEIVLRVDGLSPHFQLVLSKKDRLDQLTVHVEAEPSTTTDRRSVAATEIVAAVR…
>pmk-MDS_2866
MTLAAPQGLAHKNKSSETMNMYHDAKRALLDPIETASVDELRQHQLERMRWSLKHAYANVPLYRRRFDEAGVHPDDLKSLDDLAKFPFTGKNDLRDNYPFGMFAVPQSEVVRVHASSGTTGKPTVVGYTQNDIDTWANVVARSIRAAGGRKGDKVHVSYGYGLFTGGLGAHYGAERLGCTVIPMSGGQTEKQVQLIRDFQPDIIMVTPSYMLNLADEIERQGIDPHKLALRLGIFGAEPWTAELRRAIEERLGITALDIYGLSEIMGPGVAMECAETKDGPTIWEDHFYPEIIDPVTGEVLPDGQMGELVFTSLSKEALPMIRYRTRDLTRLLPGTARPMRRMDKITGRSDDMLIIRGVNVFPTQIEEQILKIPQLAEVYELHLQRTGNLDSIDVHVEL…
>pmui-G4G71_14895
MNMYHDAERALLDPMETASVDELRQHQLERLRWSLKHAHDNVPLYQKRFAEAGVHPDDLTSLDDLAKFPFTGKNDLRDNYPYGMFAVPQNEIVRLHASSGTTGKPTVVGYTQKDIDTWANVVARSIRAAGGRKGDKVHVSYGYGLFTGGLGAHYGAERLGCTVIPMSGGQTEKQVQLIRDFQPDIIMVTPSYMLNIADEIERQGVDPHSLKLRLGIFGAEPWTAELRRAVEERMGITALDIYGLSEIMGPGVAMECAETKDGPTVWEDHFYPEIIDPATGAVLPDGQYGELVFTSLSKEALPMIRYRTRDLTRLLPGTARPMRRIDKITGRSDDMLIIRGVNVFPTQVEEQVLKIRQLAECYEIHLHRNGNLDCIDVHVELRHDQQNLSADEQKAIGSE…
>pnp-IJ22_51830
MNRRLFNPKLEQLTREEIKQLQWKKLKFLLEHQYARNPFYRNLFDRHKIKPDDIHHFDDFRNKVPRISKQDLVADQQANPPFGSRTWMKKEQLIGLYMTSGTSGLGQEVYGRSRADQEYAGQTWAMGLHWSGVNRGDTCYNTWPGSAGQLAGPDSLTQSYVHLGVLSMHVGTQRSEDKLKMMLRFKPNQITIVPAYLTRLSVLCTEMGIDPRKEFPELKSIMLATECYSPAWVEKMEAFWGAKLFEMYGSTQQGGGLGFTCEHGVLHNGTRGHIHIFEHMSYVEVLNRETGEPVKPGEEGEIVLTNLDREAAPLIRFSTDDKVVFLPHHTCSCGRAFDAFEAGSIARYDDMIKIKAVNVWPAAIESILFHYDEVEEYRGKVYMEENGTEEVLITLEFKS…
>por-APT59_12620
MNLPLDANRALLDPLEIASLDSLRQHQLDRLRWSLKHAYENVPLYRRRFEEAQVHPDDLHSLDDLARFPFTGKSDLRDHYPYGMFAVPQHEIVRLHASSGTTGKPTVVGYTQGDIDTWASVMARSIRAAGGRKGDRVHIAYGYGLFTGGLGAHYGAERLGCTVIPMSGGQTEKQVQLIRDLQPDIIMVTPSYMLNLADEIERQGVDPHELRLRLGIFGAEPWTAELRRVVEERLGIVALDIYGLSEIMGPGVAMECAETKDGPTVWEDHFYPEIIDPVSGAVLPDGEYGELVFTSLSKEALPMIRYRTRDLTRLLPGTARPMRRIDKITGRSDDMLIIRGVNVFPTQIEEQVLKAGILAEVYELHLSRQGNLDSIEVHVELRHELQHLAATEQAQIAQE…
>poz-I0K15_10345
MKDLTPDPDSLDPIETASRDEIAALQLKRLQWSLGHAYENVPHYRAAFDAAGVQPEDLTDLADLAKFPFTVKQDLRDNYPFGMFAVPREEVVRVHASSGTTGQPTVVGYTRNDLKTWADVVARSMRAAGTRAGDIVHISYGYGLFTGGLGAHYGAERLGCTVVPVSGGMTARQVQLIEDFRPSTIMVTPSYMLSILDCYREAGLDPAASPLNVGIFGAEPWTNAMRAEIEAAFDMHAVDIYGLSEVIGPGVAQECVETKDGLHIWEDHFYPEIIDPETGEVLPDGELGELVFTSLTKEAFPIIRYRTRDLTRLLPGTARAMRRMEKVTGRSDDMMIVRGVNVFPTQIEEQILALEGLAPHFQVELSREGRMDAMVVHVEGADDAVGVVLAERIKERIGV…
>ppb-PPUBIRD1_2493
MACNRWRAAYKNNSSEAMNMYHDADRALLDPMETASVDALRQHQLERLRWSLKHAYDNVPLYRQRFAEYGTHPDDLKCLEDLAKFPFTGKNDLRDNYPYGMFAVPQEEVVRLHASSGTTGKPTVVGYTQNDIDTWANVVARSIRAAGGRKGDKVHVSYGYGLFTGGLGAHYGAERLGCTVIPMSGGQTEKQVQLIRDFQPDIIMVTPSYMLNLADEIERQGIDPHDLKLRLGIFGAEPWTDELRRSIEQRLGINALDIYGLSEIMGPGVAMECIETKDGPTIWEDHFYPEIIDPATGEVLPDGQLGELVFTSLSKEALPMVRYRTRDLTRLLPGTARPMRRIGKITGRSDDMLIIRGVNVFPTQIEEQVLKIKQLSELYEIHLYRNGNLDSVQVHVELR…
>ppru-FDP22_09195
MLNVTGPRAALDPIETASRDEITALQLSRLKATLRAAYEGSPFYRRQFDAAGVHPDDLRSLSDLAKFPFTKKQDLRDNYPFGMFAVPREKIARLHASSGTTGKPTVVAYTKRDIDTWADLVARSIRAAGGGPGDICHVAYGYGLFTGGLGAHYGAEKLGCTVVPVSGGMTERQVTLIEDFRPSIIMVTPSYMLSILDAYAKAGLDPRRTSLRTGIFGAEPWTNAMREEIETAFDMDAVDIFGLSEVMGPGVAQECVETKDGLHIWEDHFYPEIVDPETGAPVPEGEKGELVFTSLTKEAFPIIRYRTRDLTRLLPGTARSMRRMEKVTGRSDDMIILRGVNVFPTQIEEQILKCARLAPHYEIELTRSGRMDSMTVRCEGKAGMDAAESAAAARELSGH…
>pqi-KH389_15255
MNMAALNTAVLDPLETASIDELRQHQLDRLRWSLSHAYQNVPLYRQRFDQLGVHPDEVRSLDDLARFPFTTKTDLRDNYPYGMFAVPMHDVVRVHASSGTTGKPTVVGYTQNDIDTWANVVARSIRAAGGRKGDKVHVSYGYGLFTGGLGAHYGAERLGCTVIPMSGGQTEKQVQLINDFQPDIIMVTPSYMLNLADEIERQGLDPHKLALRLGIFGAEPWTDELRRSIEQRMGITALDIYGLSEIMGPGVAMECAETKDGPTLWEDHFYPEIIDPVTGVVLPDGQMGELVFTSLSKEALPMIRYRTRDLTRLLPGTARPMRRIDKITGRSDDMLIVRGVNVFPTQVEEQVLKIKQFSECYEIYLYRDGNLDTVDVHVELRAECQHYDEAQRRLLTAEL…
>psea-WY02_08835
MTTATKRPGDAPPAELLDPAERMSVDELRALQLERLQWSLRHAYDNVPHYRARFDEHGVHPDDCRELADIAKFPTTTKADLRETYPFGMFAVPRERIARIHASSGTTGRPTVVGYTAGDLDRWAGLVARSIRAAGGRPGHRVHVAYGYGLFTGGLGAHYGAEKLGATVIPVSGGMTPRQVQLIGDFEPEVIMLTPSYMLTLLDEFERQGVDPRSTSLQVGIFGAEPWTEQMRAEIEERAGIHAVDIYGLSEVMGPGVSQECVETKDGLHIWEDHFLPEVVDPLDGTPLPDGSEGELLFTSLTKEGLPIVRYRTRDLTTLLPGTARPQMRRMAKITGRSDDMIILRGVNVFPTQIEEIVLRTPGLAPHFQLELTTRGRLDAMTVRVEARGDTPADRRAPA…
>pses-PSCI_3556
MNMIAANSPASALLDPLETASIDQLRQHQLDRLRWSLKHAYDNVPLYRQRFDERGVHPDDLGTLEDLSQFPFTAKSDLRDNYPFGMFAVPQSEVVRLHASSGTTGKPTVVGYTQNDIDTWANVVARSIRAAGGRRGDKVHVAYGYGLFTGGLGAHYGAERLGCTVIPMSGGQTEKQVQLIQDFQPDIIMVTPSYMLNLADEFERQGIDPHQLKLRLGIFGAEPWTAELRRAMEQRLGITALDIYGLSEIMGPGVAMECAETKDGPTVWEDHFYPEIIDPATGAVLPDGEMGELVFTSLSKEALPMVRYRTRDLTRLLPGTARPMRRIDKITGRSDDMLIIRGVNVFPTQIEEQILKIGQLAQVYELHLHRNGNLDSVDVHVELKHDLQGLAAPQQQQVA…
>psev-USB125703_01950
MSNYPFESKPFNPHELDPEETMSREELEALQLEKLKWTVEHAYENVPMYTKKFDEHGVKPEDLQQLSDLAKFPFTTKEDLRLNYPFGTFAVPMDQVVRIHASSGTTGRPTVVGYTKGDLDRWSTVVARCLRLSGAKPGDMVQNSYGYGLFTGGLGAHSGMEKLGMTVIPMSGGQTDRQIQLIRDFKPRVITCTPSYLLTILDAMRRGGMDPRDTSLEVAVLGAEPWTEAMREEIEEGFGIKACDIYGLSEVMGPGVAGESIEHQDSSTIWEDHFLPEIVDKDDLGKVLPDGEEGELVFTSLSKEAMPVIRYRTKDLSVLLPGDARPSHRRMRKVRARTDDMIILRGVNVFPSQIEELALRVAELSPHFHLELTRPKRMDELTVVIERDPNTPMEEAEKA…
>psin-CAK95_17380
MVDASYKPYGLEPIETASRDEIAALQTERLAWSLKHAYDNVEAYRKKFDAAGVKPQDFKRLEDIAKFPFTTKADLRENYPFGMFAVPQDRIVRIHASSGTTGKPTVVGYTQADIDNWANLMARSIRASGGRPGMKVHIAYGYGLFTGGLGAHYGAERLGCAVIPVSGGMTERQVQLICDFKPDIIMVTPSYMLAILDEFRAKGLDPRESSLSIGIFGAEPWTNQMRGEIEEAFAMDAVDIFGLSEVMGPGVANECVETKDGLHIWEDHFYPEVIDPESGNPLPDGEKGELVFTTLTKEGLPVIRYRTRDLTRLLPGTARTHRRMEKVTGRSDDMMIIRGVNVFPTQIEELLLRCQGLSPHYLIELSRQERLDVATIFVEARPDCGEATTRNAEAAALAM…
>pstg-E8M01_06325
MLDKTRYQPLVDPIERASRDEIAALQTERLKWSLRHAYDNVGAYRRKFDEAGVHPDDFGRLEDLAKFPFTTKADLRDNYPFGMFAVPQDKVVRVHASSGTTGKPTVVGYTRNDVNTWSDVVARSIRAAGGRPGMKIHVAYGYGLFTGGLGAHYGAEKLGCMVIPVSGGMTERQVQLIQDFKPDIIMVTPSYMLAILDEFKRIGADPRQTSLNIGIFGAEPWTNSMRSEIEDAFAMDAVDIYGLSEVMGPGVANECVETKDGLHIWEDHFYPEVIDRVTGQVLPDGEKGELVFTSLTKEAMPIIRYRTRDLTRLLPGTARSMRRMEKITGRSDDMMIVRGVNVFPSQIEEKILTVPELSAHYLVVLTRQDRLDEMDIQVEARPEAIGPEDRQRAGERLAH…
>psv-PVLB_26497
MIANTALLDPMETASVDELRQHQLERLRWSLKHAYDNVPLYRQRFDETGVHPDDLKSLDDLAKYPFTGKNDLRDNYPFGMFAVPQSEIVRLHASSGTTGKPTVVGYTQNDIDTWAGVVARSIRAAGGRRGDKVHVSYGYGLFTGGLGAHYGAERLGCTVIPMSGGQTEKQVQLIRDFQPDIIMVTPSYMLNLADEIERQGIDPHQLALRLGIFGAEPWTAELRRAIEERMGITALDIYGLSEIMGPGVAMECLDTKDGPTVWEDHFYPEIIDPATGAVLPDGEYGELVFTSLSKEALPMIRYRTRDLTRLLPGTARPMRRIDKITGRSDDMLIIRGVNVFPTQIEEQVLKIRQLSENYELHLYRNGNLDSIDVHVELKHELQGLDAEQQKLIGNELGKQ…
>psyo-PB01_19175
MYNPQVETMSRHEMESLQFERLRKTVRKVYEHVPFYSEKFKEVGITPNDIQSLKDLSKLPFTLKQDLRDQYPFGLFAVPQEEVVRIHGSSGTSGKPTVVGYTAKDIDMWAEVVARSIVAAGGKRSDIFHNAYGYGLFTGGIGLHYGAEVLGAAVVPMSGGNTERQITLIEDFKPRGICATPSYMLNIAEKMRERGMDPGQSSMEYGIFGAEPWSEEMREKLEQTFHLKAIDIYGLSEIIGPGVSVECYEAQNGLHVQEDHFYIEVINPETLEPVADGEEGELVFTSLTKEALPIIRYRTGDISSITREKCKCGRTTTRMSRVKGRTDDMMIIRGVNVFPSEVERVLLQVENLVPHYQIHLIRKDAMDSAELHVEIDSILYETIAGDLSDSRVIQLQRKV…
>ptp-RCA23_c20510
MKDLSPKPGDLSAIETASRDEIEALQLERMRWSLTHAYTNVPHYKQSFDAAGVHPDDLKSLADLARFPFTVKTDLRSNYPFGLFAVPRSQINRIHASSGTTGQPTVVGYTKADLAMWDEVMERSLRASGLRAGDLLHNAYGYGLFTGGLGVHGGAEKMGLTVVPVSGGMTERQVRLIEDFQATGITVTPSYMLSILDEYRRQGLDPRKSPLEVGIFGAEPWTNAMREEVEQSFDMHAVDIYGLSEVMGPGVSCECVESKDGLHIWEDHFYPEIIDPETGAVLPDGALGELVFTSLSKEAFAIIRYRTRDLTRLLPGTARSMRRMEKVTGRSDDMMILRGVNVFPTQIEEQLMKVPQLAAHFQIELVKKGPMDHMIVHVEGDSAAGDTLATLIKANIGIT…
>ptw-TUM18999_32810
MNMIANAALLDPMETASVDQLRQHQLERLRWSLDHAYRNVPLYRQRFDELGVHPDDLKSHDDLARFPFTGKSDLRDNYPYGMFAVPQEEVVRIHASSGTTGKPTVVGYTQNDIDTWANVVARSIRAAGGRKGDKVHVSYGYGLFTGGLGAHYGAERLGCTVIPMSGGQTEKQVQLIRDFQPDIIMVTPSYMLNLADEIERQGLDPHKLALRLGIFGAEPWTAELRRAIEERLGITALDIYGLSEIMGPGVAMECAETKDGPTIWEDHFYPEIIDPVTGQVLPDGQMGELVFTSLSKEALPMIRYRTRDLTRLLPGTARPMRRIDKITGRSDDMLIIRGVNVFPTQIEEQVLKVRQLAETYEIHLSRTGNLDSMEVHVEPRHGLEPLDQAQELALCSELG…
>pum-HGP31_21930
MNMPIAQAVLDPMLDPLETASIDELRQHQLERLRWSLNHAYKNVPLYRQRFDALGVHPDDIKSLDDLAKFPFTTKSDLRDNYPYGMFAVPMHDIVRLHASSGTTGKPTVVGYTQNDIDTWANVVARSIRAAGGRRGDKVHISYGYGLFTGGLGAHYGAERLGCTVIPMSGGQTEKQVQLIKDFQPDIIMVTPSYMLNIADEIERQGIDPHKLALRLGIFGAEPWTAELRSAIEQRLGITALDIYGLSEIMGPGVAMECAETKDGPTIWEDHFYPEIIDPVTGEVLPDGQMGELVFTSLSKEALPMIRYRTRDLTRLLPGTARPMRRIDKITGRSDDMLIIRGVNVFPTQIEEQVLKIKQLSECYEIHLYRNGNLDSVDVHVELKAEHQHLSEEQQKAVC…
>pus-CKA81_07080
MSESESSGAGRDAIEHASKDELQNLQLERMKWSLKHAYDNVPHYRQAFDQAGVHPDDLKQLSDLSRFPFTTKQDLRDNYPFKMFAVPREQVLRIHASSGTTGKPTVVGYTAKDISVWADLVARSIWAGGGRPGDIVHVAYGYGLFTGGLGAHYGAERLGCSVVPMSGGQTEKQVQLITDFQPDIIMVTPSYFCNIIEEMERQGIDPSSSSLRIGIFGAEPWTGQMRQDIEQRGGIDAVDIYGLSEVMGPGVAMECVESKDGPVVWEDHFYPEIINPNTGEVVPDGEEGELVFTSLTKEAMPVIRYRTRDLTRLLPPTSRSMRRIGKITGRSDDMLIVRGVNLFPTQVEEIVLKTPELAAQYQLVLTRSGNMDELEILTEVRPEFDHLSVADRDVVAGKL…
>put-PT7_1456
MSEAKLSNAGRDAIEHASADELQGLQLERMKWSLKHAYQNVPHYKKAFDKAGVHPDDLKQLSDISRFPLTTKQDLRDNYPFKMFAVPREQIVRIHASSGTTGKPTVVGYTATDIDNWANLVARSIWAAGGRPGDIVHVAYGYGLFTGGLGAHYGAEKLGCSVVPMSGGQTEKQVQLIQDFEPSIIMVTPSYFCNLIEEMQRQGVDPGTTSLRIGIFGAEPWTGRMREDIEQRTGIDAVDIYGLSEVMGPGVAMECVESKDGPVVWEDHFYPEIIDPVTGEVLADGQEGELVFTSLTKEGMPVIRYRTRDLTRLLPPTSRSMRRIDKITGRSDDMLIVRGVNLFPTQVEEVVLKIPELAAQYQLVLTRSGSLDELEILTEVRPEFDHLSVAARDAIADKL…
>pvc-G3341_00955
MSTLPHTQQHMINPIEFASRDEIEALQLSRLKWTLTHAYENVPMYRKKFDAAGVHPDDFKQLSDIEKFPYTTKQDLRENYPFDTFAVPMDQIIRIHASSGTTGRPTVVGYTQQDIDNWADLIARSLRSAGATKGDKIHVAYGYGLFTGGLGAHYGAERLGAAVIPMSGGQTEKQAQLIADFKPDVIMVTPSYCLSIIDELEKIMGGDASKCSLRLGVFGAEPWTEALRTEIETRLGIKALDIYGLSEVMGPGVAMECADAGESGPTIWEDHFYPEIISPETLQALSPGDQGELVFTTLTKEAMPVIRYRTRDLTHLMPGINRNMRRIGKITGRSDDMMIIRGVNVFPSQIEEQIMQFKELSPHYQLEISRKGNMDSLAIRVELKQPDILNYDERCNICH…
>pxn-HU772_012570
MNRYPDAERAPLDPMETASLDALRQHQLQRLRWSLHHAYAQVPLYRQRFDACGAHPDDLNSLDDLAKFPFTGKNDLRDNYPYGMFAVPQDQVVRLHASSGTTGKPTVVGYTQNDIDTWANLVARSIRAAGGRRGDKVHVSYGYGLFTGGLGAHYGAERLGCTVIPMSGGQTEKQVQLIRDFQPDIIMVTPSYMLNLADEIERQGIDPQDLKLRLGIFGAEPWTDELRQSLEQRLGIQALDIYGLSEIMGPGVAMECLETKDGPTLWEDHFYPEIIDPVSGAVLPDGQLGELVFTSLSKEALPMVRYRTRDLTRLLPGTARPMRRIGKITGRSDDMLIIRGVNVFPTQIEEQVLKIRQLSELYEIHLYRNGNLDSVEVHVELRNDSQYLDHDQRQQVVAE…
>pzh-CX676_20180
MHPTSRQTRELDPIETASRDEIAALQFHRMKRSLKHAYENSPFYRKRFIEADIHPEDLKTLADLAKFPFTVKQDLRDSYPFGMFAVPQSKLARIHGSSGTTGKPTVVGYTTGDIDNWANLVARSIRAAGGRPGDMLHNAYGYGLFTGGLGAHAGAERLGCTVVPMSGGMTERQVTLINDFKPRIIMVTPSYMLSILDEFHRQGLDPRESSLEVGIFGAEPWTNAMREEIEQAFNMQAVDIYGLSEIMGPGVAQECVETKDGLHVWEDHFYPEIINPETGEVLPDGEMGELVFTTLTKEALPMVRYRTRDLTRILPGTARTHRRIEKITGRSDDMIILRGVNVFPTQIEEQILKCAGLAPHFQIELTRAGRMDNMTVHVECTPDQSSDDARAKAAKDLVH…
>rama-IDM48_10235
MTVQSSTSCSVKNPYSVAPVAADRSQPDPEELMSRDQIESLQFERLRWTLHYAYENVPAYKELYDEAGVHPGDFKELDDLKVFPYTDKEFLRKAYPFKADAVPMSEIRRIHASSGTTGQPTVVTYTENDLQTWATLVARCFRFSGIKPGDKVHNAYGYGLFTGGLGAHYGAERLGCAVIPMSGGQTEKQVQMIKDFEPQAILSTPTYLLTIADGFRKLGVDPKETSLRTAILGAEPWTAEMRHEIEQTFGTLKACDIYGLSEVMGPGVAGESFESQDGSHIWEDHFRPEIIDPFDDSIMPLGHPGELVFTALTKEALPIIRYRTHDLTRLLPGTARPGHRRMGKITGRSDDMIILRGVNLFPTQVEELALRHPELSPHFALEITRPHRMDEMTVRIERR…
>rbm-TEF_06645
MTDHYDGLESRAPEKREEDLMAALPGQVAHAKNGSTFFGELYKDIHPEEINSREALRQLPVIRKPDVQEAQAANPPFGGLNAVAVTEMAHIYMSPGPIFEPDGSARDHWRYARALYAAGFRQGDVVHNTLSYHLTPAGMLVETGCRAIGCAVFPGGVGNTEMQVDAIEKLKPTAYAGTPSFLRILLEKADEMGRDSSSYRKASVGAEPLPPSLRQWFEDRGIQTTQGYGTADVGLIAYESIPVEGMILDEGLILEICRPGTGEPVAEGEVGEIVVTTFNPIYPLIRYGTGDMTAILPGQSECGRTNTRIKGWMGRADQSCKVRGMFVHAKLVGQIVDRHKEVDKARIVVTNPDNRDQMTLKAEASSGGAALIEALKQTVQTVTKLRGEVEIVAPGSLPN…
>rdp-RD2015_3433
MPVKHPTPDDLEPIERASQDELRALQLRRLRETLTRAYEHVPHYRQAFDAKGIHPNDLKDLSDLRHFPFTTKQDLRDHYPFGLFAVPRQEVVRIHASSGTTGKPTVVGYTRRDIDTWADLVARSLRAAGTRAGDIVHVAYGYGLFTGGLGAHYGAERLGCTVIPMSGGQTEKQVQLIRDFQPDVIMVTPSYMQVIIEEFARQGLDARDSSIQVGIFGAEPWTEAMRREIETRGGLDAVDIYGLSEVMGPGVASECIESKDGPVIWEDHFYPEIIDPDTGEVLPEGSEGELVFTSLTKEALPVIRYRTRDLTRLLPPTSRSMRRMGKIVGRSDDMLIIRGVNLFPTQIEELVLAQEGLSGQYQLVVSREGSLDEVEVRCELSTTAAGIDPQAVSRALQHR…
>reb-XU06_26710
MTELATATSQEIEFASRDRISTLQLERMQWSLMHAYTNVPHYRKAFDDAGVHPSDLKDLSDLAKFPFTTKADLRENYPFKMFAVPQDKVSRIHASSGTTGRPTVVGYTSNDLNNWADLIARSLSAGGVRSSDKVHVAYGYGLFTGGLGAHYGAERLGCTVIPMSGGMTERQIQLIEDFEPDAIMVTPSYMLTIVDAMIKKGIDPSKTSLRVGVFGAEPWTEQMRTELEQQLDMHAVDIYGLSEIMGPGVAMECVETKDGLHIWEDHFYPEIIDPVTGEVLPDGEEGELVFTSLTKEALPIIRYRTRDLTRLLPGTARSMRRMQKVTGRTDDMIILRGVNLFPTQIEELILTVPALAPQFQCVLERPGRMDTLTVRVEARPDAAISDHAAASSALQKLVK…
>rfa-A3L23_02220
MTSVLSAPTDTPDIEFASRDRISTLQLERLRWSLQHAYDNVPHYTKAFDDAGVHPTDLKDLSDLAKFPFTAKKDLRENYPFGMFAVPQDKVSRIHASSGTTGRPTVVGYTANDISNWADLIARSLRAGGVKPSDKVHVAYGYGLFTGGLGAHYGAERLGCTVIPMSGGMTDRQIQLIEDFEPDAIMVTPSYMLTIVDAMVKKGIDPAKTSLKTGVFGAEPWTEEMRKEIEKTLDMDAVDIYGLSEVMGPGVAMECVETKDGLHIWEDHFYPEVIDPVTGEVLPDGEEGELVFTSLSKEAMPIIRYRTRDLTRLLPGTARTMRRMQKVTGRTDDMIILRGVNLFPTQIEELILTVPVLAPQFQCVLERAGRMDSLTVLVEARPDAALDTHPIAAAALKKL…
>rfv-RFYW14_02141
MEDLTPNPKDLDPIETASRDEIEALQFHRMKRSLKHAYENSPFYRKRFIEQDVHPEELKSLKDIARFPFTTKQDLRDTYPFGMFAVPQSKLVRIHGSSGTTGKPTVVGYTAADIDHWANLIARSIRAAGGRPGDMLHNAYGYGLFTGGLGAHYGAERLGCTVIPISGGMTERQVTLMHDFKPQIIMVTPSYMLSILDEFRRQGLDPRASSLKVGIFGAEPWTNAMRQEIEEAFDMHAVDIYGLSEVMGPGVAQECVETKDGLHIWEDHFYPEIIDPVTGEVLPDGELGELVFTTLTKEGLPMVRYRTRDLTRLLPGTARSMRRMEKITGRSDDMIILRGVNVFPTQIEEQILKCKGLAPHFQIELTRSGRMDNMTVHVECTADRSAEDARAFSAKELAH…
>rgr-FZ934_27320
MEDLSPRPGDLDALETASRDEIAALQLERMKWSLGHAYENSPFYRARFDEAGVHPSDLKSLADLAKFPFTTKKDLRDTYPFGMFAVPREKLVRIHGSSGTTGKPTVVGYTQKDIDTWADMVARSIRAAGGRPGDMVHVAYGYGLFTGGLGAHYGAERLGCTVVPMSGGMTERQVTLMQDFKPRIIMVTPSYMLSILDEFRRQGIDPRESSLAVGIFGAEPWTNAMRQEIEQSFDMHAVDIYGLSEVMGPGVASECVETKDGLHIWEDHFYPEIIDPSTGEVLPDGEMGELVFTTLTKEGLPIIRYRTRDLTRLLPGTARSMRRIEKITGRSDDMMILRGVNVFPTQIEEQILKCHGLAPHFQIELSRAGRMDQMTVHVECTPDAADEIARATSAKSLAH…
>rha-RHA1_ro02854
MTSIATPSQDIEFATRDRISSLQLERLQWSLLHAYNNVPHYRKAFDDAGVHPSDLKDLSDLAKFPFTAKADLRANYPFKMFAVPQEKVSRIHASSGTTGRPTVVGYTTGDLNNWADLVARSLRAGGVKPTDKVHVAYGYGLFTGGLGAHYGAERLGCTVIPMSGGMTDRQIQLIEDFEPDAIMVTPSYMLTIVDAMIKKGIDPSKTSLRTGVFGAEPWTEEMRTELEKQLNMDAVDIYGLSEVMGPGVAMECVDTKDGLHIWEDHFYPEIIDPVTGEVLPDGEEGELVFTSLTKEAMPIIRYRTRDLTRLLPGTARSVRRMQKVTGRTDDMIILRGVNLFPTQIEELILAVPALAPQFQCILDRPGRMDELTVRVESRPDAVTDDHARAAGELQKLVKN…
>rhi-NGR_c26110
MEDLSPRPGDLEPIETASRDEIASLQLERMKWSLNHAYENSPFYRARLDDAGVHPSDLKTLADLSKFPFTTKQDLRDTYPFGMFAVPRAKICRIHASSGTTGKPTVVGYTLKDVDTWATVVARSIRASGARPGDIVHVSYGYGLFTGGLGAHYGAERLGCTVVPISGGMTERQVTLIADFKPRIIMVTPSYMLSILDEFRRQGKDPRDSSLAVGIFGAEPWTNAMRDEIQDAFDMHAVDIYGLSEVIGPGVANECVETKDGLHVWEDHFYPEIIDPETGSVLPDGEMGELVFTTLTKEGLPMIRYRTRDLTRLLPGTARSMRRVEKITGRSDDMMILRGVNVFPTQIEEQILKCGGLAPHFQIELTRSGRSDDMTVHVECTLEAADEAARAGSARELAH…
>rhr-CKA34_24955
MENLSPRAGELEAIEMASRDEISALQLERMKWSLTHAYENSPFYNKRFDETGVHPSDLKTLSDLAKFPFTTKKDLRDTYPFGMFAVPREKLARIHASSGTTGKPTVVGYTAKDVDTWAIVVARSIRAAGGRAGDLVHVAYGYGLFTGGLGAHYGAERLGCAVVPVSGGMTERQVTLIQDFKPRIIMVTPSYMLSILDEFRRQGLDPRESSLAVGIFGAEPWTNAMREEIEHAFDMHAVDIYGLSEVMGPGVASECVESKDGLHIWEDHFYPEIIDPVTGAILPDGELGELVFTTLTKEGLPIIRYRTRDLTRLLPGTARSMRRMEKVTGRSDDMMILRGVNVFPTQIEEQILKCRGLAPHFQIELTRSGRMDDMTVHVECTLEAADEIARGVSAKELTY…
>rmt-IAI58_14725
MSATVLENSPVLAAVERASREEIRALQKERMAKILRHAYDNVPHYRRSFDAAGVHPDDFKELSDIAKFPFTVKTDLRDNYPFGLLAVPQEKIARIHGSSGTTGKPIVVGYTKGDIDNWAELMARSIHAAGGRPGMKVHVAYGYGLFTGGLGAHYGAERLGCTVIPMSGGMTERQVQLINDFRPEIIMVTPSYMLALMDEFRRQGLDPRQSSLKIGIFGAEPWTNAMRQEIEQAFDMQAVDIYGLSEVMGPGVAQECVETKDGLHIWEDHFYPEVINPETGEVLPDGELGELVFTTLTKEGQPVIRYRTRDLTRLLPGTARPGMRRMEKVTGRSDDMIILRGVNVFPSQIEEVLLAQNWCSGHFQIRLTREGRMDCMTIHAECRAGDWDGEGLKQEAGAL…
>rmuc-FOB66_22350
MSAPSLSTPLATEPSGSAAPVPFLHAVEGASRAEIQALQRERLARTLHHVYENVPFYRAKFDAAGVHPRDFRDLPDLAKFPFTVKTDLRDTYPFGMLAVPRDRIARLHGSSGTTGKPIVVGYTQGDLDRWADLMARSIHAAGGRPGMMLHNAYGYGLFTGGLGAHAGGERLGCTVVPVSGGMTERQVQLINDFRPGIIMVTPSYMLALLDEFHRQGLDPRQSSLRIGIFGAEPWTNAMRQQIEQAFDMQAVDIYGLSEVMGPGVAQECVETKDGLHVWEDHFLPEVIDPRTGAVLPDGEKGELVFTTLTKEGMPVIRYRTRDLTRLLPGTARPGMRRMEKITGRSDDMIILRGVNVFPSQIEEILLGQNWCSGHFQIHLTREGRLDQMAVHVECQGGYW…
>rot-FIV09_11775
MKDLTPPKGSLDPIEIASRDEIAALQTARLDRSLRHAYDNSPFYRAKFDAAGVHPDDFRGLEDLAKFPFTTKQDLRDTYPFGMFAVQRDRIARLHASSGTTGKPTVVGYTQNDLDVWAEVVARSIRASGGKPGDLAHIAYGYGLFTGGLGAHYGAERLGCTVVPVSGGMTERQVTLIQDFKPQIIMVTPSYLLSILDAFRAQGIDPRDTSLDVGIFGAEPWTDAMRHEIEEAFDMHAVDIYGLSEIIGPGVANECVETKDGLHIWEDHFYPEVIDPETGAVLPDGEMGELVFTTLTKEGLPMVRYRTRDLTRLLPGTARSMRRMEKVTGRSDDMIILRGVNVFPTQIEEQLFKCPGLAPHFQIELVRDGRMDAMIVHAEALPQAADDAARAASGRELAE…
>roy-G3A56_21915
MLGGDFNGRPFPRPGDLDTIETASRDEISALQLERMKWSLTHAYENSPFYRQRFDEVGVHPSDLKTLSDLAKFPFTTKKDLRDTYPFGMFAVPREKLARIHASSGTTGKPTVVGYTAKDIDTWATVVARSIRASGGRAGDIVHVAYGYGLFTGGLGAHYGAEKLGCTVVPISGGMTERQVTLMQDFKPRIIMVTPSYMLSILDEFRRHGIDPRESSLAVGIFGAEPWTNSMRQEIEQAFDMHAVDIYGLSEVMGPGVANECVETKDGLHIWEDHFYPEIIDPVTGDVLPDGELGELVFTTLTKEGLPIVRYRTRDLTRLLPGTARSMRRMEKITGRSDDMMILRGVNVFPTQIEEQILKCRGLAPHFQIELSRSGRMDNMTVHVECTLDATDEGARTGS…
>rpb-RPB_3634
MAASIHQLRAPSGYSAELDEAERASRDAIVSLQTERLAWTLTHAYDNVPHYRNAFDRAGVHPQDFRDLADLAKFPFTSKTDLRDNYPFSMFAVPREQLVRVHASSGTTGKPIVVGYTLKDIDTWATVMARSLRAAGARRGMIIHNSYGYGLFTGGLGAHYGGEKLGCTVVPVSGGMTERQVQLINDFRPDVITVTPSYMLAILDEFKRQGLDPRQSSLKYGVFGAEPWTNAMRAEIEQAFDMDATDIYGLSEVIGPGVAQECVETKDGLHVWEDHFLPEVIDPVTGAVLPDGEKGELVFTSLTKEAFPVIRYRTRDLTRLMPGTARPGMRRMEKITGRSDDMIILRGVNVFPTQIEEVLLGTDWCGGHFIIELTREGRMDEMTVLAEARTESWDGAGLV…
>rpc-RPC_0683
MVEIPLRKLSQLAPEPATLDHYERASLDELRAWQLTQLRWSLRHAYANVPHYRKKFDAAGVHPDDLTSLDDLAKFPFTTKADLRDNYPYGMFAVPEHEVARVHASSGTTGKPTVVGYTKGDIEIWADVVARSIRAAGGRPGMKLHNAYGYGLFTGGLGAHYGAEKLGCMVIPVSGGMTERQVQLITDFKPDIIMVTPSYMLAILDEFRRQGIDPRKSSLKVGIFGAEPWTNAMREEIEQTFDLHAVDIYGLSEVIGPGVASECVETKDGLHVWEDHFYPEIIDPDSGKVLPDGEQGELVFTSLTKQAMPVVRYRTRDLTRLLPGTARSMRRMEKVTGRTDDMIILRGVNLFPSQIEEKLLTIAALSMHYQLVLTRTGRMDELEVHVEARPDAAASELRE…
>rpc-RPC_0698
MVQAQTAAREMPTFMFDRAAETMPRGQLAALQLERLKKTLERAYRAVPHYRAKFDEAGVAPDDLKSLADIVRFPFTQKTDLRDNYPFGMFAVPREQMLRIHASSGTTGKPTVVGYTKHDLDTWSELMARSMASAGALPDDIVHNAYGYGLFTGGLGAHYGAERLGCTVVPVSGGGTERQVSLLKDFGANVLCSTPSYALNIAEVAEQMGADLRQAPLRVGLFGAEPWSDAMRRDLEARLGIRAMDVYGLSEIMGPGVACECAAQAGLHGWEDHFLFETIDPETLQPLPIGAVGELVITTLTKEALPMIRYRTRDITRLSNEPCGCGRSHVRIMRVTGRDDDMLIIRGVNVYPSQVESVLVGFPGIAPHYQLVLTREKALDSMTVEVEMTPDAALDDAGR…
>rpe-RPE_0981
MGQAQTAARNTPVFMFEPAVETMPRAQLAALQLERLKKTLERAYACVPHHRAKFDEAGVKPDDLKSLADIVRFPFTVKTDLRDNYPFGMFAVPRESLLRIHASSGTTGKPTVVGYTGNDLNAWSDLMARSLASAGATAGDIVHNAYGYGLFTGGLGAHYGAERLGATVVPVSGGGTERQVQLLTDFQAHVLCSTPSYALNIAEVAENIGVDLRKAALRVGLFGAEPWSDAMRRDLEARLGIKAIDVYGLSEIMGPGVACECHVEQNGLHAWEDHFLFETIDPETLQPLPMGATGELVITTLTKEALPMIRYRTRDITRLSTEPCACGRTHVRIMRVTGRDDDMLIIRGVNVYPSQVESVLVGFPGIAPHYQLVLTRDKALDSMTVEVEMAPGGSLEEAD…
>rpe-RPE_0996
MSTIPLRKLDRLAPDPADLDPLERAGRDELRDWQLKQLGWSLRHAYDNVPHYRAKFDTAGVHPDDLKTLDDLSKFPFTTKADLRDNYPYGMFAVPEQQVARIHASSGTTGKPTVVGYTKRDIDIWADVVARSIRASGGRPGMKLHNAYGYGLFTGGLGAHYGAEKLGCTVIPVSGGMTERQVQLISDFRPDIIMVTPSYMLAILDEFRRQGVDPRKSSLKIGIFGAEPWTNAMREEIEEAFDLHAVDIYGLSEVIGPGVANECIETKDGLHIWEDHFYPEVIDPDSGRVLPDGEEGELVFTSLTKEAMPVVRYRTRDLTRLLPGTARTMRRMEKVTGRTDDMIILRGVNLFPTQIEEKLLTIPALSMHYQLILTREGRMDELEVHVEARGDSADPEQRS…
>rpod-E0E05_11080
MEDLSPRPGDLEPIETASRDEIAALQLERMRWSLRHAYENAPFYRQRFDEAGVHPDDLKTLADLAKFPFTTKADLRDHYPFGMFAVPREKIVRLHASSGTTGKPTVVGYTENDISMWAEMVARSIRASGGRRGDAVHVAYGYGLFTGGLGAHYGAERLGCTVIPVSGGMTERQVMLIEDFKPRVIMVTPSYMLSILDEFRRQGKDPRACSLAVGIFGAEPWTNAMRGEIEQAFDMHAVDIYGLSEVMGPGVANECVETKDGLHIWEDHFYPEIIDPETGEPVPDGEMGELVFTTLTKEGLPIVRYRTRDLTRLLPGTARSMRRMDKITGRSDDMIILRGVNVFPTQVEEQILKCAGLAPHFQIELNRQGRMDTMTVHLEALDHAASEDARKASAAELAH…
>rst-ATY39_01165
MYNPQIETMARSEMESLQVERLQNTVRLVYENVEFYRNKFSEIGITPEDIKCLDDILKLPFTKKQDLRNHYPYGLFAVPQERLVRIHASSGTSGKPTVVGYTENDLKVWSEIVARSIVAAGGKKTDIFHNAYGYGLFTGGLGLHYGAETLGAAVIPISGGNTERQITVIEDFKPRGICGTPSYILNIGEKMLEMGKDPRETSVEYGILGAEPWSEEMRTKLEEMFNLKAVDIYGLSEIMGPGVSIECAESQDGLHVQEDHFFVEVIDPMTLEPVSDGEIGELVFTSLTKEAFPVLRYRTGDLASLSREKCSCGRTTVRMSRVKGRTDDMIIIRGVNVFPSEIERVLLQIDGLVPHFQIHLIRNGAMDEAVLHVEIESKLYEEIGQDLSHERVSKIKKEI…
>sacc-EYD13_14665
MTITHSDVPPARHPERAPAEGELFLPERLGKDELRALQLKRLQWTLQHAYDNVPFYREKFDEAGVHPGDCKELSDLAKFPFTTKHDLRDNYPYGMFAVPKERLRRIHASSGTTGTPTIVGYTEDDLDTWASVVARSIHAAGGRPGDTVHVAYGYGLFTGGLGAHYGAEKLGCTTIPASGGMTARQVKLITDLKPEIIMVTPSYMLTLLDEFERQGIDPRTSSLKVGIFGAEPWTEQMRREIEERANIDAVDIYGLSEVMGPGVAQECVETKDGLHIWEDHFYPEIVDPLDSVVLDDGETGELVFTSLTKQAMPVIRYRTRDLTALRPGTARPAFRRMDKVTGRSDDMIILRGVNVFPTQIEEIVLATDGLAPHFQIRLSRKDRMDRMTVLVESETGTPA…
>sacg-FDZ84_30830
MTATTGAPRRLGTAPDPADLDPAERYSADELAAVQLERLQRTLHHAYENVPLYRSKFDAAGVRPEDCQSLADLAKFPHTTKQDLRDNYPFGLLAVPMEQVRRLHASSGTTGKPTVVGYTEQDLDAWADVVARSIRAAGGRPGHKVHISYGYGLFTGGLGAHYGAERLGCTVIPASGGMTARQVQIIQDFRPEIIMVTPSYMLTLIDEFERQGIDPRSTSLEIGIFGAEPWTEQMRQEIEERLDIDAVDIYGLSEVMGPGVANECVETKDGLHIWEDHFYPEVIDPFTEEVLPDGTEGELVFTSLTKQAMPVIRYRTRDLTRLLPGTARPMRRMTKITGRSDDMIILRGVNVYPTQIEELVLRIYGLSPHFQLVLTREGRMDRMTVRVEARTDCPGDRRD…
>saiu-J4H86_11610
MSTDVPPRIRLGAPADPATLDPAERLSVTELRAHQLRLLQATLRRAYDHVPHYRAAFDAAGVSPQDCQTLDDLRKFPFTTKDDLRENYPFGLFAVPDSQVSRIHASSGTTGTPTVVGYTEGDIDTWATLMARSIRAAGGRPGHKVHVAYGYGLFTGGLGAHYGAERLGCTVVPASGGMTPRQVQLINDFRPEIIMVTPSYMLTILDEFERQGIDPASSSLRVGIFGAEPWTQGMRTEIESRTNLHAVDIYGLSEVMGPGVSQECVESKDGLHIWEDHFLPEVIDPVDGTVLEEGERGELVFTSLTKQAMPIIRYRTRDLTRLLPGTARPAFRRMEKVTGRSDDMVILRGVNVFPTQIEELVLRTDALSPHFQLVLRKRERLDHMIVRVEARADADPGQR…
>salb-XNR_5888
MWLTQLAERNRQCHPDRTALVDERRSVTWAQFHDRTVELARGLAALGIRRGDRVAVLAQDRIEVVESYFALARLGALFVPLNHSLAVPEVAGIIERVGAVAVLGESALLDRHTSLPASVRIRMPLDKPVFDALGTVDEPVELPEVADTDPVAILHTSATTGQAKGVTVDGGSFRAIALGWLVLARPTDDIVMVNCCPLYHGSMVVSLTYMAAGATIVLMPGFTPQRALAAVEENRATHMWMVPQMVRFMLQAKGSHRTDLGSLREILYGAAPMPLDVYAEAVERLGCGFRQVYGMTEVGGPFVTLGPDEHPEPGDVTARIPCGRVVPGMSARAVGEDGQEVARGEIGEIVVRGPGVMQGYWNDPEATEEVTADGWVRTGDLGFVDEGGRIHLVDRSKDV…
>salb-XNR_5891
MSGNEDDRRPLSGAQEGLWFAHRLAPGTAAYNTGEYVEIHGPVDTALFETALRRTVREADTFALRFLDTPDGPRAVRDGDPDEMPVHRVDVSGEADPAAAAEEWIRRDLATPVDVAAGPLFSHALLTLAPDRFIWFLRAHHILLDGYSYKLVARRLADTYTALAAGEEPPPAGFESADRLAAEEAAYLGSDRHRRDRAYWTERLAGLPEPVRLTDRTAPPRAPFLRRTAVLSPAETRALDEAAKGMGVARTDLLVAAVAAFLHRMTGADDLVLGLATMSRLGSAALRTPGTASDILPLRVAASADTPVGGFVRAVADDLRGLRAHQRHRGESIRRDLGVLGRGRRVHGPVVNIVPFSEDLTFGGHPSTSHHLSGGAVDDLQISVRPGAEADTLWLAFDA…
>samb-SAM23877_0423
MWLTQLLERNRQCRPGRTALVDEERSVTWAEFHDRTLELARGLAELGIERGDRVAVLSKDRIEVLESYFALARLGALFVPLNHSLAEPEVAGIVERVGAVAVIGESDLLDRHPELPSSVRIRLALDKPSFTALGTLAADRDLPDVADTDPIAVLHTSATTGQAKGVTVDGGSFRAIALGWLVMARPTDDIVMVNCCPLYHGSMVVSLTYLAAGATVVLMPGFTPQRALTAVERHGATHMWLVPQMLRFMLQAKASRRADLSSLREVLYGAAPMPLDVYAEAVERLGCGFRQVYGMTEVGGPFVTLGPDEHPAPGDVAARIPCGRVVPGMSARAVDGGGRELPPGEIGEIVVRGPGVMQGYWNDPEATREITADGWIRTGDLGFMDDEGRISLVDRTKDV…
>samb-SAM23877_0428
MSLQEDERRPLSGAQEGLWYAGRLAPDSAAYNTAEAVEIHGPLDTGLFETALRRTVGEADTFALRFGDTDEGPRCRTAPDADAWPLHRVDVSDAQDPEAAAWAHVRADLAAPVDVEKGPLFAHTLLTLAPDRFLWLLRAHHLLLDGYSYKLLGRRLAETYNALAEGRAPDPCGFAPVSRLQEQEAAYRASEAYTRDRDHWARHLAGLPEPARLTSRTAAPAAPFLRRAATLSPAEADALDAAAARLGVRRTELLTAATVAYLHRMTGARDLVLGLATMSRAGSAALRTPGTASDILPLRVAAAPGTSVAELARAVAEELAALRRHQRYRGEFLRRDLGLMGTGRRLYGPVLNIVPFDEAPHFGGHPTTWHHLSGGAVDDLQITVRPGGRSGGLWLAFDA…
>sap-Sulac_1634
MIFDPEIEMMARPQMEALQLDRLKATVEHVYQHVPFYRQAMDEAGVRPADIQSLADLTRLPFTRKTHLREHYPFGLLAVPLEQVVRFHASSGTKGKPTVVAYTKGDIQRWARIVARAVATAGGRPGDRFHNAYGYGLFTGGLGLHYGIEELGAAAIPVSGGNTPRQVRLIQDFQPRGIAGTPSYVMNIAEEMQQMGFDPRSTSLEYGILGAEPWSENLRREIEEALAIKAMDIYGLSEVMGPGVAIECIEAQDGLHIAEDHFLPEIIDPDSGLPVPYGETGELVFTSLTKEAFPVIRYRTGDIASLNPEPCRCGRTLIRMSRVKGRLDDMLIIRGVNVFPTEIEYVLLQVPELAPHYQVEVEQVGVLDSLDVHCEVTPEYWATHGSVAHDHPTTRDLRQ…
>sast-CD934_28925
MPLQDDERRPLSGAQEGLWYAQRLAPDSAAYNTAEAVEIHGPLDTGRFETVLRRTVAEADTLALRFVDTDDGPRCHRAPDAEHWPLHRVDVRDAADPEAAAREWIRADLTTPVDLEKGPLFAHALLTLAADRHIWLLRAHHILLDGYSYKLLGRRLAETYNALAEGREPQPAGFAPVSRLQAEEAAYRASERYARDRAHWTERLAGLPEPARLTSRSAAPTAPFLRRTAELEPAETAALDTAATRLGVSRTDLLTAATAAYLHRMTAAEDLVLGLATMSRLGSAALRTPGTASDVLPLRVAAAPDTPVADLVRAVADELKALRRHQQYRGEFLRRDLGLLGTGRRLYGPVLNIVPFDESPVFDGHPTTWHHLSGGAVDDLQISVRPGARPGGLWLALDA…
>scb-SCAB_82261
MSSSLGEPLPRDLLDEGERLAPEELRELQLVRLRATLRHAYDHVELYRRKFDAAGVGPEDCRSLDDLARFPFTTKADLRDTYPFGMFAVPMEEVRRVHASSGTTGRATVVGYTEGDISRWADVVARSIRAAGGRRGHKVHVSYGYGLFTGGLGAHYGAERAGCTVIPASGGMTARQVQLIRDFRPEIIMVTPSYMLTLLDEFEKQGVDPRTSSLEVGIFGAEPWTQEMRREIEERAGLHAVDIYGLSEVMGPGVAQECVETKDGLHIWEDHFYPEVVDPLTDAVLPEGVEGEIVFTSLTKEAMPVIRYRTRDLTRLLPGTARPAFRRMRKVTGRCDDMIILRGVNVFPSQIEEIVLRTPGVAPHFQIRLTRRGRMDHMTVLVEARPGAGGDRREAVAAA…
>sco-SCO7469
MSSEPTTGTAPAPRRGEPLPHDLLDDAERLSREQLRELQLDRLRATLRHAYDNVELYRKKFDAAGVTPDDCRSLADLSRFPFTTKADLRDTYPFGMFAVPMADVRRVHASSGTTGRATVVGYTENDLSMWADVVARSIRAAGGRPGHKVHISYGYGLFTGGLGAHYGAERAGCTVIPASGGMTARQVQIIQDFRPEIIMVTPSYMLTLLDEFERQGVDPRTSSLQVGIFGAEPWTEEMRREIEERMDIHAVDIYGLSEVIGPGVAQECVETKDGLHIWEDHFYPEVVDPLTDAVLPGGEEGEIVFTSLTKEALPVIRYRTRDLTRLLPGTARPAFRRMRKVTGRCDDMIILRGVNVFPTQVEEIVLRTPGVAPHFQMRLTERGRMDHMTVRVEARPDAA…
>scoe-CP976_01745
MTSETTATTPPAAGQRRGEPLPHALLDDAERLTREELRELQLDRLRRSLRHAYDNVETYRKKFDDAGVGPDDCRSLEDLSRFPFTTKADLRDTYPFGMFAVPMDQVRRVHASSGTTGRPTVVGYTENDLSMWADLVARSIRAAGGRPGHKVHISYGYGLFTGGLGAHYGAERAGCTVIPASGGMSARQVQIIQDFRPEIIMVTPSYMLTLLDEFERQGIDPRDSSLRVGVFGAEPWTEEMRREIEERMDIHAVDIYGLSEVIGPGVAQECVETKDGLHVWEDHFYPEVVDPITGEVLPEGAEGELVFTSLTKEALPVVRYRTRDLTRLLPGTARPAFRRIQKITGRCDDMIILRGVNVFPSQIEEIVLRTPGVAPHFQIQLTRRGRMDHMTVRVETRPG…
>scx-AS200_43240
MSLQQDERSPLSGAQEGLWYAGRLASDSAAYNTGEAVEIHGPLDTNLFETALRRTVAEAGTFALRFADTEDGPRCHRAADPDDWPLHHVDVRDADDPGAAAWEWIHSDLATPVDLEKGPLFSHALLTLAPDRYIWLLRAHHILLDGYSYKLLGRRLAEVYNALAAGREPDASGFAPVGRLQEEEAAYRAGDRHSRDRAHWAERLAGLPEPARLTSRTAAATAPFLRRTAELTPSEVAALDAAASRLGVARADLLATATAVYLHRMTGAEDLVLGLATMSRLGSAALRTPGTASDVLPLRVHATARTPLTEAARDVAEELRALRRHQAYRGEYLRRDLGLLGTGRRLYGPVLNIVPFDESPVFDGHPTTWHHLSGGAVEDLQISVRPGTDAGGLWLAFDA…
>sdv-BN159_7589
MSNLAEPLPHDLLDDAERLTREQLRELQLDRLRQTLRHAYDHVELYRKKFDAAGVTPDDCRTLEDLARFPFTTKADLRDTYPFGMFAVPMSEVRRVHASSGTTGRPTVVGYTDNDISMWSDVVARSIRAAGGRPGHKVHISYGYGLFTGGLGAHYGAERAGCTVIPASGGMTARQVQIIQDFRPEIIMVTPSYMLTLLDEFEKQGVDPRETSLKVGIFGAEPWTEEMRREIEERTAIHAVDIYGLSEVIGPGVAQECVETKDGLHIWEDHFYPEVVDPITDEIMPEGEEGEVVFTSLTKEALPIIRYRTRDLTRLLPGTARPAFRRMQKVTGRCDDMIILRGVNVFPTQIEEIVLRTPAVAPHFQIQLTRRGRMDHLTVRVESRPDAGPEQRQEAARAI…
>sen-SACE_3542
MTGTTGSRTPRRLGAAPARSELDPAERYSADELAHVQLERLRRTLRHAYDNVEHYRSRFDEAGLRPEDCKSLDDLARLPFTTKHDLRDNYPFGMFAVPMSQVRRVHASSGTTGRPTVVGYTDDDLDVWSDVVARTIRAAGGRPGDKVHVAYGYGLFTGGLGAHYGAERLGCTVIPASGGMTARQVQIIQDFRPEIIMVTPSYMLTLIDEFERQGIDPRTTSLRTGIFGAEPWTEQMRLEIEERLDIDAVDIYGLSEVMGPGVAGECVETKDGLHVWEDHFYPEVIDPFTGEVLPDGEEGELVFTSLTKQALPIIRYRTRDLARLLPGTARPMRRMTKVTGRSDDMIILRGVNVYPTQIEEIVLRTSGMSPHFQLVLSKHERMDHMTVRVEARPDCPGPR…
>sfug-CNQ36_01470
MSLQDDARRPLSGAQEGLWYAGRLAPDSAAYNTAEAVEIHGPLDSALFETALRRVVAEADTFALRFADTDDGPRCHPAPEADDWSLNRADVSGAADPEATAWEYVRADLATPVDPEKGPLFAHTLLTLAEDRHLWLLRAHHLLLDGYSYKLLGRRLAETYNALAEDREPEPCAFAPVRRLQEEEAAYLASERFARDRDHWARRLAGLPEPARLTARTAPPTAPFLRRTAELTPAETDALDAAAARLGVRRTDLLTAATAVYLHRMTGARDLVLGMATMSRLGSAALRTPGTASDVLPLRVAAAPATSVAELARAVADELRALRRHQRYRGEFLRRDLGLLGTGRRLHGPVLNIVPFDESPVFGGHPTTWHHLSGGAVDDLQISVRPGQRGGGLWLALDA…
>sge-DWG14_00730
MTSERQSPATPPARRGEPLPDHLLDDGERLSLDELRALQLSRLRTTLRHAYDNVETYRKKFDEAGLAPEDCRTLDDLARFPFTTKADLRDTYPFGMFAVPMDQVRRVHASSGTTGRPTVVGYTENDLSMWADMVARSIRAAGGRPGHKVHISYGYGLFTGGLGAHYGAERAGCTVIPASGGMTARQVQIIQDFRPEIIMVTPSYMLTLLDEFERQGVDPRSTSLRVGLFGAEPWTEEMRREIEERMDLHAVDIYGLSEVIGPGVAQECVETKDGLHVWEDHFYPEVVDPITGESLPEGEEGELVFTSLTKEALPIVRYRTRDLTRLLPGTARPAFRRIEKITGRSDDMVILRGVNVFPSQIEEIVLRTPGVAPHFRIELSRRERLDRMTVRVEARPGTA…
>sho-SHJGH_1100
MSLQQDERRPLSGAQEGLWYAGRLASDRAAYNTGEAVEIHGPLDAGLFETALRRTVAEADTFALRFVDTEDGPRCHRAADPDDWPLHHVDVSDAEDPTTAAWNWIRADLATPVDLEKGPLFSHALLTLAPDRFIWLLRAHHILLDGYSYKLLGRRLAETYSALAAGREPDAATFAPVNRLQEEEAAYRAGERHTRDRAHWAERLTGLPEPARLTSRTAAPTAPFLRSTAELTPPEVEALDQAASRLGVTRTDLLAAATAVYLHRMTGSQDLVLGLATMSRLGSAALRTPGTASDILPLRVATAPGTPLGEFARDVAEELRALRRHQAYRGEYLRRDLGLLGTGRRLYGPVLNIVPFDESPVFDGHPTTWHHLSGGAVEDLQISVRPGAEAGGLWLAFDA…
>sky-D0C37_12610
MIMNSTAAGTGTSRLGEPLPDELKDPAERLTVPELRTLQLERLRASLRHAYENVPLYRAKFEEAQVAPDDCRTLDDLARFPFTAKADLRESYPFGMFAVPQADIRRIHASSGTTGRPTVVGYTDHDLSVWADLVARSLRAAGARPGDKVHVAYGYGLFTGGLGAHYGVERAGCTVIPASGGMTARQVQIIQDFKPEIIMVTPSYLLTLLDEFERQGIDPRTTSLRAGVFGAEPWTEEMRREIEDRMDLHAVDIYGLSEVMGPGVAQECVDTKDGLHLWEDHFYPEIVDPVTGEVLPDGEPGELVLTSLTKEAMPVVRYRTRDLTRLLPGTARPAMRRMEKISGRSDDMIILRGVNLFPSQIEEILLRTEGVAPHFQLHLTKRGRMDHLTVRAEARPTAD…
>slau-SLA_0409
MSLREESFPQDERRSLPGPLSGAQEGLWYAQRLAPGNAAYNTAEAVEIHGALDSGLFETALRRTVGEAGTFALRFLDTDDGPRCRPAEDAADWPLHRADVRDAADPEAAAWERIRADLATPADTDKGPLFAHTLLTLTAERHIWLLRAHHILLDGYSYKLLGRRIAEVYNALAEGRDPGPGTFAPADRLRAEEAAYLASERHGRDRDHWAARLAGLPEPARLTRRTAAPSVPFLRRTAEWDAPDTEALSAAATRLDVTRTDLITAAVAAYLHRMTGEDDLVLGMATMSRLGSAALRTPGTASDVLPLRVTTRPGTPVAEFARAVAAELAALRRHQQYRGESIRRDLGLLGTGRRLYGPVLNIVPFTEELDFQGSTATWHHLSGGAVDDLQISVRPGVRS…
>snk-CP967_25910
MSTEPKGVAAPARTAAGHRPARLGDALPEDLLDGAERLDAQELRALQLGRLRSTLRHAYDNVELYRRKFDAAGVAPEDCRTPEDLARFPFTTKADLRETYPFGMFAVPMEDVRRVHASSGTTGRPTVVGYTERDLSVWADLVARSIRAAGGRPGHKVHISYGYGLFTGGLGAHYGAERAGCTVIPASGGMTARQVQIITDFEPEIIMVTPSYMLTLLDEFERQGVDPRGTSLKVGIFGAEPWTEEMRREIEDRMDIHAVDIYGLSEVMGPGVAQECAETKDGLHVWEDHFYPEVVDPFETAVLPEGERGELVLTSLTKEALPVIRYRTRDLTRLLPGTARPAFRRIEKITGRSDDMIILRGVNVFPTQIEEIVLRTPAVAPHFQLELTRRGRMDRMTVR…
>snn-EWH46_09455
MPVRQPAPGDLEPIETASRDEIAALQLQRLRQTLRHAYDNVPHYRQAFDARGVHPDDLKTLADLAKFPFTTKKDLRDNYPFGLFAVPRTQVARIHASSGTTGKPTVVGYTAGDIDRWADLVARSIRAAGGRAGDIVHIAYGYGLFTGGLGAHYGAERLGCTVIPMSGGQTEKQVQLIRDFQPDLIMVTPSYMQVIVEEFARQGLDPREMSVKVGIFGAEPWTEAMRREIEEKAAIDAVDIYGLSEVMGPGVASECVESKDGPVIWEDHFYPEIIDPETGEVLPDGSEGELVFTTLTKEALPVIRYRTRDLTRLLPPTSRAFRRIGKIVGRSDDMLIIRGVNVFPTQIEEIVLAHAQLSGQYQIHVGRDGHLDEVRVCCESQPGLALSPADARAAADWVT…
>snq-CP978_33065
MSSALTVPAGRGPRLGQPLPDELLDDGERLTREQLRELQLGRLQATLRHAYDNVELYRRKFDEAGVTPGDCRSLEDLARFPFTTKADLRDTYPFGMFAVPMSEVRRIHASSGTTGRPTVVGYTDNDLSMWADVIARSIRAAGGRPGHKVHISYGYGLFTGGLGAHYGAERAGCTVIPASGGMTARQVQIIQDFEPEIIMVTPSYMLTLLDEFERQGVDPRAGSLKVGIFGAEPWTEAMRREIEERMDIHAVDIYGLSEVMGPGVAQECVETKDGLHVWEDHFYPEVVDPLTAELLPEGDSGELVFTSLTKEALPIIRYRTRDLTRLLPGTARPAFRRIEKITGRSDDMIILRGVNIFPSQIEEIVLRVPEVAPHFQIQLTVRGRMDHMTVHVEARPGTG…
>spau-DRN02_010905
MPSNLIEGEERTVDYGPKTRDELHALQLQRLQRTVAHTYNNVASFRAKCEAKGVTPSDIRTLADVALLPFTTKADLRAAYPFGMFAVPQDEVSRVHASSGTTGRPTVVGYTANDIKTWSGLIARSIHAAGGRPGMKAHIAYGYGLFTGGLGAHYGAEALGCTVIPMSGGQTEKQVQLIEDFKPEIIMVTPSYMLCILDEYRRQGLDPRQTSLRYGIFGAEPWTEGMRHEIEEAFALQASDIYGLSEVMGPGVAQEIAGTTGPTIWEDHFLPEVIDPETGEVLPDGEEGELVFTSLTKEALPIIRYRTRDLTRLLPGDTLPYRRMAKIVGRSDDMLIIRGVNVFPTQIEEQVLKCPGLAPHFVIEITRPSRMDEVLIEVEPRAGLDAETSAAQCRLLASY…
>spe-Spro_3082
MMTTNPPPLDAIEFASRDEIEALQLERLKWTLHHAYNNVPMYKRKFDQAGVHPDDLKQLSDLARFPYTTKQDLRDNYPFDTFAVPMEQVVRIHASSGTTGRPTVVGYTQRDIDNWADIVARSLRAAGATAKDKVHVAYGYGLFTGGLGAHYGAERLGATVIPMSGGQTERQAQLILDFKPDVIMVTPSYCLTLIDELERKMGGDARGCSLRLGVFGAEPWTEALRHEIESRMGIKALDIYGLSEVMGPGVAMECAESGGGPTIWEDHFLPEIICPETGIALPDGEHGELVFTTLTKEALPVIRYRTRDLTRLLPGDARQMRRMGKITGRSDDMLIIRGVNVFPSQVEEQIMQFEQLSPHYQLQVSRSGHLDTLAVRVELKEAALSLSHQQRCEICHQLR…
>sphv-F9278_03840
MSSLGEPLPHDLLDDGERLAPERLRELQLDRLRATLRHAYDHVEPYRKKFDAAGVGPDDCRTLADLARFPFTTKADLRDTYPFGMFAVPMADVRRVHASSGTTGRPTVVGYTERDLSLWADVVARSIRAAGGRPGHKVHISYGYGLFTGGLGAHYGAERAGCTVIPASGGMTARQVQLIQDFRPEIIMVTPSYMLTLLDEFEKQGIDPRTSSLKVGIFGAEPWTEEMRREIEERAGLHAVDIYGLSEVIGPGVAQECVETKDGLHIWEDHFFPEIVDPLTDAVLPEGEEGEIVFTSLTKEALPIIRYRTRDLTRLLPGTARPAFRRMRKVTGRCDDMIILRGVNVFPSQIEEIVLRTPAVAPHFQIQLTRRGHLDHMTVRVEARPGTAADRRETAATAI…
>spkc-KC8_10335
MGIGLDRIETASRDELQSLQRDRLRWSVGHAYHGNPRYRAKFDAAGVHPDDLASLDDLARFPFTTKADLRDAYPFGFFAVPEDRLARIHASSGTTGKPTVVGYTRRDIATWSDIVARSIYAAGGRPGMKVHIAYGYGLFTGGLGTHYGAEALGCTVIPMSGGQTERQVQLIHDFRPAIIMVTPSYMLAILDEFRRQGLDPRQSSLQIGILGAEPWTDAMRDELERDLAIDAVDIYGLSEVIGPGVAQECREAKDGATIWEDHFYPEIIDPVTGAVLPDGEQGELVLTSLTKEAMPVIRYRTGDLTRLLPGTARTMRRMARVTGRSDDMMIIRGVNVFPSQIEEQILACPALSPHYQIELTRPGRMDEARILVECRRGATVDEGRRDSRELAGRIKTLIG…
>splu-LK06_031360
MWLTQLLERNRQCFPGRLALVDERRGVTWAELAERTTELALGLAELGIRRGDRVAVLSQDRIEVLESYFALARLGALFVPLNHSLAVPEVAGIVERVGAVAVLGESELLDRHTVLPGCVRIRMAFDKPAFAALGTVAAPTELPLLPDSDPVAILHTSATTGRAKGVTVDEGSFRAIGLGWLAVARPDDHVIMVNCCPLYHGSMVVSLTYLAAGATVVLLPGFTPQKALVAVERHRATHVWLVPQMLRFMLQAKASRSTDLSSLREVLYGAAPMPLDVYADAVARLGCGFRQVYGMTEVGGPFVTLGPEEHPAPGDVTARIPCGRVIPGMSARAVGKEGREVPRGEIGEIVVLGPGLMQGYWDDSAATEEVFLDGWARTGDLGFIDEDGRIHLVDRSKDL…
>spsh-FM037_08805
MGNDRAGLDEIETASIDELQALQLNRLKKTLNHAYTNSSVYKEKFDLHGVHPDDLKTLSDLSKFPFTTKKDLRENYPFGIFASPMNDIVRLHASSGTTGKPTVVAYTQNDINNWAHLGARSIYAAGGRRKDKVHISYGYGLFTGGLGAHYAAERLGCTVIPMGGGQTQKQVQLITDFDPDIIMVTPSYMLNIADEIKRQNIDTKELALRIGIFGAEPWSNMMRNDIESRMSMDAVDIYGLSEMMGPGVAQECIETKDGLTIWEDHFYPEIIDPITGEVLPDGSEGELVFTSLSKEAMPMIRYRTRDLTRLLPGSARTMRRMDKITGRSDDMLIIRGVNVFPTQIEEQIIRTDGLSPHYLIEVSKRGNMDTINIRVEVDANNDKQDHDILINKLTHNIKT…
>sqz-FQU76_30845
MTSESTAAVTPAGNPAPGNPASEGTRSGGRRGEAIPPGLLDDGERLTRDQLRELQLDRLRATLHHAYENVELYRRKFQDAGVRPDDCRSLADLSRFPFTTKADLRDTYPFGMFAVPMADVRRIHASSGTTGRPTVVGYTDNDLSMWADLIARSIRAAGGRPGHKVHISYGYGLFTGGLGAHYGAERAGCTVIPASGGMTARQVQIIQDFRPEIIMITPSYMLTLLDEFEKQGIDPRTSSLKVGIFGAEPWTEEMRREIEERAGIHAVDIYGLSEVIGPGVAQECVETKDGLHVWEDQFFPEVVDPLADTVLPDGEEGELVFTSLTKEALPVIRYRTRDLTRLLPGTARPAFRRIEKITGRCDDMIILRGVNVFPSQLEEIVLRTAGVAPHFRIELTRKG…
>sti-Sthe_2573
MPMFQPEIETLPRDRLRALQDERLRAIVAYVYDRVPFYRESFDEAGIRPANIRSVDDLTRLPFTRKEHLRDHYPFGLLAVPRERLARVHASSGTTGKPTVVSYTKHDLDVFAEVNARSLAAAGGEPGMVLHNAYGYGLFTGGLGLHFGGERLGMVVVPVSGGVTERQVTLIRDFQPDMIASTPSYAQTLAGEFEKRGIDPEEISLRFAILGAEPWTDTIREHVERGLGLTAVNIYGLSEVIGPGVSQECTEERAGSHIWEDHFLAEVVDPETGEPLPDGTVGELVFTTLTKEAMPVIRYRTGDLTYLTHEPCSCGRTHVRMGPIRGRTDDMLVIRGLNLYPTQIEEILQGIPDVVPHYQLVVTRDGALDEVEVKVEVTEALFREVGQDVLSSEVLEADQ…
>stri-C7M71_008110
MSSSPVDPAVSGPRVGEPIPEHLLDAGERMGAEQLREYQLARLRATLRHAYDNVELYRRKFDAAGVRPEDCRTLADLARFPFTTKADLRDSYPFGMFAVPMSEVRRVHASSGTTGRPTVVGYTEQDLSTWADVVARSIRAAGGRPGHKVHISYGYGLFTGGLGAHYGAERAGCTVIPASGGMTARQVQIIQDFEPEIIMVTPSYMLTLLDEFERQGVDPRTTSLRIGIFGAEPWTEEMRREIEQRLDIHAVDIYGLSEVMGPGVAQECVETKDGLHVWEDHFYPEVVDPLTDQAMAEGDSGELVFTSLTKEALPVIRYRTRDLTRLLPGTARPAFRRIEKISGRCDDMIILRGVNVFPSQIEEIVLRTPGVAPHFQVQLTRRGRMDHMTVSVEARPGLA…
>stsu-B7R87_30875
MSSEHTAGAGTAPGGGPAGPRTGEPLPAGLLDDGERLSRAELEELQLDRLRSTLRHAYENVELYRTRFDEAGVRPDDCRSLRDLSRFPFTTKADLRDTYPFGMFAVPMADVRRVHASSGTTGLPTVVGYTENDLSMWADVIARSIRAAGGRPGHKVHISYGYGLFTGGLGAHYGAERAGCTVIPASGGMTARQVRIIQDFRPEIIMITPSYMLTLLDEFEKQGVDPRSSSLEVGIFGAEPWTEEMRREIEERAGIHAVDIYGLSEVIGPGVAQECVETKDGLHVWEDHFYPEVVDPLSGDVLPDGEEGELVFTSLTKEALPVVRYRTRDLTRLLPGTARPAFRRIRKITGRCDDMIILRGVNVFPSQVEEIVLRVPGVSPHFRIELTRRGRMDHMTVLV…
>suli-C1J05_03370
MKDLTPNRDDLEPIEIASRDKITALQLERLKWSLRHAYDNVAMYRERFDDAGVHPDDLKDLSDLAKFPFTTKSDLRDHYPFGMFAVPRDQIVRVHASSGTTGKPTVVGYTANDISNWADLVARCLRASGVRRGDMVHNAYGYGLFTGGLGAHYGIERLGAMVIPVSGGQTARQVTLIDDFKPQAIMVTPSYMLNILEEFHRQGLNPRESSLQTAIFGAEPWTNAMRLEIEQAFDMHAVDIYGLSEIMGPGVANECVETKDGLHIWEDHFYPEVINPDTGQPVQDGEKGELVFTTLTKEGLPMIRYRTRDLTRLMPGTARSMRRMEKITGRSDDMIILRGVNLFPTQIEEQVLATGGVAAHFQIELYRAGHMDALRVNVEAATGATDEASRAAAERMLTK…
>svi-Svir_26570
MAIPHNDVPSATRLGTAPSPAELSPAERLSVDELRAHQLERLRWTLRHAYENVPLYRRKFDEAGVHPDDCTDLADLAKFPVTTKDDLRKTYPFGMFAVPRERVRRIHASSGTTGKPTVVGYTEADIDTWATLIARSIFAAGGRPGHKVHIAYGYGLFTGGLGAHYGAEKLGCTVIPASGGMTARQVQLINDLQPEIIMVTPSYLLTLIDEFERQGIDPRSTSLRVGILGAEPWTERMRAEIEERLDLDAVDIYGLSEVMGPGVAQECVETKDGLHVWEDHFYPEVIDPVEGTVLPDGETGELLLTSLTKEALPIIRYRTRDLTALRPGTARPAYRRMDKITGRSDDLIILRGVNVFPTQIEKIVLDTAGLSPHFQLRLSRKDRRDQLTVVVEARADASA…
>swd-Swoo_0227
MTNESTNNRVGVGLHSIESASIDELRALQFERLKKTLNHAYTNSPAYKRKFDEAGVHPDDFNHLDDLRKFPFTTKQDLRDNYPFGFFAMPMDDIVRIHASSGTTGQPTVVGYTQEDIHTWADIVARSVYAAGGRKKDKVHISYGYGLFTGGLGAHYGAERLGCTVIPMSGGQTAKQVQLIRDFNPDIIMVTPSYMLNIADEIERQGIDPKSLALRCGIFGAEPWTDAMRSNIEQRLGIDAVDIYGLSEVMGPGVAQECIESKDGPTIWEDHFYPEIINPETGEIVEDGEPGELVFTSLTKQAMPIIRYRTRDLTSLLASTSRSMRRMDKITGRSDDMLIIRGVNVFPSQIEEQLLSIEGLSPHYLVEVAKMGHMDYLTVKVERSLDQQCNKEQAKLLES…
>tak-Tharo_1258
MIQHTKEETMPINRYAPAQLEPIETASADELRALQLERLQWSVRHAYDNVPHYRQAFDAKGVHPDDLRTLEDLAKFPFTTKHDLRDNYPFGMFAVPLERVARIHASSGTTGKPTVVGYTLKDIDTWATMVARSIRASGGRPGDMVHVSYGYGLFTGGLGAHYGAEKLGCTVVPMSGGQTEKQIQVIQDFKPKIIMVTPSYMLTILDEMEAQGIDPKSTSLKIGIFGAEPWTPAMREAMEARSGMDAVDIYGLSEVMGPGVANECVETKDGPTIWEDHFYPEIIDPMTGEVLPDGAEGELVFTSLSKEAMPVIRYRTRDLTRLLPPTARSMRRMAKITGRSDDMLIIRGVNVFPTQIEELICKMPKLAPHYLLEVDKNGHMDTLTVRVEVNPEAQVGRHP…
>thi-THI_3556
MLSPVATAVKPEPIETASRDEIASLQLDRLRWTLHHAYENVPHYRRAFDAKGVHPDDLHSLEDLAKFPFTAKSDLRDNYPFGMFAVPRERIVRVHASSGTTGKPTVVGYTQRDIDTWANLVARSIRAAGGKPGDIVHVAYGYGLFTGGMGAHYGAERLGCTVVPMSGGQTEKQVQLIRDFQPDIIMVTPSYMQVIIEEFARQGLDARDCSLRIGIFGAEPWTEAMRREIESKASLKAVDIYGLSEVMGPGVACECVETQDGPVIWEDHFYPEIIDPITGAPLPDGSEGELVFTTLTKEGLPIIRYRTRDLTRLLPPTARAFRRMGKIVGRSDDMLIVRGVNVFPTQIEEIVIQHDKLSGQYQIHLSRDGHLDKVEVHCELQPTLGHVSDAERQQIADWL…
>thk-CCZ27_17915
MPVKSPQPGDLEPIETASRDEISALQLRRLQWSVRHTYDNVEPYRKRCQEKGVHPDDLKSLEDLASFPFMTKTDLRDNYPFGLFAVPRGKILRLHASSGTTGKPVVVGYTRNDLDNWADVVARSLRAAGVRAGDMVHNSYGYGMFTGGLGAHYGIERAGCTTVPMSGGQTEKQVQQIMDFRPDAIMVTPSYSLVIAEEFERLNIKPEEISLKVGIFGAEPWGEGMRAEIERKLGIDAIDIYGLTEVMGPGVASECIETKDGPVIWEDHFYPEIIDPDTGEVLPDGEEGELVFTSLTKEAFPVIRYRTRDLTRLLPPTARAFRRIGKITGRSDDMLIVRGVNVFPTQIEEQILRDKRLSGNYQIVLTRDGHLDNVEIRCEVQRELSGKLSRNETESIARE…
>trb-HB776_16555
MFQMPLRKLDQLRPEPTELDRYEVAATADLRTWQLKQLSWSLRHAYDNVPHYRSKFDAAGIHPGDLTSLDDLAKFPFTTKADLRDNYPFGMFAVPEQQVARIHASSGTTGKPTVVGYTKRDLDTWSDVVARSIRAAGGRAGMKLHNAYGYGLFTGGLGAHYGAERLGCTVIPISGGMTERQVQLITDFKPDIIMVTPSYMLAILDEFRKQGLDPRKSSLRIGIFGAEPWTNAMREEIEEAFDLHAVDIYGLSEVMGPGVASECVETKDGLHIWEDHFYPEVIDPHTGKVLPDGEEGELVFTSLTKEAMPIIRYRTRDLTRLLPGTARAMRRMEKVTGRTDDMIILRGVNVFPTQIEEKLQTIPGLSMHYQIVLTRSGRMDEMEIHVEARPEFSASDLRQ…
>tsm-ASU32_07665
MTSTVPTDDIEFATRDRISALQLERMQWSVAHAYENVPHYRRAFDEAGVHPSDLKELADLATFPFTTKADLRENYPFGMFAVPRERVSRIHASSGTTGRPTVVGYTADDISMWADVVARSLRAAGVRAGDRVHVSYGYGLFTGGLGAHYGAERLGATVIPMSGGQTEKQIQLIQDFEPDAIMVTPSYMLTILDTMTSMGIDPRSTSLRVGVFGAEPWTEKMRAELEQDAGIDAVDIYGLSEVIGPGVAMECAETKDGLHIWEDHFYPEIIDPMTGEVLPDGEHGELVFTCLTKQATPIIRYRTRDLTRLLPGTARTMRRMEKITGRTDDMIILRGVNLFPTQIEELILGIDELAPQFQCVLDRPDRMDQLTVRVEHRPDGRVDPAAGEQLRKQIKDTIG…
>ttj-TTHA0966
MMGMMYQPELETLPREKLRALQEERLKRLVVYVYERVPFYRRLLDEAGVDPKGFRGLEDLPRIPFTKKTDLRDHYPFGLFAVPREEVARIHASSGTTGKPTVVGYTKNDLKVFAEVVARSLAAAGARPGMMLHNAYGYGLFTGGLGLHGGAEALGMTVVPVSGGMTERQVMLIQDFRPEVISCTPSYAQTLAEEFRKRGVSPEELSLEYAVLGAEPWTEAIRKQVDEGLGVKSTNIYGLSEIIGPGVSNECVEERQGSHIWEDHFLPEVVDPDTGEPLPEGKVGVLVFTTLTKEAMPLLRYWTGDLTFLTYEACTCGRTHVRMGPILGRTDDMLIIRGVNVYPTQVEAVLLAIPEVEPYYQIVVRREGTLDEAELKVEVSEPFFREIGREVLSDEVVEA…
>ttw-LCC91_12345
MPVKAPRPGDLEPIETASRDEIAALQLERLRWTLRHAYDNVPHYRAKFDAAGVHPDDLKTLADLAKFPFTTKADLRDNYPFGLFAVPRERVVRVHASSGTTGKPTVVGYTQRDIDTWANLVARSIRAAGGRPGDIVHVAYGYGLFTGGLGAHYGAERLGCTVIPMSGGQTERQVQLIQDFKPDIIMVTPSYALVLAEAFEQQGIGPDQISLKVGIFGAEPWGEGMRAEIERKLGIDAIDIYGLSEVMGPGVANECIETKDGPVIWEDHFYPEIIDPDTGEVLPDGEEGELVFTSLTKEAMPVIRYRTRDRTRLLPPTARSFRRMGKIAGRTDDMIILRGVNVFPTQVEEQILRDPKLSGNYLLVLTRDGHLDQLEVRCELQRSLSGRLTDAERATIAHE…
>tvu-AB849_008000
MIFNQAMETASREDMQKLQLARLKETVKRCYDNVPFHRENFDRAGVKPEDIRCLEDIRRLPFMKKTDLRENYPFKLFAVDLSKVIRIHGSSGTKGKPTVVGYTRKDIENWAEIVARAICCAGGRPGDIFHNAYGYGLFTGGLGLHYGMEYLGMTAVPVSGGNTPRQVTLIEDFKPRGISGTPSYILNLVEEMERRGMDPRETSLEYGIFGAEPWSEEMRRQLEEKLCIKAVDIYGLSEVMGPGVAIECHEAQDGLHIAEDHFLAEVIDPETGEVLPDGAEGELVFTSLTKEAFPVIRYRTGDIASLHPEKCKCGRTTLRMSRIKGRVDDMLIIRGVNVFPTEIESVLLSFPQLAPHYQAVVEREGALDRIEVHCEVTPEFMEQGGDIENSPEMEKLSKE…
>vbo-CKY39_06685
METASRDEIAALQLTRLRATLRNAYDNVPHYRQAFDAKGVHPDDLKSLADLSKFPFTVKTDLRDNYPFGMFAVPRTQVARIHASSGTTGKPTVVGYTKNDIDTWADLVARSIRAAGGRPGDMIHVAYGYGLFTGGLGAHYGAERAGCTVIPMSGGQTEKQVQLIQDFKPDIIMVTPSYMQVIIEQFERQGLDAKDSSLKVGIFGAEPWTEAMRRDIETRAGIDAVDIYGLSEVMGPGVASECVESKDGPVIWEDHFYPEIIDPETGELKADGEEGELVFTSLSKEAMPIVRYRTRDLTRLLPPTSRSFRRMGKIVGRSDDMMIIRGVNVFPTQVEEIVLAHSALTGLYQVRVSREGLLDQVEVHCELTPHEAAAADRSAISEWVQHRVKTLIGISTRVV…
>vei-Veis_3944
MAVRQPAPAALDPMESASRDAIEALQLQRLRWTLQHAYDNVAHYRRAFDARGVLPGDLKHLSDLAGFPFTVKQDLRDNYPFGMFAVPRAQLLRLHASSGTTGKPTVVGYTRQDIDHWADLVARSIRAAGGRPGDLVHVAYGYGLFTGGLGAHYGAERAGCTVVPMSGGQTEKQVQLIHDLQPRIIMVTPSYMQIITEEFLRQGLDPRASSLQIGIFGAEPWTEAMRREIEAGAGIDALDIYGLSEVMGPGVASECVESKDGPVVWEDHFYPEIIDPDSGQVLPDGQPGELVLTSLSKQALPMIRYRTRDLTRLLPPTSRSMRRIGKIVGRSDDMLIIRGVNLFPTQIEEIVLHSGRLSGHYQILVTRAGHLDQVTVRCELQPGLSADLPAGERQALADA…
>vff-VITFI_CDS3424
MPVKQPAPGDLEPIETASRDEIVALQLERLRWTLAHAYENVPHYRQAFDAQGVHPSDLKTLADLAKFPFTTKKDLRDNYPFKLFAVPREKVARIHASSGTTGKPTVVGYTLKDIDTWANLVARSIRAAGGRPGDIVHVAYGYGLFTGGLGAHYGAERAGCTVIPMSGGQTEKQVQLIQDFCPDLIMVTPSYMQVIIEEFERQGMDPREMSLKVGIFGAEPWTEAMRREIETKADIDAVDIYGLSEVMGPGVANECIESKDGPVIWEDHFYPEIIDPETGEVLPDGSEGELVFTSLTKEALPIIRYRTRDLTRLLPPTSRSFRRMGKIVGRSDDMLIIRGVNVFPSQIEEIVLQHGQLGGQYQIKVHRDGHLDQMEVLCEMLPQFGLPSELEAQRIGKSL…
>vgo-GJW-30_1_00003
MLDKSSYAPYGLEPIETASRDEIAALQTERLAWSLKHAYDNVAYYRTKFDAAGVKPQDFKRLEDLAKFPFMAKADFRANYPFGLFAVPQEQIVRIHASSGTTGKPTVVGYTQKDIDTWSHLVARSIRAAGGRPGMKVHISYGYGLFTGGLGAHYGAEKLGCTVIPVSGGMTDRQVQLITDFKPEIIMVTPSYMLAILDEFKAKGIDPRESSLQIGIFGAEPWTNAMRGEIEQAFDMDAVDIYGLSEVMGPGVANECVETKDGLHLWEDHFYPEVIDPVTGRVLPDGEQGELVFTSLTKEGMPVIRYRTRDLTRLLPGTARSMRRMEKITGRSDDMMIVRGVNVFPTQIEEILLEIDTLAAHYQIVLTREGRLDEMEICVECRPEHAHEDIRNAAGAKLT…
>vig-BKP57_15960
MFFNKIMETLSKQGMEKIQLSRLQQTVRTVYNKTPFYQKKFTELNVKPNDIQSLEDIRKLPFTQKKDLRDNYPFDLFALPISQVERIHASSGTSGKPTVVGYTRNDLEVWAEIVARAIAACGGEPDSVLQNTFGYGLFTGGLGLHYGSEKLGMATVPVSGGNTERQILLIEDFKPTVIVGTPSYILNIADKMEQLGKDARDTSLKYGIFGAEPWSEEMRKELEKRLGIKAMDIYGLSEVMGPGISFECLEAQCGLHVADDHFFIEVIDPDTLEPVAEGEEGELVFTSLTKEAFPIIRYRTGDIASITSETCICGRTTTRMSRVKGRIDDMLIIRGVNVYPSEVESALLELEELVPHYQLYVVNQGALDKVILKVEINESIYNNLNRNLEHETIKALANK…
>vil-CFK37_07140
MFNEKMETLSREDMNDLQLTKLQQTVQRVDNHVSFYQAKFNELGIEPEDIQSLDDIRKLPFTEKKDLRNHYPYGFFASPMDDIIRLHASSGTSGKPTVVGYTQKDIDDWAEIVARSIVSAGGKAGDVMHNSYGYGLFTGGLGLHLGGEKLGITTVPVSGGNTKRQILLIEDLKPKVICATPSYALRIAEQMEEEGKDPRATSLKYGIFGSEPWSDEMRITLEEKLNIKAVDIYGLSEVVGPGVAIECHEHQDGLHIQEDHFLVEVIDPHTLEALPDGEYGELVFTSLEKEAFPIIRYRTGDIASITREMCRCGRSTTRMSRIKGRIGDMLIIRGVNVFPSEMERILLQVKELAPYYQVYVRKDGHMDSVELQVELSEMTFQACERDPEHVKVLGLKKQI…
>vna-PN96_18705
MIKYSNTLDAIETASVEELRELQFRRMKWTLEHAYKNSPMYTKKFDEAGVHPSDFKCLEDINKFPYTTKQDLRDNYPFNSFAVPMEDVARIHASSGTTGQPTVVGYTQNDIDTWANIVARSIRAAGGSAKDLIHISYGYGLFTGGLGAHYGAERLGAAVIPMSGGQTEKQVQLIEDFKPTIIMVTPSYCLNLLDKLEEHYGGDASGCSLKIGIFGAEPWSNEMRKEIERRLGIVALDIYGLSEVMGPGVAMECAETQDGPTIWEDHFYPEIIDPVTGNVMPDGEHGELVFTSLTKEALPIIRYRTRDLTRLLPGTARTMRRMDKITGRSDDMLIIRGVNVFPSQIEEQILQIEQLSPHYQLEVIRKGNLDHLVVLLEAKDNVYLDQSEIITKRLQHQIK…
>vpd-VAPA_1c13020
MTARHPAPGELEPIETASRDEITSLQLSRLRATLQRAYDNVPHYRKAFDAKGVHPHDLKSLADLSKFPFTVKTDLRDNYPFGMFAVPRTQVARIHASSGTTGKPTVVGYTLKDIDTWADLVARSIRAAGGRAGDMVHVSYGYGLFTGGLGAHYGAERAGCTVIPMSGGQTEKQVQLIQDFKPDIIMVTPSYMQVIIEQFERLGLDAKDSSLKIGIFGAEPWTEAMRRDIEGKAGLDAVDIYGLSEVMGPGVASECVESKDGPVIWEDHFYPEIIDPDTGELKADGEEGELVFTSLSKEAMPIVRYRTRDLTRLLPPTSRAFRRMGKIVGRSDDMMIIRGVNVFPTQVEEIVLAHERLSGLYQVHVRREGLLDEVEVHCELEHRNAAVDEAERRAIAAWV…
>vpn-A21D_00390
MFYNQRMETLPRESMEKLQLSRLKKTVQTVYDKTPYYHKKFAALNLTPNDIQSLEDIQKLPFTQKKDLRDNYPFQLFALPISGIERIHASSGTSGKPTVVGYTRNDLEVWAEIVARAIVACGGNKHRILQNAFGYGLFTGGLGLHYGSEKLGMATVPVSGGNTERQVLLIEDFKPSVIVGTPSYILNIADKMEQLGKDPLKTSLQYGIFGAEPWSEKMRKELEERLGIKAMDIYGLSEVMGPGISCECLQAQSGLHVADDHFYVEVIHPDTLDPVREGEEGELVFTSLTKEAFPIIRYRTGDIASITKEPCICGRTTTRMSRVKGRIDDMLIVRGVNVYPTEIESALLEMQELEPHYQLYVVNQGSLDKVLLKVEINETMYRQLDGNLEHEKIKALSDQ…
>xau-Xaut_0901
MNMALPAVSFGRTFEAGLDTAERASRDEIMSLQRERLAWSLRHAYENVPFYRRKFDEAGVHPSDLRDLSDLAKFPFTVKTDLRDNYPFGLFAVPREKLLRVHGSSGTTGKPIVVGYTRADIDMWADVMARSIRAAGVRPGMMVHVAYGYGLFTGGLGAHYGVERLGCTVVPMSGGMTERQVQLIHDFKPDAIMVTPSYMLALLDGFAKAGLDPRASSLKYGIFGAEPWTNAMREEIERDFAIDATDIYGLSEVIGPGVAQECVETKDGLHIWEDHFLPEVIDPITGEVLPDGEKGELVFTSLTKEAFPIIRYRTRDLTRLLPGTARPGMRRMEKVTGRSDDMIILRGVNVFPTQIEEILLSIETCSGHYQLELTREGRMDEMTVHAEIREEAQGSTDIE…
>xbu-HGO23_00610
MSNNAQHFNSRFTPHTNAHFDPIEFASRDEIQTRQFEQIKWTLHHAYNNVPMYQRKFDAIGIHPSDFRQLDDIKKFPYTTKQDLRDNYPFDTFAVPMEKIVRIHASSGTTGRPTVVGYTQQDIDNWADLVARSLRFAGVTAKDKVHVAYGYGLFTGGLGAHYGAERLGATVIPMSGGQTEKQAQLIRDFKPDIIMMTPSYCLTLLDELERQMGGDARQCSLRVGIFGAEPWTEGLRQEIETRMGIKALDIYGLSEVMGPGVAMESVEYADGSTIWEDHFYPEVIDPDNLNVLPDGENGELVFTTLTKEAMPVIRYRTRDLTRLLPGTARNMRRLDRITGRSDDMLIIRGINVFPSQIEEQIVRFRELSPHYQLEVNRVGNYDSLSVKVELKEPNQLSFQ…
>xbv-XBW1_0154
MSNNVQHLDSIEFASRDEIQAHQFEQIKWTLHHAYNNVPMYRRKFDTAGIHPSDFKQLEDITKFPYTTKQDLREHYPFDTFAVPMEQIVRIHASSGTTGHPTVVGYTQRDIDHWANLVARCLRFAGASAKDKVHVAYGYGLFTGGLGAHYGAERLGATVIPMSGGQTEKQAQLILDFKPDVIMMTPSYCLTLLDALEQRMGGDASKCSLRVGIFGAEPWTEALRREIETRMGIKALDIYGLSEVMGPGIAMESVEHANGSTIWEDHFYPEVIDPDNLSVLPDGESGELVFTTLTKEAMPVIRYRTRDLTRLLPGTTARHMRRMDRIAGRSDDMLIIRGINVFPSQVEEQIIRFKELSPHYQLEVNRTGNYDCLSVKVELKEPERLDAQQRCDICHQLRH…
>xdo-XDD1_3928
MSNRVQHLKKSSEHPDSIEFASRDEIQAWQLQQIKWTLNHAYNNVPMYRHKFDAAGIHPSDFRQLDDISQFPYTTKQDLREHYPFGTFAVPMEQVVRIHASSGTTGKPTVVGYTQRDIDNWANIIARCLRFAGASAKDKVHVAYGYGLFTGGLGAHYGAERLGATVIPMSSGNTVRQAQLIMDFQPDVIMMTPSYCLTLLDELERQMGGDASTCSLRIGIFGAEPWTAALRTEIETRMGIKALDIYGLSEVIGPGVAMESLEHADGSTLWEDHFYPEVIHPDHLHNLADGETGELVLTTLTKEAMPIIRYRTRDLTCLLPGTARNMRRMDRITGRSDDMLIIRGINLFPSQVEEQIMRIKALSPHYQIEVNRIGNYDQLSIKVELKDPDRLNEQQRSDI…
>xho-A9255_15720
MSNNVQHLNTHPDEHLDPIEFASRDEIQARQFEQIKWTLHHAYNNVPMYRRKFDAIDIHPSDFKQLDDIIKFPYTTKQDLRENYPFDTFAVPMEQIVRIHASSGTTGRPTVVGYTQRDIDNWADLVARSLRFAGASAKDKVHVAYGYGLFTGGLGAHYGAERLGAAVIPMSCGQTEKQAQLIRDFKPDILMMTPSYCLTLLDELERQMGGDARTCSPRVGIFGAEPWTEGLRNEIETRMSIKALDIYGLSEIMGPGVAMESVEYADGSTIWEDHFYPEVIDPDNLNILPDGEHGELVFTTLTKEAMPVIRYRTRDLTRLLPGTARNMRRMDKITGRSDDMLIIRGINVFPSQVEEQITRFKELSPHYQLEVNRIGNYDSLSVKVELKEPDRLSAQQRCD…
>xnm-XNC2_4468
MMSNNVHPLDQHLKQHLQHQPDPIEFASRDEIQAQQIERMKWTLNHAYHNVPMYRSKFDEAGVHPSDFRYPEDIQKFPYTTKQDLRDHYPFDTFAVPMEQVVRIHASSGTTGRPTVVGYTQQDIDNWSELVARSLRFAGVSAKDKIHVAYGYGLFTGGLGAHYGAERLGAAVIPMSGGNTERQAQLIQDFKPDVIMMTPSYCLTLLDELERKMGGDASKCSLRVGIFGAEPWTAALRTEIETRMGIKALDIYGLSEIMGPGVAMESLEYADGSTIWEDHFYPEVINPDNLSILPEGKTGELVFTTLTKEAMPMIRYRTRDLTRLLPGTARNMRRMDRITGRSDDMLIIRGINVFPSQVEEQIIRFKELSPHYQLEVHRKGNHDCLSVKVELKEPDLLSH…
>xyl-ET495_16965
MSREQIEELQLQRLQETVARAYHAVPHYRQALDEAGVHPRDIRTLDDVTLLPFTTKADLRANYPFGMFAVPRDRIARIHASSGTTGLPTVVGYTPDDLDTWSGLVARSLRAAGVKPGWRVHNAYGYGLFTGGLGAHSGIERLGATVIPMSGGQTSKQVKLIGDFEPEAIMCTPTYLLTIADAMEKAGVDPRSTSLKVAICGAEPWTDEMRNELEQRLGIDAVDIYGLSEVMGPGIACESVATKDGPHIWEDHFLPEVVDSETGERLPDGELGELVFTSLTKEAFPVLRYRTRDLTRLLPGTDRPGMRRMAKITGRNDDMINLRGVNVFPTQIEELVLGIPALTAHFVLELTTSGRMDALAAVVEPQPGLSAETAQAGADELAFQIKEFVGSSVAVRLAA…
>ypac-CEW88_22765
MTDMTPMKEILDPIEIASRDEISALQRKRMAWSLRHAYENSPFYRKRFDEHGAHPDDFKTLADLAKFPFTMKQDLRDTYPFGMFAVPREQLVRIHGSSGTTGKPTVVGYTQKDIDIWADCMARSIRASGGRKGDICHVAYGYGLFTGGLGAHYGAERLGCTVVPISGGMTERQVTLMQDFQPQIIMVTPSYMLSILDEFRRQGLDPRQSSLKVGIFGAEPWTNAMREEIEQAFDMHAVDIYGLSEIMGPGVANECVETKDGLHVWEDHFYPEIIDPTTGDVLPDGEMGELVFTTLTKEGLPMVRYRTRDLTRILPGTARSMRRIEKITGRSDDMIILRGVNVFPTQIEEQILKCEGLAPHFQIELGRKDRMDVMTVHVECTPARCDADARAASAKELSH…
>zdf-AN401_12585
MSKLDHIETASVDELRSLQLARLQKTLHHAYENVPMYRRKFDEAGVHPSDCKTLEDLNKFPFTTKQDLRDNYPFGLFAVPMEKIVRLHASSGTTGKPTVVGYTQHDIDVWADVVARSLRAAGLSARDKIHVAYGYGLFTGGMGAHYGAERLGATVIPMSGGQTEKQAQLIQDFQPDAIMVTPSYCLNIIDELERQMGGSASACSLRVGVFGAEPWTNAMRAEIEQRLGIDALDIYGLSEVMGPGVAMECLESKDGPTIWEDHFYPEIINSENGAVLADGELGELVFTTITKEGLPVIRYRTRDLTRLLPGSARTMRRMDKITGRSDDMLIIRGVNVFPSQVEEQILKFPQLTPHYQLEVSRHGHLDSLMVKVELRHDCASADLHSLGHQLRHRIKAMIG…

## Sheet: TableS4
sequence_id	e-value	Motif organization
shz-shn_16045	1.1e-272	25-[8]-2-[6]-7-[3]-15-[2]-2-[7]-5-[9]-17-[1]-15-[5]-3-[4]-[10]-57
eak-EKH55_4852	1.8e-271	25-[8]-2-[6]-7-[3]-15-[2]-2-[7]-5-[9]-17-[1]-15-[5]-3-[4]-[10]-57
mico-GDR74_04990	2.1e-271	33-[8]-2-[6]-7-[3]-15-[2]-2-[7]-5-[9]-17-[1]-15-[5]-3-[4]-[10]-57
boj-CBF45_03405	2.1e-270	25-[8]-2-[6]-7-[3]-15-[2]-2-[7]-5-[9]-17-[1]-15-[5]-3-[4]-[10]-57
kgy-EHF36_03855	2.1e-270	25-[8]-2-[6]-7-[3]-15-[2]-2-[7]-5-[9]-17-[1]-15-[5]-3-[4]-[10]-57
rgr-FZ934_27320	3.7e-270	25-[8]-2-[6]-7-[3]-15-[2]-2-[7]-5-[9]-17-[1]-15-[5]-3-[4]-[10]-13
six-BSY16_3720	7.6e-270	25-[8]-2-[6]-7-[3]-15-[2]-2-[7]-5-[9]-17-[1]-15-[5]-3-[4]-[10]-57
moc-BB934_15670	7.9e-270	33-[8]-2-[6]-7-[3]-15-[2]-2-[7]-5-[9]-17-[1]-15-[5]-3-[4]-[10]-57
rbh-B4966_01195	4.4e-269	25-[8]-2-[6]-7-[3]-15-[2]-2-[7]-5-[9]-17-[1]-15-[5]-3-[4]-[10]-61
zpa-C3497_00805	4.4e-269	25-[8]-2-[6]-7-[3]-15-[2]-2-[7]-5-[9]-17-[1]-15-[5]-3-[4]-[10]-61
dug-HH213_07020	7.7e-269	25-[8]-2-[6]-7-[3]-15-[2]-2-[7]-5-[9]-17-[1]-15-[5]-3-[4]-[10]-57
acom-CEW83_16065	4.8e-268	25-[8]-2-[6]-7-[3]-15-[2]-2-[7]-5-[9]-17-[1]-15-[5]-3-[4]-[10]-61
orm-HTY61_02755	2.2e-267	25-[8]-2-[6]-7-[3]-15-[2]-2-[7]-5-[9]-17-[1]-15-[5]-3-[4]-[10]-57
jal-BZG29_25680	3.7e-267	25-[8]-2-[6]-7-[3]-15-[2]-2-[7]-5-[9]-17-[1]-15-[5]-3-[4]-[10]-63
jlv-G3257_26340	3.7e-267	25-[8]-2-[6]-7-[3]-15-[2]-2-[7]-5-[9]-17-[1]-15-[5]-3-[4]-[10]-63
roy-G3A56_21915	4.8e-267	31-[8]-2-[6]-7-[3]-15-[2]-2-[7]-5-[9]-17-[1]-15-[5]-3-[4]-[10]-57
hse-Hsero_4134	7.9e-267	25-[8]-2-[6]-7-[3]-15-[2]-2-[7]-5-[9]-17-[1]-15-[5]-3-[4]-[10]-67
hsz-ACP92_20635	7.9e-267	25-[8]-2-[6]-7-[3]-15-[2]-2-[7]-5-[9]-17-[1]-15-[5]-3-[4]-[10]-67
eba-ebA5727	9.7e-267	25-[8]-2-[6]-7-[3]-15-[2]-2-[7]-5-[9]-17-[1]-15-[5]-3-[4]-[10]-60
aoa-dqs_0316	1.3e-266	25-[8]-2-[6]-7-[3]-15-[2]-2-[7]-5-[9]-17-[1]-15-[5]-3-[4]-[10]-61
azo-azo0303	1.3e-266	25-[8]-2-[6]-7-[3]-15-[2]-2-[7]-5-[9]-17-[1]-15-[5]-3-[4]-[10]-61
tcl-Tchl_2100	2.4e-266	25-[8]-2-[6]-7-[3]-15-[2]-2-[7]-5-[9]-17-[1]-15-[5]-3-[4]-[10]-61
trb-HB776_16555	3.5e-266	33-[8]-2-[6]-7-[3]-15-[2]-2-[7]-5-[9]-17-[1]-15-[5]-3-[4]-[10]-57
jas-FJQ89_15155	4.3e-266	25-[8]-2-[6]-7-[3]-15-[2]-2-[7]-5-[9]-17-[1]-15-[5]-3-[4]-[10]-63
jsv-CNX70_25995	4.3e-266	25-[8]-2-[6]-7-[3]-15-[2]-2-[7]-5-[9]-17-[1]-15-[5]-3-[4]-[10]-63
mass-CR152_12075	4.3e-266	25-[8]-2-[6]-7-[3]-15-[2]-2-[7]-5-[9]-17-[1]-15-[5]-3-[4]-[10]-64
apet-ToN1_28840	5.3e-266	25-[8]-2-[6]-7-[3]-15-[2]-2-[7]-5-[9]-17-[1]-15-[5]-3-[4]-[10]-61
tak-Tharo_1258	1e-265	34-[8]-2-[6]-7-[3]-15-[2]-2-[7]-5-[9]-17-[1]-15-[5]-3-[4]-[10]-61
miu-ABE85_00775	1.7e-265	25-[8]-2-[6]-7-[3]-15-[2]-2-[7]-5-[9]-17-[1]-15-[5]-3-[4]-[10]-57
hhf-E2K99_21420	2e-265	25-[8]-2-[6]-7-[3]-15-[2]-2-[7]-5-[9]-17-[1]-15-[5]-3-[4]-[10]-67
rht-NT26_2067	2.4e-265	25-[8]-2-[6]-7-[3]-15-[2]-2-[7]-5-[9]-17-[1]-15-[5]-3-[4]-[10]-57
hrb-Hrubri_4066	3.1e-265	25-[8]-2-[6]-7-[3]-15-[2]-2-[7]-5-[9]-17-[1]-15-[5]-3-[4]-[10]-67
apet-ToN1_02390	1.1e-264	25-[8]-2-[6]-7-[3]-15-[2]-2-[7]-5-[9]-17-[1]-15-[5]-3-[4]-[10]-60
mtim-DIR46_16845	1.2e-264	25-[8]-2-[6]-7-[3]-15-[2]-2-[7]-5-[9]-17-[1]-15-[5]-3-[4]-[10]-58
rpod-E0E05_11080	1.7e-264	25-[8]-2-[6]-7-[3]-15-[2]-2-[7]-5-[9]-17-[1]-15-[5]-3-[4]-[10]-57
aza-AZKH_0413	2.1e-264	25-[8]-2-[6]-7-[3]-15-[2]-2-[7]-5-[9]-17-[1]-15-[5]-3-[4]-[10]-60
pht-BLM14_25515	2.4e-264	25-[8]-2-[6]-7-[3]-15-[2]-2-[7]-5-[9]-17-[1]-15-[5]-3-[4]-[10]-57
rhb-NY08_4054	2.8e-264	25-[8]-2-[6]-7-[3]-15-[2]-2-[7]-5-[9]-17-[1]-15-[5]-3-[4]-[10]-56
plal-FXN65_16335	2.8e-264	24-[8]-2-[6]-7-[3]-15-[2]-2-[7]-5-[9]-17-[1]-15-[5]-3-[4]-[10]-58
rfv-RFYW14_02141	3.3e-264	25-[8]-2-[6]-7-[3]-15-[2]-2-[7]-5-[9]-17-[1]-15-[5]-3-[4]-[10]-57
pset-THL1_3191	3.4e-264	24-[8]-2-[6]-7-[3]-15-[2]-2-[7]-5-[9]-17-[1]-15-[5]-3-[4]-[10]-58
jaz-YQ44_01925	3.7e-264	25-[8]-2-[6]-7-[3]-15-[2]-2-[7]-5-[9]-17-[1]-15-[5]-3-[4]-[10]-63
plal-FXN65_13795	5.3e-264	24-[8]-2-[6]-7-[3]-15-[2]-2-[7]-5-[9]-17-[1]-15-[5]-3-[4]-[10]-58
kia-G8A07_18680	7.1e-264	25-[8]-2-[6]-7-[3]-15-[2]-2-[7]-5-[9]-17-[1]-15-[5]-3-[4]-[10]-57
hoe-IMCC20628_01280	1e-263	25-[8]-2-[6]-7-[3]-15-[2]-2-[7]-5-[9]-17-[1]-15-[5]-3-[4]-[10]-57
axy-AXYL_01770	1.1e-263	24-[8]-2-[6]-7-[3]-15-[2]-2-[7]-5-[9]-17-[1]-15-[5]-3-[4]-[10]-59
amyb-BKN51_00480	1.5e-263	18-[8]-2-[6]-7-[3]-15-[2]-2-[7]-5-[9]-17-[1]-13-[5]-4-[4]-[10]-56
sino-SS05631_c26910	1.8e-263	25-[8]-2-[6]-7-[3]-15-[2]-2-[7]-5-[9]-17-[1]-15-[5]-3-[4]-[10]-57
mali-EYF70_01830	2.2e-263	25-[8]-2-[6]-7-[3]-15-[2]-2-[7]-5-[9]-17-[1]-15-[5]-3-[4]-[10]-61
pkc-PKB_2689	3.7e-263	26-[8]-2-[6]-7-[3]-15-[2]-2-[7]-5-[9]-17-[1]-15-[5]-3-[4]-[10]-58
sfd-USDA257_c50010	4.8e-263	25-[8]-2-[6]-7-[3]-15-[2]-2-[7]-5-[9]-17-[1]-15-[5]-3-[4]-[10]-57
ppan-ESD82_09590	7.9e-263	25-[8]-2-[6]-7-[3]-15-[2]-2-[7]-5-[9]-17-[1]-15-[5]-3-[4]-[10]-57
mee-DA075_29065	8.2e-263	33-[8]-2-[6]-7-[3]-15-[2]-2-[7]-5-[9]-17-[1]-15-[5]-3-[4]-[10]-57
rhl-LPU83_pLPU83d0246	9.2e-263	25-[8]-2-[6]-7-[3]-15-[2]-2-[7]-5-[9]-17-[1]-15-[5]-3-[4]-[10]-57
maqu-Maq22A_1p36200	9.4e-263	33-[8]-2-[6]-7-[3]-15-[2]-2-[7]-5-[9]-17-[1]-15-[5]-3-[4]-[10]-57
pfuw-KF707C_30470	1.2e-262	24-[8]-2-[6]-7-[3]-15-[2]-2-[7]-5-[9]-17-[1]-15-[5]-3-[4]-[10]-59
masw-AM586_24765	1.3e-262	25-[8]-2-[6]-7-[3]-15-[2]-2-[7]-5-[9]-17-[1]-15-[5]-3-[4]-[10]-59
rhr-CKA34_24955	1.7e-262	25-[8]-2-[6]-7-[3]-15-[2]-2-[7]-5-[9]-17-[1]-15-[5]-3-[4]-[10]-57
azd-CDA09_10510	1.8e-262	25-[8]-2-[6]-7-[3]-15-[2]-2-[7]-5-[9]-17-[1]-15-[5]-3-[4]-[10]-60
btrm-SAMEA390648703811	2.5e-262	24-[8]-2-[6]-7-[3]-15-[2]-2-[7]-5-[9]-17-[1]-15-[5]-3-[4]-[10]-60
niy-FQ775_02680	2.7e-262	25-[8]-2-[6]-7-[3]-15-[2]-2-[7]-5-[9]-17-[1]-15-[5]-3-[4]-[10]-57
pmk-MDS_2866	2.8e-262	44-[8]-2-[6]-7-[3]-15-[2]-2-[7]-5-[9]-17-[1]-15-[5]-3-[4]-[10]-59
ais-BUW96_17525	4.7e-262	24-[8]-2-[6]-7-[3]-15-[2]-2-[7]-5-[9]-17-[1]-15-[5]-3-[4]-[10]-59
pum-HGP31_21930	5.5e-262	28-[8]-2-[6]-7-[3]-15-[2]-2-[7]-5-[9]-17-[1]-15-[5]-3-[4]-[10]-59
rpc-RPC_0683	5.7e-262	33-[8]-2-[6]-7-[3]-15-[2]-2-[7]-5-[9]-17-[1]-15-[5]-3-[4]-[10]-57
bhz-ACR54_03037	6e-262	24-[8]-2-[6]-7-[3]-15-[2]-2-[7]-5-[9]-17-[1]-15-[5]-3-[4]-[10]-60
hfr-G5S34_22170	6.9e-262	25-[8]-2-[6]-7-[3]-15-[2]-2-[7]-5-[9]-17-[1]-15-[5]-3-[4]-[10]-74
amq-AMETH_5229	7.1e-262	37-[8]-2-[6]-7-[3]-15-[2]-2-[7]-5-[9]-17-[1]-15-[5]-4-[4]-[10]-56
masz-C9I28_05210	9.8e-262	25-[8]-2-[6]-7-[3]-15-[2]-2-[7]-5-[9]-17-[1]-15-[5]-3-[4]-[10]-61
pgv-SL003B_2153	1.5e-261	25-[8]-2-[6]-7-[3]-15-[2]-2-[7]-5-[9]-17-[1]-15-[5]-3-[4]-[10]-57
afa-UZ73_02225	1.5e-261	24-[8]-2-[6]-7-[3]-15-[2]-2-[7]-5-[9]-17-[1]-15-[5]-3-[4]-[10]-59
rfa-A3L23_02220	1.6e-261	25-[8]-2-[6]-7-[3]-15-[2]-2-[7]-5-[9]-17-[1]-15-[5]-3-[4]-[10]-56
rhs-A3Q41_01166	1.6e-261	25-[8]-2-[6]-7-[3]-15-[2]-2-[7]-5-[9]-17-[1]-15-[5]-3-[4]-[10]-56
goi-LK459_07950	1.6e-261	28-[8]-2-[6]-7-[3]-15-[2]-2-[7]-5-[9]-17-[1]-15-[5]-3-[4]-[10]-56
achb-DVB37_07025	2e-261	24-[8]-2-[6]-7-[3]-15-[2]-2-[7]-5-[9]-17-[1]-15-[5]-3-[4]-[10]-61
azr-CJ010_01905	2.3e-261	25-[8]-2-[6]-7-[3]-15-[2]-2-[7]-5-[9]-17-[1]-15-[5]-3-[4]-[10]-61
gob-Gobs_1908	2.4e-261	35-[8]-2-[6]-7-[3]-15-[2]-2-[7]-5-[9]-17-[1]-15-[5]-4-[4]-[10]-15
achr-C2U31_14385	3.1e-261	24-[8]-2-[6]-7-[3]-15-[2]-2-[7]-5-[9]-17-[1]-15-[5]-3-[4]-[10]-59
pphr-APZ00_25235	4.2e-261	25-[8]-2-[6]-7-[3]-15-[2]-2-[7]-5-[9]-17-[1]-15-[5]-3-[4]-[10]-57
gpo-GPOL_c41640	5.5e-261	28-[8]-2-[6]-7-[3]-15-[2]-2-[7]-5-[9]-17-[1]-15-[5]-3-[4]-[10]-56
mnr-ACZ75_22660	5.8e-261	25-[8]-2-[6]-7-[3]-15-[2]-2-[7]-5-[9]-17-[1]-15-[5]-3-[4]-[10]-62
bpdz-BBN53_06855	6.3e-261	24-[8]-2-[6]-7-[3]-15-[2]-2-[7]-5-[9]-17-[1]-15-[5]-3-[4]-[10]-60
cnc-CNE_2c13160	6.5e-261	25-[8]-2-[6]-7-[3]-15-[2]-2-[7]-5-[9]-17-[1]-15-[5]-3-[4]-[10]-70
mum-FCL38_16700	6.6e-261	25-[8]-2-[6]-7-[3]-15-[2]-2-[7]-5-[9]-17-[1]-15-[5]-3-[4]-[10]-57
aaqu-D3M96_12670	7.1e-261	24-[8]-2-[6]-7-[3]-15-[2]-2-[7]-5-[9]-17-[1]-15-[5]-3-[4]-[10]-59
afq-AFA_11830	7.1e-261	24-[8]-2-[6]-7-[3]-15-[2]-2-[7]-5-[9]-17-[1]-15-[5]-3-[4]-[10]-59
del-DelCs14_0514	7.2e-261	25-[8]-2-[6]-7-[3]-15-[2]-2-[7]-5-[9]-17-[1]-15-[5]-3-[4]-[10]-55
lch-Lcho_2403	7.3e-261	25-[8]-2-[6]-7-[3]-15-[2]-2-[7]-5-[9]-17-[1]-15-[5]-3-[4]-[10]-57
adt-APT56_07795	8.3e-261	24-[8]-2-[6]-7-[3]-15-[2]-2-[7]-5-[9]-17-[1]-15-[5]-3-[4]-[10]-60
axn-AX27061_1663	8.3e-261	24-[8]-2-[6]-7-[3]-15-[2]-2-[7]-5-[9]-17-[1]-15-[5]-3-[4]-[10]-60
axo-NH44784_003211	8.3e-261	24-[8]-2-[6]-7-[3]-15-[2]-2-[7]-5-[9]-17-[1]-15-[5]-3-[4]-[10]-60
axx-ERS451415_01656	8.3e-261	24-[8]-2-[6]-7-[3]-15-[2]-2-[7]-5-[9]-17-[1]-15-[5]-3-[4]-[10]-60
mind-mvi_05720	8.4e-261	33-[8]-2-[6]-7-[3]-15-[2]-2-[7]-5-[9]-17-[1]-15-[5]-3-[4]-[10]-57
phn-PAEH1_04420	9.5e-261	24-[8]-2-[6]-7-[3]-15-[2]-2-[7]-5-[9]-17-[1]-15-[5]-3-[4]-[10]-60
sfh-SFHH103_02462	9.8e-261	25-[8]-2-[6]-7-[3]-15-[2]-2-[7]-5-[9]-17-[1]-15-[5]-3-[4]-[10]-57
pde-Pden_4801	1.1e-260	25-[8]-2-[6]-7-[3]-15-[2]-2-[7]-5-[9]-17-[1]-15-[5]-3-[4]-[10]-57
pus-CKA81_07080	1.2e-260	25-[8]-2-[6]-7-[3]-15-[2]-2-[7]-5-[9]-17-[1]-15-[5]-3-[4]-[10]-59
rpe-RPE_0996	1.3e-260	33-[8]-2-[6]-7-[3]-15-[2]-2-[7]-5-[9]-17-[1]-15-[5]-3-[4]-[10]-57
mtea-DK419_01935	1.5e-260	33-[8]-2-[6]-7-[3]-15-[2]-2-[7]-5-[9]-17-[1]-15-[5]-3-[4]-[10]-57
reh-H16_B1357	1.6e-260	25-[8]-2-[6]-7-[3]-15-[2]-2-[7]-5-[9]-17-[1]-15-[5]-3-[4]-[10]-70
ocd-FHY55_14465	1.6e-260	25-[8]-2-[6]-7-[3]-15-[2]-2-[7]-5-[9]-17-[1]-15-[5]-3-[4]-[10]-54
cox-E0W60_03125	2.9e-260	25-[8]-2-[6]-7-[3]-15-[2]-2-[7]-5-[9]-17-[1]-15-[5]-3-[4]-[10]-70
dhk-BO996_00410	4e-260	25-[8]-2-[6]-7-[3]-15-[2]-2-[7]-5-[9]-17-[1]-15-[5]-3-[4]-[10]-55
pcq-PcP3B5_34050	4e-260	26-[8]-2-[6]-7-[3]-15-[2]-2-[7]-5-[9]-17-[1]-15-[5]-3-[4]-[10]-59
pym-AK972_2142	4.1e-260	28-[8]-2-[6]-7-[3]-15-[2]-2-[7]-5-[9]-17-[1]-15-[5]-3-[4]-[10]-59
reb-XU06_26710	4.2e-260	23-[8]-2-[6]-7-[3]-15-[2]-2-[7]-5-[9]-17-[1]-15-[5]-3-[4]-[10]-56
rer-RER_55450	4.2e-260	23-[8]-2-[6]-7-[3]-15-[2]-2-[7]-5-[9]-17-[1]-15-[5]-3-[4]-[10]-56
rey-O5Y_26435	4.2e-260	23-[8]-2-[6]-7-[3]-15-[2]-2-[7]-5-[9]-17-[1]-15-[5]-3-[4]-[10]-56
rhod-AOT96_07915	4.2e-260	23-[8]-2-[6]-7-[3]-15-[2]-2-[7]-5-[9]-17-[1]-15-[5]-3-[4]-[10]-56
rqi-C1M55_27950	4.2e-260	23-[8]-2-[6]-7-[3]-15-[2]-2-[7]-5-[9]-17-[1]-15-[5]-3-[4]-[10]-56
abre-pbN1_21580	4.7e-260	25-[8]-2-[6]-7-[3]-15-[2]-2-[7]-5-[9]-17-[1]-15-[5]-3-[4]-[10]-61
azi-AzCIB_0337	9.1e-260	25-[8]-2-[6]-7-[3]-15-[2]-2-[7]-5-[9]-17-[1]-15-[5]-3-[4]-[10]-61
siw-GH266_22705	1.1e-259	25-[8]-2-[6]-7-[3]-15-[2]-2-[7]-5-[9]-17-[1]-15-[5]-3-[4]-[10]-57
ares-IWH25_00935	1.2e-259	25-[8]-2-[6]-7-[3]-15-[2]-2-[7]-5-[9]-17-[1]-15-[5]-3-[4]-[10]-58
same-SAMCFNEI73_Ch2911	1.3e-259	25-[8]-2-[6]-7-[3]-15-[2]-2-[7]-5-[9]-17-[1]-15-[5]-3-[4]-[10]-57
asw-CVS48_27270	1.4e-259	24-[8]-2-[6]-7-[3]-15-[2]-2-[7]-5-[9]-17-[1]-15-[5]-3-[4]-[10]-61
pacp-FAZ97_12495	1.7e-259	21-[8]-2-[6]-7-[3]-15-[2]-2-[7]-5-[9]-17-[1]-15-[5]-3-[4]-[10]-57
azd-CDA09_01690	1.9e-259	25-[8]-2-[6]-7-[3]-15-[2]-2-[7]-5-[9]-17-[1]-15-[5]-3-[4]-[10]-61
thi-THI_3556	2e-259	25-[8]-2-[6]-7-[3]-15-[2]-2-[7]-5-[9]-17-[1]-15-[5]-3-[4]-[10]-61
tin-Tint_3005	2e-259	25-[8]-2-[6]-7-[3]-15-[2]-2-[7]-5-[9]-17-[1]-15-[5]-3-[4]-[10]-61
sacg-FDZ84_30830	2.3e-259	34-[8]-2-[6]-7-[3]-15-[2]-2-[7]-5-[9]-17-[1]-15-[5]-3-[4]-[10]-59
aoi-AORI_1645	2.3e-259	18-[8]-2-[6]-7-[3]-15-[2]-2-[7]-5-[9]-17-[1]-13-[5]-4-[4]-[10]-56
cuh-BJN34_32050	2.4e-259	25-[8]-2-[6]-7-[3]-15-[2]-2-[7]-5-[9]-17-[1]-15-[5]-3-[4]-[10]-70
del-DelCs14_5725	2.5e-259	26-[8]-2-[6]-7-[3]-15-[2]-2-[7]-5-[9]-17-[1]-15-[5]-3-[4]-[10]-59
rpj-N234_31235	2.6e-259	25-[8]-2-[6]-7-[3]-15-[2]-2-[7]-5-[9]-17-[1]-15-[5]-3-[4]-[10]-70
alf-CFBP5473_20315	2.8e-259	25-[8]-2-[6]-7-[3]-15-[2]-2-[7]-5-[9]-17-[1]-15-[5]-3-[4]-[10]-57
mmyr-MXMO3_03165	3.1e-259	25-[8]-2-[6]-7-[3]-15-[2]-2-[7]-5-[9]-17-[1]-15-[5]-3-[4]-[10]-57
amyy-YIM_03020	3.3e-259	9-[8]-2-[6]-7-[3]-15-[2]-2-[7]-5-[9]-17-[1]-15-[5]-4-[4]-[10]-56
labt-FIU93_20705	3.7e-259	25-[8]-2-[6]-7-[3]-15-[2]-2-[7]-5-[9]-17-[1]-15-[5]-3-[4]-[10]-57
lagg-B0E33_26840	3.7e-259	25-[8]-2-[6]-7-[3]-15-[2]-2-[7]-5-[9]-17-[1]-15-[5]-3-[4]-[10]-57
lap-ACP90_15010	3.7e-259	25-[8]-2-[6]-7-[3]-15-[2]-2-[7]-5-[9]-17-[1]-15-[5]-3-[4]-[10]-57
bgm-CAL15_15665	4.4e-259	24-[8]-2-[6]-7-[3]-15-[2]-2-[7]-5-[9]-17-[1]-15-[5]-3-[4]-[10]-60
aja-AJAP_31255	5.1e-259	18-[8]-2-[6]-7-[3]-15-[2]-2-[7]-5-[9]-17-[1]-13-[5]-4-[4]-[10]-56
gfu-KM031_12550	5.5e-259	25-[8]-2-[6]-7-[3]-15-[2]-2-[7]-5-[9]-17-[1]-15-[5]-3-[4]-[10]-57
sacc-EYD13_14665	6.2e-259	37-[8]-2-[6]-7-[3]-15-[2]-2-[7]-5-[9]-17-[1]-15-[5]-4-[4]-[10]-56
aamm-FE795_11085	6.2e-259	24-[8]-2-[6]-7-[3]-15-[2]-2-[7]-5-[9]-17-[1]-15-[5]-3-[4]-[10]-59
nki-KW403_02140	7.8e-259	25-[8]-2-[6]-7-[3]-15-[2]-2-[7]-5-[9]-17-[1]-15-[5]-3-[4]-[10]-57
masy-DPH57_16685	8.2e-259	25-[8]-2-[6]-7-[3]-15-[2]-2-[7]-5-[9]-17-[1]-15-[5]-3-[4]-[10]-61
psv-PVLB_12570	9.2e-259	26-[8]-2-[6]-7-[3]-15-[2]-2-[7]-5-[9]-17-[1]-15-[5]-3-[4]-[10]-59
bqb-J4P68_0031670	9.3e-259	31-[8]-2-[6]-7-[3]-15-[2]-2-[7]-5-[9]-17-[1]-15-[5]-4-[4]-[10]-57
vff-VITFI_CDS3424	1.1e-258	25-[8]-2-[6]-7-[3]-15-[2]-2-[7]-5-[9]-17-[1]-15-[5]-3-[4]-[10]-59
dac-Daci_0809	1.2e-258	26-[8]-2-[6]-7-[3]-15-[2]-2-[7]-5-[9]-17-[1]-15-[5]-3-[4]-[10]-59
dts-BI380_20655	1.2e-258	26-[8]-2-[6]-7-[3]-15-[2]-2-[7]-5-[9]-17-[1]-15-[5]-3-[4]-[10]-59
bbh-BN112_1231	1.8e-258	24-[8]-2-[6]-7-[3]-15-[2]-2-[7]-5-[9]-17-[1]-15-[5]-3-[4]-[10]-59
bbm-BN115_3215	1.8e-258	24-[8]-2-[6]-7-[3]-15-[2]-2-[7]-5-[9]-17-[1]-15-[5]-3-[4]-[10]-59
bbr-BB3427	1.8e-258	24-[8]-2-[6]-7-[3]-15-[2]-2-[7]-5-[9]-17-[1]-15-[5]-3-[4]-[10]-59
bbx-BBS798_3259	1.8e-258	24-[8]-2-[6]-7-[3]-15-[2]-2-[7]-5-[9]-17-[1]-15-[5]-3-[4]-[10]-59
bpc-BPTD_2632	1.8e-258	24-[8]-2-[6]-7-[3]-15-[2]-2-[7]-5-[9]-17-[1]-15-[5]-3-[4]-[10]-59
bpe-BP2675	1.8e-258	24-[8]-2-[6]-7-[3]-15-[2]-2-[7]-5-[9]-17-[1]-15-[5]-3-[4]-[10]-59
bper-BN118_2324	1.8e-258	24-[8]-2-[6]-7-[3]-15-[2]-2-[7]-5-[9]-17-[1]-15-[5]-3-[4]-[10]-59
bpet-B1917_1177	1.8e-258	24-[8]-2-[6]-7-[3]-15-[2]-2-[7]-5-[9]-17-[1]-15-[5]-3-[4]-[10]-59
bpeu-Q425_11590	1.8e-258	24-[8]-2-[6]-7-[3]-15-[2]-2-[7]-5-[9]-17-[1]-15-[5]-3-[4]-[10]-59
xau-Xaut_0901	2.4e-258	32-[8]-2-[6]-7-[3]-15-[2]-2-[7]-5-[9]-17-[1]-15-[5]-4-[4]-[10]-58
ady-HLG70_14170	2.6e-258	24-[8]-2-[6]-7-[3]-15-[2]-2-[7]-5-[9]-17-[1]-15-[5]-3-[4]-[10]-59
amd-AMED_1561	2.7e-258	14-[8]-2-[6]-7-[3]-15-[2]-2-[7]-5-[9]-17-[1]-15-[5]-4-[4]-[10]-56
amm-AMES_1551	2.7e-258	14-[8]-2-[6]-7-[3]-15-[2]-2-[7]-5-[9]-17-[1]-15-[5]-4-[4]-[10]-56
amn-RAM_07930	2.7e-258	14-[8]-2-[6]-7-[3]-15-[2]-2-[7]-5-[9]-17-[1]-15-[5]-4-[4]-[10]-56
amz-B737_1552	2.7e-258	14-[8]-2-[6]-7-[3]-15-[2]-2-[7]-5-[9]-17-[1]-15-[5]-4-[4]-[10]-56
ppru-FDP22_09195	2.9e-258	25-[8]-2-[6]-7-[3]-15-[2]-2-[7]-5-[9]-17-[1]-15-[5]-3-[4]-[10]-56
rtr-RTCIAT899_PC02440	3.4e-258	25-[8]-2-[6]-7-[3]-15-[2]-2-[7]-5-[9]-17-[1]-15-[5]-3-[4]-[10]-57
meso-BSQ44_17700	3.6e-258	25-[8]-2-[6]-7-[3]-15-[2]-2-[7]-5-[9]-17-[1]-15-[5]-3-[4]-[10]-57
dac-Daci_0570	3.8e-258	25-[8]-2-[6]-7-[3]-15-[2]-2-[7]-5-[9]-17-[1]-15-[5]-3-[4]-[10]-55
shun-DWB77_06658	3.9e-258	19-[8]-2-[6]-7-[3]-15-[2]-2-[7]-5-[9]-17-[1]-15-[5]-3-[4]-[10]-57
ypac-CEW88_22765	4.2e-258	25-[8]-2-[6]-7-[3]-15-[2]-2-[7]-5-[9]-17-[1]-15-[5]-3-[4]-[10]-56
ares-IWH25_18305	4.5e-258	21-[8]-2-[6]-7-[3]-15-[2]-2-[7]-5-[9]-17-[1]-15-[5]-3-[4]-[10]-58
scz-ABE83_33995	4.6e-258	19-[8]-2-[6]-7-[3]-15-[2]-2-[7]-5-[9]-17-[1]-15-[5]-3-[4]-[10]-58
msec-LN244_08310	4.7e-258	26-[8]-2-[6]-7-[3]-15-[2]-2-[7]-5-[9]-17-[1]-15-[5]-3-[4]-[10]-55
aori-SD37_32890	5.7e-258	18-[8]-2-[6]-7-[3]-15-[2]-2-[7]-5-[9]-17-[1]-13-[5]-4-[4]-[10]-56
cti-RALTA_B1603	5.8e-258	25-[8]-2-[6]-7-[3]-15-[2]-2-[7]-5-[9]-17-[1]-15-[5]-3-[4]-[10]-70
pmol-CLJ08_25455	5.8e-258	26-[8]-2-[6]-7-[3]-15-[2]-2-[7]-5-[9]-17-[1]-15-[5]-3-[4]-[10]-59
dla-I6G47_24875	6.5e-258	25-[8]-2-[6]-7-[3]-15-[2]-2-[7]-5-[9]-17-[1]-15-[5]-3-[4]-[10]-55
ptro-G5S35_12740	6.9e-258	21-[8]-2-[6]-7-[3]-15-[2]-2-[7]-5-[9]-17-[1]-15-[5]-3-[4]-[10]-57
pre-PCA10_32670	9e-258	24-[8]-2-[6]-7-[3]-15-[2]-2-[7]-5-[9]-17-[1]-15-[5]-3-[4]-[10]-58
pmam-KSS90_12665	1.1e-257	26-[8]-2-[6]-7-[3]-15-[2]-2-[7]-5-[9]-17-[1]-15-[5]-3-[4]-[10]-59
pmos-O165_009535	1.1e-257	26-[8]-2-[6]-7-[3]-15-[2]-2-[7]-5-[9]-17-[1]-15-[5]-3-[4]-[10]-59
psec-CCOS191_2664	1.1e-257	26-[8]-2-[6]-7-[3]-15-[2]-2-[7]-5-[9]-17-[1]-15-[5]-3-[4]-[10]-59
roa-Pd630_LPD07016	1.2e-257	22-[8]-2-[6]-7-[3]-15-[2]-2-[7]-5-[9]-17-[1]-15-[5]-3-[4]-[10]-56
labr-CHH27_05445	1.3e-257	25-[8]-2-[6]-7-[3]-15-[2]-2-[7]-5-[9]-17-[1]-15-[5]-3-[4]-[10]-57
bav-BAV1388	1.4e-257	24-[8]-2-[6]-7-[3]-15-[2]-2-[7]-5-[9]-17-[1]-15-[5]-3-[4]-[10]-60
sata-C5746_03055	1.7e-257	19-[8]-2-[6]-7-[3]-15-[2]-2-[7]-5-[9]-17-[1]-15-[5]-3-[4]-[10]-56
bpt-Bpet1935	2.1e-257	24-[8]-2-[6]-7-[3]-15-[2]-2-[7]-5-[9]-17-[1]-15-[5]-3-[4]-[10]-59
ppg-PputGB1_2617	2.1e-257	26-[8]-2-[6]-7-[3]-15-[2]-2-[7]-5-[9]-17-[1]-15-[5]-3-[4]-[10]-59
mlut-JET14_00900	2.1e-257	28-[8]-2-[6]-7-[3]-15-[2]-2-[7]-5-[9]-17-[1]-15-[5]-3-[4]-[10]-56
codo-LAD35_15745	2.3e-257	25-[8]-2-[6]-7-[3]-15-[2]-2-[7]-5-[9]-17-[1]-15-[5]-3-[4]-[10]-59
aab-A4R43_26415	2.6e-257	9-[8]-2-[6]-7-[3]-15-[2]-2-[7]-5-[9]-17-[1]-15-[5]-4-[4]-[10]-56
bge-BC1002_2748	2.8e-257	21-[8]-2-[6]-7-[3]-15-[2]-2-[7]-5-[9]-17-[1]-15-[5]-3-[4]-[10]-59
bph-Bphy_2693	3.2e-257	21-[8]-2-[6]-7-[3]-15-[2]-2-[7]-5-[9]-17-[1]-15-[5]-3-[4]-[10]-59
rop-ROP_25770	3.3e-257	22-[8]-2-[6]-7-[3]-15-[2]-2-[7]-5-[9]-17-[1]-15-[5]-3-[4]-[10]-56
pzh-CX676_20180	4.4e-257	25-[8]-2-[6]-7-[3]-15-[2]-2-[7]-5-[9]-17-[1]-15-[5]-3-[4]-[10]-57
reu-Reut_B3741	4.4e-257	25-[8]-2-[6]-7-[3]-15-[2]-2-[7]-5-[9]-17-[1]-15-[5]-3-[4]-[10]-69
ttw-LCC91_12345	4.7e-257	25-[8]-2-[6]-7-[3]-15-[2]-2-[7]-5-[9]-17-[1]-15-[5]-3-[4]-[10]-62
phs-C2L64_16050	6.4e-257	21-[8]-2-[6]-7-[3]-15-[2]-2-[7]-5-[9]-17-[1]-15-[5]-3-[4]-[10]-59
dts-BI380_24500	6.8e-257	25-[8]-2-[6]-7-[3]-15-[2]-2-[7]-5-[9]-17-[1]-15-[5]-3-[4]-[10]-55
hml-HmaOT1_14170	7.6e-257	25-[8]-2-[6]-7-[3]-15-[2]-2-[7]-5-[9]-17-[1]-15-[5]-3-[4]-[10]-57
sdv-BN159_7589	8.7e-257	27-[8]-2-[6]-7-[3]-15-[2]-2-[7]-5-[9]-17-[1]-15-[5]-4-[4]-[10]-55
bmj-BMULJ_00378	1.1e-256	21-[8]-2-[6]-7-[3]-15-[2]-2-[7]-5-[9]-17-[1]-15-[5]-3-[4]-[10]-57
bmu-Bmul_2855	1.1e-256	21-[8]-2-[6]-7-[3]-15-[2]-2-[7]-5-[9]-17-[1]-15-[5]-3-[4]-[10]-57
scav-CVT27_00510	1.5e-256	19-[8]-2-[6]-7-[3]-15-[2]-2-[7]-5-[9]-17-[1]-15-[5]-3-[4]-[10]-58
psv-PVLB_26542	1.5e-256	22-[8]-2-[6]-7-[3]-15-[2]-2-[7]-5-[9]-17-[1]-15-[5]-3-[4]-[10]-59
mgry-MSR1_29050	1.8e-256	27-[8]-2-[6]-7-[3]-15-[2]-2-[7]-5-[9]-17-[1]-15-[5]-3-[4]-[10]-58
mgy-MGMSRv2__3178	1.8e-256	27-[8]-2-[6]-7-[3]-15-[2]-2-[7]-5-[9]-17-[1]-15-[5]-3-[4]-[10]-58
mno-Mnod_3367	2.1e-256	30-[8]-2-[6]-7-[3]-15-[2]-2-[7]-5-[9]-17-[1]-15-[5]-4-[4]-[10]-58
maad-AZF01_20700	2.4e-256	25-[8]-2-[6]-7-[3]-15-[2]-2-[7]-5-[9]-17-[1]-15-[5]-3-[4]-[10]-56
sgx-H4W23_03770	2.5e-256	19-[8]-2-[6]-7-[3]-15-[2]-2-[7]-5-[9]-17-[1]-15-[5]-3-[4]-[10]-55
bel-BE61_71430	2.6e-256	31-[8]-2-[6]-7-[3]-15-[2]-2-[7]-5-[9]-17-[1]-15-[5]-4-[4]-[10]-57
mfla-GO485_12230	2.6e-256	25-[8]-2-[6]-7-[3]-15-[2]-2-[7]-5-[9]-17-[1]-15-[5]-3-[4]-[10]-61
pkt-AT984_11960	2.7e-256	25-[8]-2-[6]-7-[3]-15-[2]-2-[7]-5-[9]-17-[1]-15-[5]-3-[4]-[10]-59
gom-D7316_02613	2.8e-256	27-[8]-2-[6]-7-[3]-15-[2]-2-[7]-5-[9]-17-[1]-15-[5]-3-[4]-[10]-56
noa-BKM31_00550	3e-256	3-[8]-2-[6]-7-[3]-15-[2]-2-[7]-5-[9]-17-[1]-12-[5]-4-[4]-[10]-53
dar-Daro_3366	3.4e-256	19-[8]-2-[6]-7-[3]-15-[2]-2-[7]-5-[9]-17-[1]-15-[5]-3-[4]-[10]-58
pmon-X969_12795	3.6e-256	26-[8]-2-[6]-7-[3]-15-[2]-2-[7]-5-[9]-17-[1]-15-[5]-3-[4]-[10]-59
pmot-X970_12440	3.6e-256	26-[8]-2-[6]-7-[3]-15-[2]-2-[7]-5-[9]-17-[1]-15-[5]-3-[4]-[10]-59
ppj-RK21_01989	3.6e-256	26-[8]-2-[6]-7-[3]-15-[2]-2-[7]-5-[9]-17-[1]-15-[5]-3-[4]-[10]-59
ppt-PPS_2692	3.6e-256	26-[8]-2-[6]-7-[3]-15-[2]-2-[7]-5-[9]-17-[1]-15-[5]-3-[4]-[10]-59
ppud-DW66_2950	3.6e-256	26-[8]-2-[6]-7-[3]-15-[2]-2-[7]-5-[9]-17-[1]-15-[5]-3-[4]-[10]-59
dhk-BO996_04105	3.8e-256	26-[8]-2-[6]-7-[3]-15-[2]-2-[7]-5-[9]-17-[1]-15-[5]-3-[4]-[10]-59
bmk-DM80_1136	4.7e-256	21-[8]-2-[6]-7-[3]-15-[2]-2-[7]-5-[9]-17-[1]-15-[5]-3-[4]-[10]-57
hpse-HPF_04300	4.8e-256	20-[8]-2-[6]-7-[3]-15-[2]-2-[7]-5-[9]-17-[1]-15-[5]-3-[4]-[10]-57
vam-C4F17_12825	5.4e-256	25-[8]-2-[6]-7-[3]-15-[2]-2-[7]-5-[9]-17-[1]-15-[5]-3-[4]-[10]-58
zal-AZF00_02780	5.7e-256	26-[8]-2-[6]-7-[3]-15-[2]-2-[7]-5-[9]-17-[1]-15-[5]-3-[4]-[10]-56
qau-KI612_04005	6.8e-256	19-[8]-2-[6]-7-[3]-15-[2]-2-[7]-5-[9]-17-[1]-15-[5]-3-[4]-[10]-58
park-LSG25_04410	7e-256	25-[8]-2-[6]-7-[3]-15-[2]-2-[7]-5-[9]-17-[1]-15-[5]-3-[4]-[10]-59
mela-C6568_07250	7.1e-256	25-[8]-2-[6]-7-[3]-15-[2]-2-[7]-5-[9]-17-[1]-15-[5]-3-[4]-[10]-58
sfi-SFUL_328	7.7e-256	19-[8]-2-[6]-7-[3]-15-[2]-2-[7]-5-[9]-17-[1]-15-[5]-3-[4]-[10]-58
dla-I6G47_20595	8e-256	26-[8]-2-[6]-7-[3]-15-[2]-2-[7]-5-[9]-17-[1]-15-[5]-3-[4]-[10]-59
lim-L103DPR2_02583	8.7e-256	23-[8]-2-[6]-7-[3]-15-[2]-2-[7]-5-[9]-17-[1]-15-[5]-3-[4]-[10]-57
otr-OTERR_30250	8.8e-256	25-[8]-2-[6]-7-[3]-15-[2]-2-[7]-5-[9]-17-[1]-15-[5]-3-[4]-[10]-62
ppuh-B479_13125	8.9e-256	26-[8]-2-[6]-7-[3]-15-[2]-2-[7]-5-[9]-17-[1]-15-[5]-3-[4]-[10]-59
svt-SVTN_02970	1.1e-255	19-[8]-2-[6]-7-[3]-15-[2]-2-[7]-5-[9]-17-[1]-15-[5]-3-[4]-[10]-55
pen-PSEEN2796	1.2e-255	26-[8]-2-[6]-7-[3]-15-[2]-2-[7]-5-[9]-17-[1]-15-[5]-3-[4]-[10]-59
nal-B005_5190	1.3e-255	42-[8]-2-[6]-7-[3]-15-[2]-2-[7]-5-[9]-17-[1]-15-[5]-3-[4]-[10]-56
boh-AKI39_16945	1.5e-255	23-[8]-2-[6]-7-[3]-15-[2]-2-[7]-5-[9]-17-[1]-15-[5]-3-[4]-[10]-59
rmt-IAI58_14725	1.5e-255	26-[8]-2-[6]-7-[3]-15-[2]-2-[7]-5-[9]-17-[1]-15-[5]-4-[4]-[10]-57
brk-CWS35_17730	1.6e-255	31-[8]-2-[6]-7-[3]-15-[2]-2-[7]-5-[9]-17-[1]-15-[5]-4-[4]-[10]-57
mje-LVC68_01655	1.7e-255	25-[8]-2-[6]-7-[3]-15-[2]-2-[7]-5-[9]-17-[1]-15-[5]-3-[4]-[10]-59
stri-C7M71_008110	1.7e-255	38-[8]-2-[6]-7-[3]-15-[2]-2-[7]-5-[9]-17-[1]-15-[5]-4-[4]-[10]-55
pses-PSCI_3556	1.8e-255	28-[8]-2-[6]-7-[3]-15-[2]-2-[7]-5-[9]-17-[1]-15-[5]-3-[4]-[10]-59
scoe-CP976_01745	1.9e-255	40-[8]-2-[6]-7-[3]-15-[2]-2-[7]-5-[9]-17-[1]-15-[5]-4-[4]-[10]-56
pwy-HU734_014005	2e-255	26-[8]-2-[6]-7-[3]-15-[2]-2-[7]-5-[9]-17-[1]-15-[5]-3-[4]-[10]-59
rbg-BG454_00145	2e-255	25-[8]-2-[6]-7-[3]-15-[2]-2-[7]-5-[9]-17-[1]-15-[5]-3-[4]-[10]-58
eba-ebA3545	2.3e-255	25-[8]-2-[6]-7-[3]-15-[2]-2-[7]-5-[9]-17-[1]-15-[5]-3-[4]-[10]-61
vbo-CKY39_06685	2.6e-255	12-[8]-2-[6]-7-[3]-15-[2]-2-[7]-5-[9]-17-[1]-15-[5]-3-[4]-[10]-57
pstg-E8M01_06325	2.8e-255	25-[8]-2-[6]-7-[3]-15-[2]-2-[7]-5-[9]-17-[1]-15-[5]-3-[4]-[10]-57
snan-I6N98_13820	2.8e-255	26-[8]-2-[6]-7-[3]-15-[2]-2-[7]-5-[9]-17-[1]-15-[5]-3-[4]-[10]-56
rid-RIdsm_05038	2.8e-255	25-[8]-2-[6]-7-[3]-15-[2]-2-[7]-5-[9]-17-[1]-15-[5]-3-[4]-[10]-13
pput-L483_17270	3e-255	26-[8]-2-[6]-7-[3]-15-[2]-2-[7]-5-[9]-17-[1]-15-[5]-3-[4]-[10]-59
pter-C2L65_13925	3.9e-255	21-[8]-2-[6]-7-[3]-15-[2]-2-[7]-5-[9]-17-[1]-15-[5]-3-[4]-[10]-59
ppi-YSA_10788	4.3e-255	43-[8]-2-[6]-7-[3]-15-[2]-2-[7]-5-[9]-17-[1]-15-[5]-3-[4]-[10]-59
ppx-T1E_5594	4.3e-255	43-[8]-2-[6]-7-[3]-15-[2]-2-[7]-5-[9]-17-[1]-15-[5]-3-[4]-[10]-59
mesp-C1M53_04105	4.4e-255	25-[8]-2-[6]-7-[3]-15-[2]-2-[7]-5-[9]-17-[1]-15-[5]-3-[4]-[10]-57
rhi-NGR_c26110	4.4e-255	25-[8]-2-[6]-7-[3]-15-[2]-2-[7]-5-[9]-17-[1]-15-[5]-3-[4]-[10]-57
bmul-NP80_572	5.2e-255	21-[8]-2-[6]-7-[3]-15-[2]-2-[7]-5-[9]-17-[1]-15-[5]-3-[4]-[10]-57
amyc-CU254_06265	5.4e-255	20-[8]-2-[6]-7-[3]-15-[2]-2-[7]-5-[9]-17-[1]-15-[5]-4-[4]-[10]-54
xdi-EZH22_14540	5.4e-255	30-[8]-2-[6]-7-[3]-15-[2]-2-[7]-5-[9]-17-[1]-15-[5]-4-[4]-[10]-58
nda-Ndas_2486	6e-255	40-[8]-2-[6]-7-[3]-15-[2]-2-[7]-5-[9]-17-[1]-15-[5]-3-[4]-[10]-56
nfa-NFA_21660	7.5e-255	27-[8]-2-[6]-7-[3]-15-[2]-2-[7]-5-[9]-17-[1]-15-[5]-3-[4]-[10]-55
nfr-ERS450000_01938	7.5e-255	27-[8]-2-[6]-7-[3]-15-[2]-2-[7]-5-[9]-17-[1]-15-[5]-3-[4]-[10]-55
stir-DDW44_29605	8.2e-255	34-[8]-2-[6]-7-[3]-15-[2]-2-[7]-5-[9]-17-[1]-15-[5]-3-[4]-[10]-53
drg-H9K76_14725	1.1e-254	25-[8]-2-[6]-7-[3]-15-[2]-2-[7]-5-[9]-17-[1]-15-[5]-3-[4]-[10]-59
stui-GCM10017668_64390	1.1e-254	41-[8]-2-[6]-7-[3]-15-[2]-2-[7]-5-[9]-17-[1]-15-[5]-4-[4]-[10]-55
hyb-Q5W_16225	1.1e-254	20-[8]-2-[6]-7-[3]-15-[2]-2-[7]-5-[9]-17-[1]-15-[5]-3-[4]-[10]-57
ptx-ABW99_18750	1.2e-254	21-[8]-2-[6]-7-[3]-15-[2]-2-[7]-5-[9]-17-[1]-15-[5]-3-[4]-[10]-56
boi-BLM15_26350	1.3e-254	25-[8]-2-[6]-7-[3]-15-[2]-2-[7]-5-[9]-17-[1]-15-[5]-3-[4]-[10]-57
psv-PVLB_26497	1.3e-254	22-[8]-2-[6]-7-[3]-15-[2]-2-[7]-5-[9]-17-[1]-15-[5]-3-[4]-[10]-59
led-BBK82_41895	1.3e-254	25-[8]-2-[6]-7-[3]-15-[2]-2-[7]-5-[9]-17-[1]-15-[5]-3-[4]-[10]-63
rha-RHA1_ro02854	1.4e-254	22-[8]-2-[6]-7-[3]-15-[2]-2-[7]-5-[9]-17-[1]-15-[5]-3-[4]-[10]-56
ssx-SACTE_0260	1.4e-254	19-[8]-2-[6]-7-[3]-15-[2]-2-[7]-5-[9]-17-[1]-15-[5]-3-[4]-[10]-56
svn-CP980_29900	1.5e-254	22-[8]-2-[6]-7-[3]-15-[2]-2-[7]-5-[9]-17-[1]-15-[5]-4-[4]-[10]-56
rpx-Rpdx1_3801	1.7e-254	31-[8]-2-[6]-7-[3]-15-[2]-2-[7]-5-[9]-17-[1]-15-[5]-4-[4]-[10]-57
ptw-TUM18999_32810	1.7e-254	24-[8]-2-[6]-7-[3]-15-[2]-2-[7]-5-[9]-17-[1]-15-[5]-3-[4]-[10]-59
ddz-DSYM_23580	2.1e-254	25-[8]-2-[6]-7-[3]-15-[2]-2-[7]-5-[9]-17-[1]-15-[5]-3-[4]-[10]-58
psin-CAK95_17380	2.4e-254	25-[8]-2-[6]-7-[3]-15-[2]-2-[7]-5-[9]-17-[1]-15-[5]-3-[4]-[10]-56
ppf-Pput_2480	2.4e-254	26-[8]-2-[6]-7-[3]-15-[2]-2-[7]-5-[9]-17-[1]-15-[5]-3-[4]-[10]-59
bpar-BN117_1698	2.8e-254	24-[8]-2-[6]-7-[3]-15-[2]-2-[7]-5-[9]-17-[1]-15-[5]-3-[4]-[10]-59
snn-EWH46_09455	2.9e-254	25-[8]-2-[6]-7-[3]-15-[2]-2-[7]-5-[9]-17-[1]-15-[5]-3-[4]-[10]-58
bfz-BAU07_08490	2.9e-254	23-[8]-2-[6]-7-[3]-15-[2]-2-[7]-5-[9]-17-[1]-15-[5]-3-[4]-[10]-59
cnc-CNE_1c32500	3e-254	24-[8]-2-[6]-7-[3]-15-[2]-2-[7]-5-[9]-17-[1]-15-[5]-4-[4]-[10]-55
mpli-E1742_12670	3.5e-254	25-[8]-2-[6]-7-[3]-15-[2]-2-[7]-5-[9]-17-[1]-15-[5]-3-[4]-[10]-61
ccup-BKK81_12230	3.8e-254	25-[8]-2-[6]-7-[3]-15-[2]-2-[7]-5-[9]-17-[1]-15-[5]-3-[4]-[10]-70
cup-BKK80_12540	3.8e-254	25-[8]-2-[6]-7-[3]-15-[2]-2-[7]-5-[9]-17-[1]-15-[5]-3-[4]-[10]-70
cuu-BKK79_19760	3.8e-254	25-[8]-2-[6]-7-[3]-15-[2]-2-[7]-5-[9]-17-[1]-15-[5]-3-[4]-[10]-70
ppw-PputW619_2630	4e-254	26-[8]-2-[6]-7-[3]-15-[2]-2-[7]-5-[9]-17-[1]-15-[5]-3-[4]-[10]-59
ppun-PP4_26040	6e-254	26-[8]-2-[6]-7-[3]-15-[2]-2-[7]-5-[9]-17-[1]-15-[5]-3-[4]-[10]-59
poj-PtoMrB4_25140	6.5e-254	25-[8]-2-[6]-7-[3]-15-[2]-2-[7]-5-[9]-17-[1]-15-[5]-3-[4]-[10]-59
rko-JWS14_15020	7.1e-254	22-[8]-2-[6]-7-[3]-15-[2]-2-[7]-5-[9]-17-[1]-15-[5]-3-[4]-[10]-56
burk-DM992_01365	7.5e-254	21-[8]-2-[6]-7-[3]-15-[2]-2-[7]-5-[9]-17-[1]-15-[5]-3-[4]-[10]-57
bpsl-WS57_20125	7.9e-254	21-[8]-2-[6]-7-[3]-15-[2]-2-[7]-5-[9]-17-[1]-15-[5]-3-[4]-[10]-57
jag-GJA_644	8.4e-254	25-[8]-2-[6]-7-[3]-15-[2]-2-[7]-5-[9]-17-[1]-15-[5]-3-[4]-[10]-62
mag-amb2755	9.8e-254	30-[8]-2-[6]-7-[3]-15-[2]-2-[7]-5-[9]-17-[1]-15-[5]-3-[4]-[10]-58
scin-CP977_03095	1.2e-253	20-[8]-2-[6]-7-[3]-15-[2]-2-[7]-5-[9]-17-[1]-15-[5]-3-[4]-[10]-56
mgeo-CFI10_09785	1.2e-253	26-[8]-2-[6]-7-[3]-15-[2]-2-[7]-5-[9]-17-[1]-15-[5]-3-[4]-[10]-56
panh-HU763_012585	1.4e-253	26-[8]-2-[6]-7-[3]-15-[2]-2-[7]-5-[9]-17-[1]-15-[5]-3-[4]-[10]-59
stry-EQG64_00775	1.5e-253	19-[8]-2-[6]-7-[3]-15-[2]-2-[7]-5-[9]-17-[1]-15-[5]-3-[4]-[10]-58
pdx-Psed_2696	1.5e-253	31-[8]-2-[6]-7-[3]-15-[2]-2-[7]-5-[9]-17-[1]-15-[5]-4-[4]-[10]-55
ppb-PPUBIRD1_2493	1.7e-253	43-[8]-2-[6]-7-[3]-15-[2]-2-[7]-5-[9]-17-[1]-15-[5]-3-[4]-[10]-59
rpt-Rpal_1923	1.7e-253	31-[8]-2-[6]-7-[3]-15-[2]-2-[7]-5-[9]-17-[1]-15-[5]-4-[4]-[10]-57
bcew-DM40_1242	1.8e-253	21-[8]-2-[6]-7-[3]-15-[2]-2-[7]-5-[9]-17-[1]-15-[5]-3-[4]-[10]-57
blat-WK25_00095	1.8e-253	21-[8]-2-[6]-7-[3]-15-[2]-2-[7]-5-[9]-17-[1]-15-[5]-3-[4]-[10]-57
snq-CP978_33065	2.1e-253	38-[8]-2-[6]-7-[3]-15-[2]-2-[7]-5-[9]-17-[1]-15-[5]-4-[4]-[10]-55
sphv-F9278_03840	2.3e-253	27-[8]-2-[6]-7-[3]-15-[2]-2-[7]-5-[9]-17-[1]-15-[5]-4-[4]-[10]-57
spri-SPRI_6951	2.3e-253	19-[8]-2-[6]-7-[3]-15-[2]-2-[7]-5-[9]-17-[1]-15-[5]-3-[4]-[10]-55
buz-AYM40_18250	2.7e-253	21-[8]-2-[6]-7-[3]-15-[2]-2-[7]-5-[9]-17-[1]-15-[5]-3-[4]-[10]-59
mmar-MODMU_2295	3.1e-253	35-[8]-2-[6]-7-[3]-15-[2]-2-[7]-5-[9]-17-[1]-15-[5]-4-[4]-[10]-55
poz-I0K15_10345	3.2e-253	25-[8]-2-[6]-7-[3]-15-[2]-2-[7]-5-[9]-17-[1]-15-[5]-3-[4]-[10]-10
bbro-BAU06_17725	3.5e-253	23-[8]-2-[6]-7-[3]-15-[2]-2-[7]-5-[9]-17-[1]-15-[5]-3-[4]-[10]-59
hyr-BSY239_3512	3.8e-253	20-[8]-2-[6]-7-[3]-15-[2]-2-[7]-5-[9]-17-[1]-15-[5]-3-[4]-[10]-59
vgo-GJW-30_1_00003	3.8e-253	26-[8]-2-[6]-7-[3]-15-[2]-2-[7]-5-[9]-17-[1]-15-[5]-3-[4]-[10]-57
pts-CUJ90_16015	3.9e-253	21-[8]-2-[6]-7-[3]-15-[2]-2-[7]-5-[9]-17-[1]-15-[5]-3-[4]-[10]-59
pch-EY04_13920	4.1e-253	28-[8]-2-[6]-7-[3]-15-[2]-2-[7]-5-[9]-17-[1]-15-[5]-3-[4]-[10]-58
bfn-OI25_1921	4.3e-253	21-[8]-2-[6]-7-[3]-15-[2]-2-[7]-5-[9]-17-[1]-15-[5]-3-[4]-[10]-59
bdl-AK34_2608	4.6e-253	21-[8]-2-[6]-7-[3]-15-[2]-2-[7]-5-[9]-17-[1]-15-[5]-3-[4]-[10]-57
pacs-FAZ98_12245	5e-253	21-[8]-2-[6]-7-[3]-15-[2]-2-[7]-5-[9]-17-[1]-15-[5]-3-[4]-[10]-57
hyl-LPB072_02955	5.1e-253	20-[8]-2-[6]-7-[3]-15-[2]-2-[7]-5-[9]-17-[1]-15-[5]-3-[4]-[10]-57
tsm-ASU32_07665	5.8e-253	21-[8]-2-[6]-7-[3]-15-[2]-2-[7]-5-[9]-17-[1]-15-[5]-3-[4]-[10]-54
psea-WY02_08835	5.9e-253	31-[8]-2-[6]-7-[3]-15-[2]-2-[7]-5-[9]-17-[1]-15-[5]-4-[4]-[10]-57
brad-BF49_1795	5.9e-253	31-[8]-2-[6]-7-[3]-15-[2]-2-[7]-5-[9]-17-[1]-15-[5]-4-[4]-[10]-57
bsep-HAP48_0030400	6.2e-253	31-[8]-2-[6]-7-[3]-15-[2]-2-[7]-5-[9]-17-[1]-15-[5]-4-[4]-[10]-57
aacd-LWP59_28000	6.6e-253	37-[8]-2-[6]-7-[3]-15-[2]-2-[7]-5-[9]-17-[1]-15-[5]-4-[4]-[10]-56
cgd-CR3_2440	7.4e-253	24-[8]-2-[6]-7-[3]-15-[2]-2-[7]-5-[9]-17-[1]-15-[5]-4-[4]-[10]-55
bpx-BUPH_06224	8.5e-253	21-[8]-2-[6]-7-[3]-15-[2]-2-[7]-5-[9]-17-[1]-15-[5]-3-[4]-[10]-59
bug-BC1001_3129	8.5e-253	21-[8]-2-[6]-7-[3]-15-[2]-2-[7]-5-[9]-17-[1]-15-[5]-3-[4]-[10]-59
reh-H16_A3313	8.8e-253	24-[8]-2-[6]-7-[3]-15-[2]-2-[7]-5-[9]-17-[1]-15-[5]-4-[4]-[10]-55
pory-EJA05_13280	9.2e-253	26-[8]-2-[6]-7-[3]-15-[2]-2-[7]-5-[9]-17-[1]-15-[5]-3-[4]-[10]-59
seds-AAY24_10225	1e-252	22-[8]-2-[6]-7-[3]-15-[2]-2-[7]-5-[9]-17-[1]-15-[5]-3-[4]-[10]-73
bsym-CIT39_08075	1.1e-252	31-[8]-2-[6]-7-[3]-15-[2]-2-[7]-5-[9]-17-[1]-15-[5]-4-[4]-[10]-57
magn-WV31_08910	1.1e-252	30-[8]-2-[6]-7-[3]-15-[2]-2-[7]-5-[9]-17-[1]-15-[5]-3-[4]-[10]-58
pdw-BV82_5056	1.2e-252	25-[8]-2-[6]-7-[3]-15-[2]-2-[7]-5-[9]-17-[1]-15-[5]-3-[4]-[10]-57
htl-HPTL_0469	1.2e-252	25-[8]-2-[6]-7-[3]-15-[2]-2-[7]-5-[9]-17-[1]-15-[5]-3-[4]-[10]-61
pqi-KH389_15255	1.3e-252	25-[8]-2-[6]-7-[3]-15-[2]-2-[7]-5-[9]-17-[1]-15-[5]-3-[4]-[10]-59
pspw-BJG93_14875	1.5e-252	21-[8]-2-[6]-7-[3]-15-[2]-2-[7]-5-[9]-17-[1]-15-[5]-3-[4]-[10]-59
cuh-BJN34_17740	1.6e-252	24-[8]-2-[6]-7-[3]-15-[2]-2-[7]-5-[9]-17-[1]-15-[5]-4-[4]-[10]-55
pcaf-DSC91_004910	1.7e-252	21-[8]-2-[6]-7-[3]-15-[2]-2-[7]-5-[9]-17-[1]-15-[5]-3-[4]-[10]-59
parb-CJU94_07490	1.9e-252	21-[8]-2-[6]-7-[3]-15-[2]-2-[7]-5-[9]-17-[1]-15-[5]-3-[4]-[10]-59
pcj-CUJ87_15220	2e-252	21-[8]-2-[6]-7-[3]-15-[2]-2-[7]-5-[9]-17-[1]-15-[5]-3-[4]-[10]-59
bcen-DM39_348	2.1e-252	21-[8]-2-[6]-7-[3]-15-[2]-2-[7]-5-[9]-17-[1]-15-[5]-3-[4]-[10]-57
buq-AC233_15920	2.3e-252	21-[8]-2-[6]-7-[3]-15-[2]-2-[7]-5-[9]-17-[1]-15-[5]-3-[4]-[10]-59
pgp-CUJ91_15850	2.3e-252	21-[8]-2-[6]-7-[3]-15-[2]-2-[7]-5-[9]-17-[1]-15-[5]-3-[4]-[10]-59
rpa-RPA1723	2.6e-252	31-[8]-2-[6]-7-[3]-15-[2]-2-[7]-5-[9]-17-[1]-15-[5]-4-[4]-[10]-57
bdf-WI26_02220	2.6e-252	21-[8]-2-[6]-7-[3]-15-[2]-2-[7]-5-[9]-17-[1]-15-[5]-3-[4]-[10]-57
gru-GCWB2_23930	2.7e-252	28-[8]-2-[6]-7-[3]-15-[2]-2-[7]-5-[9]-17-[1]-15-[5]-3-[4]-[10]-56
bann-JFN94_02390	2.7e-252	21-[8]-2-[6]-7-[3]-15-[2]-2-[7]-5-[9]-17-[1]-15-[5]-3-[4]-[10]-57
vpd-VAPA_1c13020	2.8e-252	25-[8]-2-[6]-7-[3]-15-[2]-2-[7]-5-[9]-17-[1]-15-[5]-3-[4]-[10]-59
dvc-Dvina_30160	3e-252	26-[8]-2-[6]-7-[3]-15-[2]-2-[7]-5-[9]-17-[1]-15-[5]-4-[4]-[10]-55
noo-FE634_18325	3.6e-252	25-[8]-2-[6]-7-[3]-15-[2]-2-[7]-5-[9]-17-[1]-15-[5]-3-[4]-[10]-56
strm-M444_05980	3.8e-252	22-[8]-2-[6]-7-[3]-15-[2]-2-[7]-5-[9]-17-[1]-15-[5]-4-[4]-[10]-59
buk-MYA_0452	3.9e-252	21-[8]-2-[6]-7-[3]-15-[2]-2-[7]-5-[9]-17-[1]-15-[5]-3-[4]-[10]-57
bvi-Bcep1808_0516	3.9e-252	21-[8]-2-[6]-7-[3]-15-[2]-2-[7]-5-[9]-17-[1]-15-[5]-3-[4]-[10]-57
bgd-bgla_1g04810	4e-252	21-[8]-2-[6]-7-[3]-15-[2]-2-[7]-5-[9]-17-[1]-15-[5]-3-[4]-[10]-56
bcai-K788_0002676	4.1e-252	21-[8]-2-[6]-7-[3]-15-[2]-2-[7]-5-[9]-17-[1]-15-[5]-3-[4]-[10]-59
hcs-FF32_04575	4.4e-252	27-[8]-2-[6]-7-[3]-15-[2]-2-[7]-5-[9]-17-[1]-15-[5]-3-[4]-[10]-56
axe-P40_04005	4.8e-252	25-[8]-2-[6]-7-[3]-15-[2]-2-[7]-5-[9]-17-[1]-15-[5]-3-[4]-[10]-54
bct-GEM_2985	5.1e-252	21-[8]-2-[6]-7-[3]-15-[2]-2-[7]-5-[9]-17-[1]-15-[5]-3-[4]-[10]-57
btei-WS51_13040	5.6e-252	21-[8]-2-[6]-7-[3]-15-[2]-2-[7]-5-[9]-17-[1]-15-[5]-3-[4]-[10]-57
ccup-BKK81_17895	5.6e-252	24-[8]-2-[6]-7-[3]-15-[2]-2-[7]-5-[9]-17-[1]-15-[5]-4-[4]-[10]-55
cuu-BKK79_13265	5.6e-252	24-[8]-2-[6]-7-[3]-15-[2]-2-[7]-5-[9]-17-[1]-15-[5]-4-[4]-[10]-55
htn-KI616_04605	5.7e-252	20-[8]-2-[6]-7-[3]-15-[2]-2-[7]-5-[9]-17-[1]-15-[5]-3-[4]-[10]-57
zdf-AN401_12585	5.7e-252	18-[8]-2-[6]-7-[3]-15-[2]-2-[7]-6-[9]-17-[1]-15-[5]-3-[4]-[10]-58
ppu-PP_3279	5.7e-252	26-[8]-2-[6]-7-[3]-15-[2]-2-[7]-5-[9]-17-[1]-15-[5]-3-[4]-[10]-59
hvn-EI420_18625	6e-252	27-[8]-2-[6]-7-[3]-15-[2]-2-[7]-5-[9]-17-[1]-15-[5]-3-[4]-[10]-56
bac-BamMC406_0469	6.1e-252	21-[8]-2-[6]-7-[3]-15-[2]-2-[7]-5-[9]-17-[1]-15-[5]-3-[4]-[10]-57
sve-SVEN_0293	7e-252	19-[8]-2-[6]-7-[3]-15-[2]-2-[7]-5-[9]-17-[1]-15-[5]-3-[4]-[10]-56
cup-BKK80_18785	7.4e-252	24-[8]-2-[6]-7-[3]-15-[2]-2-[7]-5-[9]-17-[1]-15-[5]-4-[4]-[10]-55
bstg-WT74_02620	7.7e-252	21-[8]-2-[6]-7-[3]-15-[2]-2-[7]-5-[9]-17-[1]-15-[5]-3-[4]-[10]-57
bxb-DR64_2637	9.3e-252	21-[8]-2-[6]-7-[3]-15-[2]-2-[7]-5-[9]-17-[1]-15-[5]-3-[4]-[10]-59
bxe-Bxe_A0466	9.3e-252	21-[8]-2-[6]-7-[3]-15-[2]-2-[7]-5-[9]-17-[1]-15-[5]-3-[4]-[10]-59
bue-BRPE67_ACDS23850	1e-251	21-[8]-2-[6]-7-[3]-15-[2]-2-[7]-5-[9]-17-[1]-15-[5]-3-[4]-[10]-57
gam-GII34_09800	1.1e-251	27-[8]-2-[6]-7-[3]-15-[2]-2-[7]-5-[9]-17-[1]-15-[5]-3-[4]-[10]-56
pmui-G4G71_14895	1.3e-251	26-[8]-2-[6]-7-[3]-15-[2]-2-[7]-5-[9]-17-[1]-15-[5]-3-[4]-[10]-59
fle-KI610_03645	1.4e-251	19-[8]-2-[6]-7-[3]-15-[2]-2-[7]-5-[9]-17-[1]-15-[5]-3-[4]-[10]-58
bgz-XH91_24705	1.4e-251	31-[8]-2-[6]-7-[3]-15-[2]-2-[7]-5-[9]-17-[1]-15-[5]-4-[4]-[10]-57
cti-RALTA_A2765	1.5e-251	24-[8]-2-[6]-7-[3]-15-[2]-2-[7]-5-[9]-17-[1]-15-[5]-4-[4]-[10]-55
bot-CIT37_39120	1.5e-251	31-[8]-2-[6]-7-[3]-15-[2]-2-[7]-5-[9]-17-[1]-15-[5]-4-[4]-[10]-57
bvz-BRAD3257_5811	1.6e-251	31-[8]-2-[6]-7-[3]-15-[2]-2-[7]-5-[9]-17-[1]-15-[5]-4-[4]-[10]-57
boo-E2K80_15545	1.6e-251	25-[8]-2-[6]-7-[3]-15-[2]-2-[7]-5-[9]-17-[1]-15-[5]-3-[4]-[10]-57
psf-PSE_1805	1.6e-251	25-[8]-2-[6]-7-[3]-15-[2]-2-[7]-5-[9]-17-[1]-15-[5]-3-[4]-[10]-58
byi-BYI23_A023080	1.7e-251	21-[8]-2-[6]-7-[3]-15-[2]-2-[7]-5-[9]-17-[1]-15-[5]-3-[4]-[10]-57
bbet-F8237_05605	2e-251	31-[8]-2-[6]-7-[3]-15-[2]-2-[7]-5-[9]-17-[1]-15-[5]-4-[4]-[10]-57
paew-KIH87_11980	2.3e-251	22-[8]-2-[6]-7-[3]-15-[2]-2-[7]-5-[9]-17-[1]-15-[5]-3-[4]-[10]-53
pxn-HU772_012570	2.4e-251	26-[8]-2-[6]-7-[3]-15-[2]-2-[7]-5-[9]-17-[1]-15-[5]-3-[4]-[10]-59
pgh-FH974_15975	2.5e-251	20-[8]-2-[6]-7-[3]-15-[2]-2-[7]-6-[9]-17-[1]-15-[5]-3-[4]-[10]-55
brs-S23_51180	3e-251	31-[8]-2-[6]-7-[3]-15-[2]-2-[7]-5-[9]-17-[1]-15-[5]-4-[4]-[10]-57
barh-WN72_15890	3e-251	31-[8]-2-[6]-7-[3]-15-[2]-2-[7]-5-[9]-17-[1]-15-[5]-4-[4]-[10]-57
ngn-LCN96_41625	3.2e-251	26-[8]-2-[6]-7-[3]-15-[2]-2-[7]-5-[9]-17-[1]-12-[5]-4-[4]-[10]-55
magx-XM1_3565	3.3e-251	30-[8]-2-[6]-7-[3]-15-[2]-2-[7]-5-[9]-17-[1]-15-[5]-3-[4]-[10]-58
rdp-RD2015_3433	3.9e-251	25-[8]-2-[6]-7-[3]-15-[2]-2-[7]-5-[9]-17-[1]-15-[5]-3-[4]-[10]-57
pmeg-FNZ07_31010	4.4e-251	21-[8]-2-[6]-7-[3]-15-[2]-2-[7]-5-[9]-17-[1]-15-[5]-3-[4]-[10]-59
strp-F750_0554	4.6e-251	19-[8]-2-[6]-7-[3]-15-[2]-2-[7]-5-[9]-17-[1]-15-[5]-3-[4]-[10]-56
sgj-IAG43_02250	4.7e-251	19-[8]-2-[6]-7-[3]-15-[2]-2-[7]-5-[9]-17-[1]-15-[5]-3-[4]-[10]-61
hcam-I4484_00375	6e-251	27-[8]-2-[6]-7-[3]-15-[2]-2-[7]-5-[9]-17-[1]-15-[5]-3-[4]-[10]-56
sgv-B1H19_07995	6.1e-251	34-[8]-2-[6]-7-[3]-15-[2]-2-[7]-5-[9]-17-[1]-15-[5]-4-[4]-[10]-58
sgb-WQO_01075	6.1e-251	19-[8]-2-[6]-7-[3]-15-[2]-2-[7]-5-[9]-17-[1]-15-[5]-3-[4]-[10]-60
pkd-F8A10_18600	6.7e-251	25-[8]-2-[6]-7-[3]-15-[2]-2-[7]-5-[9]-17-[1]-15-[5]-3-[4]-[10]-57
suli-C1J05_03370	7.1e-251	25-[8]-2-[6]-7-[3]-15-[2]-2-[7]-5-[9]-17-[1]-15-[5]-3-[4]-[10]-57
bic-LMTR13_28760	8.2e-251	31-[8]-2-[6]-7-[3]-15-[2]-2-[7]-5-[9]-17-[1]-15-[5]-4-[4]-[10]-57
sdw-K7C20_04600	9.3e-251	25-[8]-2-[6]-7-[3]-15-[2]-2-[7]-5-[9]-17-[1]-15-[5]-4-[4]-[10]-58
htx-EKK97_00445	9.5e-251	27-[8]-2-[6]-7-[3]-15-[2]-2-[7]-5-[9]-17-[1]-15-[5]-3-[4]-[10]-56
sma-SAVERM_1257	9.8e-251	22-[8]-2-[6]-7-[3]-15-[2]-2-[7]-5-[9]-17-[1]-15-[5]-3-[4]-[10]-55
hag-BB497_05300	1e-250	27-[8]-2-[6]-7-[3]-15-[2]-2-[7]-5-[9]-17-[1]-15-[5]-3-[4]-[10]-56
pamo-BAR1_16500	1e-250	25-[8]-2-[6]-7-[3]-15-[2]-2-[7]-5-[9]-17-[1]-15-[5]-3-[4]-[10]-54
speu-CGZ69_02470	1.2e-250	19-[8]-2-[6]-7-[3]-15-[2]-2-[7]-5-[9]-17-[1]-15-[5]-3-[4]-[10]-55
bui-AX768_13315	1.2e-250	21-[8]-2-[6]-7-[3]-15-[2]-2-[7]-5-[9]-17-[1]-15-[5]-3-[4]-[10]-59
bum-AXG89_03635	1.2e-250	21-[8]-2-[6]-7-[3]-15-[2]-2-[7]-5-[9]-17-[1]-15-[5]-3-[4]-[10]-59
vpe-Varpa_1329	1.4e-250	25-[8]-2-[6]-7-[3]-15-[2]-2-[7]-5-[9]-17-[1]-15-[5]-3-[4]-[10]-57
bve-AK36_296	1.5e-250	21-[8]-2-[6]-7-[3]-15-[2]-2-[7]-5-[9]-17-[1]-15-[5]-3-[4]-[10]-57
cox-E0W60_25620	1.5e-250	24-[8]-2-[6]-7-[3]-15-[2]-2-[7]-5-[9]-17-[1]-15-[5]-4-[4]-[10]-55
bvr-BVIR_466	1.6e-250	25-[8]-2-[6]-7-[3]-15-[2]-2-[7]-5-[9]-17-[1]-15-[5]-3-[4]-[10]-57
aol-S58_50870	1.6e-250	28-[8]-2-[6]-7-[3]-15-[2]-2-[7]-5-[9]-17-[1]-15-[5]-4-[4]-[10]-57
bam-Bamb_0444	1.7e-250	21-[8]-2-[6]-7-[3]-15-[2]-2-[7]-5-[9]-17-[1]-15-[5]-3-[4]-[10]-57
pbro-HOP40_18170	1.9e-250	31-[8]-2-[6]-7-[3]-15-[2]-2-[7]-5-[9]-17-[1]-15-[5]-4-[4]-[10]-55
kal-KALB_2096	1.9e-250	9-[8]-2-[6]-7-[3]-15-[2]-2-[7]-5-[9]-17-[1]-15-[5]-4-[4]-[10]-55
mtem-GCE86_13570	2e-250	25-[8]-2-[6]-7-[3]-15-[2]-2-[7]-5-[9]-17-[1]-15-[5]-3-[4]-[10]-56
sho-SHJGH_1981	2e-250	22-[8]-2-[6]-7-[3]-15-[2]-2-[7]-5-[9]-17-[1]-15-[5]-3-[4]-[10]-58
shy-SHJG_2216	2e-250	22-[8]-2-[6]-7-[3]-15-[2]-2-[7]-5-[9]-17-[1]-15-[5]-3-[4]-[10]-58
bpy-Bphyt_3490	2.1e-250	21-[8]-2-[6]-7-[3]-15-[2]-2-[7]-5-[9]-17-[1]-15-[5]-3-[4]-[10]-59
bced-DM42_1304	2.3e-250	21-[8]-2-[6]-7-[3]-15-[2]-2-[7]-5-[9]-17-[1]-15-[5]-3-[4]-[10]-57
bceo-I35_0394	2.3e-250	21-[8]-2-[6]-7-[3]-15-[2]-2-[7]-5-[9]-17-[1]-15-[5]-3-[4]-[10]-57
bcj-BCAL0404	2.3e-250	21-[8]-2-[6]-7-[3]-15-[2]-2-[7]-5-[9]-17-[1]-15-[5]-3-[4]-[10]-57
pgis-I6I06_13950	2.3e-250	21-[8]-2-[6]-7-[3]-15-[2]-2-[7]-5-[9]-17-[1]-15-[5]-3-[4]-[10]-59
hpar-AL518_19655	2.4e-250	22-[8]-2-[6]-7-[3]-15-[2]-2-[7]-6-[9]-17-[1]-15-[5]-3-[4]-[10]-57
aeb-C6I20_12955	2.5e-250	22-[8]-2-[6]-7-[3]-15-[2]-2-[7]-5-[9]-17-[1]-15-[5]-3-[4]-[10]-56
rpj-N234_18660	2.6e-250	24-[8]-2-[6]-7-[3]-15-[2]-2-[7]-5-[9]-17-[1]-15-[5]-4-[4]-[10]-55
scb-SCAB_82261	2.8e-250	28-[8]-2-[6]-7-[3]-15-[2]-2-[7]-5-[9]-17-[1]-15-[5]-4-[4]-[10]-60
rot-FIV09_11775	2.8e-250	25-[8]-2-[6]-7-[3]-15-[2]-2-[7]-5-[9]-17-[1]-15-[5]-3-[4]-[10]-56
dey-HYN24_12260	2.9e-250	19-[8]-2-[6]-7-[3]-15-[2]-2-[7]-5-[9]-17-[1]-15-[5]-3-[4]-[10]-58
mgry-MSR1_14700	3e-250	30-[8]-2-[6]-7-[3]-15-[2]-2-[7]-5-[9]-17-[1]-15-[5]-3-[4]-[10]-58
mpt-Mpe_A0986	4e-250	25-[8]-2-[6]-7-[3]-15-[2]-2-[7]-5-[9]-17-[1]-15-[5]-3-[4]-[10]-56
bbt-BBta_2870	4.1e-250	30-[8]-2-[6]-7-[3]-15-[2]-2-[7]-5-[9]-17-[1]-15-[5]-4-[4]-[10]-57
bur-Bcep18194_A3626	4.2e-250	21-[8]-2-[6]-7-[3]-15-[2]-2-[7]-5-[9]-17-[1]-15-[5]-3-[4]-[10]-57
sco-SCO7469	4.2e-250	38-[8]-2-[6]-7-[3]-15-[2]-2-[7]-5-[9]-17-[1]-15-[5]-4-[4]-[10]-55
slv-SLIV_01965	4.2e-250	38-[8]-2-[6]-7-[3]-15-[2]-2-[7]-5-[9]-17-[1]-15-[5]-4-[4]-[10]-55
metp-C1M51_04320	4.3e-250	25-[8]-2-[6]-7-[3]-15-[2]-2-[7]-5-[9]-17-[1]-15-[5]-3-[4]-[10]-56
snk-CP967_25910	4.7e-250	46-[8]-2-[6]-7-[3]-15-[2]-2-[7]-5-[9]-17-[1]-15-[5]-4-[4]-[10]-55
bcep-APZ15_06250	4.8e-250	21-[8]-2-[6]-7-[3]-15-[2]-2-[7]-5-[9]-17-[1]-15-[5]-3-[4]-[10]-57
lmd-METH_01565	4.9e-250	25-[8]-2-[6]-7-[3]-15-[2]-2-[7]-5-[9]-17-[1]-15-[5]-3-[4]-[10]-57
sld-T261_7155	5e-250	51-[8]-2-[6]-7-[3]-15-[2]-2-[7]-5-[9]-17-[1]-15-[5]-4-[4]-[10]-57
vap-Vapar_1236	5.2e-250	25-[8]-2-[6]-7-[3]-15-[2]-2-[7]-5-[9]-17-[1]-15-[5]-3-[4]-[10]-57
tgl-HFZ77_09520	5.4e-250	25-[8]-2-[6]-7-[3]-15-[2]-2-[7]-5-[9]-17-[1]-15-[5]-3-[4]-[10]-57
bsem-WJ12_02315	5.6e-250	21-[8]-2-[6]-7-[3]-15-[2]-2-[7]-5-[9]-17-[1]-15-[5]-3-[4]-[10]-57
bstl-BBJ41_12455	5.6e-250	21-[8]-2-[6]-7-[3]-15-[2]-2-[7]-5-[9]-17-[1]-15-[5]-3-[4]-[10]-57
sfug-CNQ36_31815	5.8e-250	16-[8]-2-[6]-7-[3]-15-[2]-2-[7]-5-[9]-17-[1]-15-[5]-3-[4]-[10]-57
rpb-RPB_3634	6.1e-250	32-[8]-2-[6]-7-[3]-15-[2]-2-[7]-5-[9]-17-[1]-15-[5]-4-[4]-[10]-57
caba-SBC2_31350	6.8e-250	21-[8]-2-[6]-7-[3]-15-[2]-2-[7]-5-[9]-17-[1]-15-[5]-3-[4]-[10]-59
srim-CP984_35275	6.9e-250	18-[8]-2-[6]-7-[3]-15-[2]-2-[7]-5-[9]-17-[1]-15-[5]-4-[4]-[10]-54
halk-CUU95_07635	8.7e-250	27-[8]-2-[6]-7-[3]-15-[2]-2-[7]-5-[9]-17-[1]-15-[5]-3-[4]-[10]-56
vna-PN96_18705	9.5e-250	22-[8]-2-[6]-7-[3]-15-[2]-2-[7]-6-[9]-17-[1]-15-[5]-3-[4]-[10]-56
aoz-HUE56_04035	1e-249	31-[8]-2-[6]-7-[3]-15-[2]-2-[7]-5-[9]-17-[1]-15-[5]-3-[4]-[10]-56
put-PT7_1456	1.3e-249	25-[8]-2-[6]-7-[3]-15-[2]-2-[7]-5-[9]-17-[1]-15-[5]-3-[4]-[10]-59
jan-Jann_0656	1.3e-249	25-[8]-2-[6]-7-[3]-15-[2]-2-[7]-5-[9]-17-[1]-15-[5]-3-[4]-[10]-55
rpd-RPD_1829	1.4e-249	32-[8]-2-[6]-7-[3]-15-[2]-2-[7]-5-[9]-17-[1]-15-[5]-4-[4]-[10]-57
btd-BTI_556	1.5e-249	21-[8]-2-[6]-7-[3]-15-[2]-2-[7]-5-[9]-17-[1]-15-[5]-3-[4]-[10]-57
adi-B5T_00846	1.6e-249	23-[8]-2-[6]-7-[3]-15-[2]-2-[7]-5-[9]-17-[1]-15-[5]-3-[4]-[10]-54
nano-G5V58_21615	1.6e-249	20-[8]-2-[6]-7-[3]-15-[2]-2-[7]-5-[9]-17-[1]-15-[5]-3-[4]-[10]-56
pcz-PCL1606_31590	1.7e-249	28-[8]-2-[6]-7-[3]-15-[2]-2-[7]-5-[9]-17-[1]-15-[5]-3-[4]-[10]-58
psem-TO66_14675	1.7e-249	28-[8]-2-[6]-7-[3]-15-[2]-2-[7]-5-[9]-17-[1]-15-[5]-3-[4]-[10]-58
pecq-AD017_20690	1.9e-249	31-[8]-2-[6]-7-[3]-15-[2]-2-[7]-5-[9]-17-[1]-15-[5]-4-[4]-[10]-54
psee-FRP1_05220	1.9e-249	31-[8]-2-[6]-7-[3]-15-[2]-2-[7]-5-[9]-17-[1]-15-[5]-4-[4]-[10]-54
pseq-AD006_12855	1.9e-249	31-[8]-2-[6]-7-[3]-15-[2]-2-[7]-5-[9]-17-[1]-15-[5]-4-[4]-[10]-54
bgo-BM43_1867	2e-249	21-[8]-2-[6]-7-[3]-15-[2]-2-[7]-5-[9]-17-[1]-15-[5]-3-[4]-[10]-56
snf-JYK04_01260	2.2e-249	22-[8]-2-[6]-7-[3]-15-[2]-2-[7]-5-[9]-17-[1]-15-[5]-4-[4]-[10]-66
blag-BLTE_03380	2.3e-249	55-[8]-2-[6]-7-[3]-15-[2]-2-[7]-5-[9]-17-[1]-15-[5]-3-[4]-[10]-57
reu-Reut_A3017	2.3e-249	24-[8]-2-[6]-7-[3]-15-[2]-2-[7]-5-[9]-17-[1]-15-[5]-4-[4]-[10]-55
bcm-Bcenmc03_0511	2.7e-249	21-[8]-2-[6]-7-[3]-15-[2]-2-[7]-5-[9]-17-[1]-15-[5]-3-[4]-[10]-57
elio-KO353_01900	2.7e-249	32-[8]-2-[6]-7-[3]-15-[2]-2-[7]-5-[9]-17-[1]-15-[5]-3-[4]-[10]-57
sgal-CP966_01345	2.8e-249	22-[8]-2-[6]-7-[3]-15-[2]-2-[7]-5-[9]-17-[1]-15-[5]-3-[4]-[10]-56
ppul-RO07_05745	2.8e-249	21-[8]-2-[6]-7-[3]-15-[2]-2-[7]-5-[9]-17-[1]-15-[5]-3-[4]-[10]-56
kmn-HW532_16755	2.9e-249	23-[8]-2-[6]-7-[3]-15-[2]-2-[7]-5-[9]-17-[1]-15-[5]-3-[4]-[10]-58
mara-D0851_06875	3.1e-249	25-[8]-2-[6]-7-[3]-15-[2]-2-[7]-5-[9]-17-[1]-15-[5]-3-[4]-[10]-57
saqu-EJC51_06330	3.2e-249	22-[8]-2-[6]-7-[3]-15-[2]-2-[7]-5-[9]-17-[1]-15-[5]-3-[4]-[10]-58
pami-JCM7686_1144	3.2e-249	25-[8]-2-[6]-7-[3]-15-[2]-2-[7]-5-[9]-17-[1]-15-[5]-3-[4]-[10]-57
ppk-U875_01400	3.3e-249	21-[8]-2-[6]-7-[3]-15-[2]-2-[7]-5-[9]-17-[1]-15-[5]-3-[4]-[10]-56
ppnm-LV28_11590	3.3e-249	21-[8]-2-[6]-7-[3]-15-[2]-2-[7]-5-[9]-17-[1]-15-[5]-3-[4]-[10]-56
ppno-DA70_18845	3.3e-249	21-[8]-2-[6]-7-[3]-15-[2]-2-[7]-5-[9]-17-[1]-15-[5]-3-[4]-[10]-56
prb-X636_07985	3.3e-249	21-[8]-2-[6]-7-[3]-15-[2]-2-[7]-5-[9]-17-[1]-15-[5]-3-[4]-[10]-56
scha-CP983_40430	3.3e-249	22-[8]-2-[6]-7-[3]-15-[2]-2-[7]-5-[9]-17-[1]-15-[5]-3-[4]-[10]-55
sgz-C0216_18565	4e-249	22-[8]-2-[6]-7-[3]-15-[2]-2-[7]-5-[9]-17-[1]-15-[5]-4-[4]-[10]-56
kab-B7C62_00560	4.3e-249	19-[8]-2-[6]-7-[3]-15-[2]-2-[7]-5-[9]-17-[1]-15-[5]-3-[4]-[10]-58
yre-HEC60_05190	4.8e-249	21-[8]-2-[6]-7-[3]-15-[2]-2-[7]-6-[9]-17-[1]-15-[5]-3-[4]-[10]-62
azz-DEW08_02445	5.1e-249	35-[8]-2-[6]-7-[3]-15-[2]-2-[7]-5-[9]-17-[1]-15-[5]-3-[4]-[10]-56
buo-BRPE64_ACDS24370	5.2e-249	21-[8]-2-[6]-7-[3]-15-[2]-2-[7]-5-[9]-17-[1]-15-[5]-3-[4]-[10]-59
brq-CIT40_08965	6.3e-249	31-[8]-2-[6]-7-[3]-15-[2]-2-[7]-5-[9]-17-[1]-15-[5]-4-[4]-[10]-57
spla-CP981_05215	6.4e-249	25-[8]-2-[6]-7-[3]-15-[2]-2-[7]-5-[9]-17-[1]-15-[5]-4-[4]-[10]-58
salf-SMD44_00719	8.2e-249	22-[8]-2-[6]-7-[3]-15-[2]-2-[7]-5-[9]-17-[1]-15-[5]-3-[4]-[10]-55
bpyr-ABD05_08270	9e-249	21-[8]-2-[6]-7-[3]-15-[2]-2-[7]-5-[9]-17-[1]-15-[5]-3-[4]-[10]-57
mard-IBG28_06585	9.5e-249	26-[8]-2-[6]-7-[3]-15-[2]-2-[7]-5-[9]-17-[1]-15-[5]-3-[4]-[10]-59
magq-MGMAQ_0561	9.5e-249	26-[8]-2-[6]-7-[3]-15-[2]-2-[7]-5-[9]-17-[1]-15-[5]-3-[4]-[10]-56
pnr-AT302_05395	9.6e-249	21-[8]-2-[6]-7-[3]-15-[2]-2-[7]-5-[9]-17-[1]-15-[5]-3-[4]-[10]-56
sdx-C4B68_37015	1.2e-248	25-[8]-2-[6]-7-[3]-15-[2]-2-[7]-5-[9]-17-[1]-15-[5]-3-[4]-[10]-55
sen-SACE_3542	1.2e-248	36-[8]-2-[6]-7-[3]-15-[2]-2-[7]-5-[9]-17-[1]-15-[5]-3-[4]-[10]-55
bgq-X265_26465	1.4e-248	31-[8]-2-[6]-7-[3]-15-[2]-2-[7]-5-[9]-17-[1]-15-[5]-4-[4]-[10]-57
mad-HP15_2696	1.4e-248	25-[8]-2-[6]-7-[3]-15-[2]-2-[7]-5-[9]-17-[1]-15-[5]-3-[4]-[10]-57
mari-ACP86_03695	1.4e-248	25-[8]-2-[6]-7-[3]-15-[2]-2-[7]-5-[9]-17-[1]-15-[5]-3-[4]-[10]-57
papi-SG18_06215	1.5e-248	21-[8]-2-[6]-7-[3]-15-[2]-2-[7]-5-[9]-17-[1]-15-[5]-3-[4]-[10]-56
paut-Pdca_48860	1.7e-248	31-[8]-2-[6]-7-[3]-15-[2]-2-[7]-5-[9]-17-[1]-15-[5]-4-[4]-[10]-55
bapi-BBC0122_014830	1.8e-248	24-[8]-2-[6]-7-[3]-15-[2]-2-[7]-5-[9]-17-[1]-15-[5]-4-[4]-[10]-57
slk-SLUN_03060	2.2e-248	19-[8]-2-[6]-7-[3]-15-[2]-2-[7]-5-[9]-17-[1]-15-[5]-3-[4]-[10]-55
bja-blr2897	2.3e-248	50-[8]-2-[6]-7-[3]-15-[2]-2-[7]-5-[9]-17-[1]-15-[5]-4-[4]-[10]-57
bcon-NL30_20440	2.4e-248	21-[8]-2-[6]-7-[3]-15-[2]-2-[7]-5-[9]-17-[1]-15-[5]-3-[4]-[10]-57
ati-AL072_23970	2.5e-248	15-[8]-2-[6]-7-[3]-15-[2]-2-[7]-5-[9]-17-[1]-15-[5]-3-[4]-[10]-56
bra-BRADO2524	2.7e-248	28-[8]-2-[6]-7-[3]-15-[2]-2-[7]-5-[9]-17-[1]-15-[5]-4-[4]-[10]-57
htt-HZS52_07025	2.8e-248	27-[8]-2-[6]-7-[3]-15-[2]-2-[7]-5-[9]-17-[1]-15-[5]-3-[4]-[10]-56
spav-Spa2297_01390	3e-248	38-[8]-2-[6]-7-[3]-15-[2]-2-[7]-5-[9]-17-[1]-15-[5]-4-[4]-[10]-55
cpau-EHF44_07550	3.4e-248	24-[8]-2-[6]-7-[3]-15-[2]-2-[7]-5-[9]-17-[1]-15-[5]-4-[4]-[10]-55
bpm-BURPS1710b_3568	3.8e-248	21-[8]-2-[6]-7-[3]-15-[2]-2-[7]-5-[9]-17-[1]-15-[5]-3-[4]-[10]-57
bps-BPSL3045	3.8e-248	21-[8]-2-[6]-7-[3]-15-[2]-2-[7]-5-[9]-17-[1]-15-[5]-3-[4]-[10]-57
bpsh-DR55_1463	3.8e-248	21-[8]-2-[6]-7-[3]-15-[2]-2-[7]-5-[9]-17-[1]-15-[5]-3-[4]-[10]-57
hav-AT03_05985	3.9e-248	22-[8]-2-[6]-7-[3]-15-[2]-2-[7]-6-[9]-17-[1]-15-[5]-3-[4]-[10]-57
opo-DSM2777_20485	3.9e-248	22-[8]-2-[6]-7-[3]-15-[2]-2-[7]-6-[9]-17-[1]-15-[5]-3-[4]-[10]-57
aey-CDG81_21290	4.6e-248	33-[8]-2-[6]-7-[3]-15-[2]-2-[7]-5-[9]-17-[1]-15-[5]-4-[4]-[10]-55
sgr-SGR_6814	5.3e-248	19-[8]-2-[6]-7-[3]-15-[2]-2-[7]-5-[9]-17-[1]-15-[5]-3-[4]-[10]-60
nro-K8W59_04155	5.3e-248	23-[8]-2-[6]-7-[3]-15-[2]-2-[7]-5-[9]-17-[1]-15-[5]-3-[4]-[10]-15
sqz-FQU76_30845	5.7e-248	54-[8]-2-[6]-7-[3]-15-[2]-2-[7]-5-[9]-17-[1]-15-[5]-4-[4]-[10]-55
rmuc-FOB66_22350	5.7e-248	38-[8]-2-[6]-7-[3]-15-[2]-2-[7]-5-[9]-17-[1]-15-[5]-4-[4]-[10]-55
ros-CTJ15_16090	5.7e-248	38-[8]-2-[6]-7-[3]-15-[2]-2-[7]-5-[9]-17-[1]-15-[5]-4-[4]-[10]-55
bgf-BC1003_3076	6.1e-248	21-[8]-2-[6]-7-[3]-15-[2]-2-[7]-5-[9]-17-[1]-15-[5]-3-[4]-[10]-59
cbw-RR42_m3719	6.2e-248	23-[8]-2-[6]-7-[3]-15-[2]-2-[7]-5-[9]-17-[1]-15-[5]-4-[4]-[10]-55
pand-DRB87_20255	6.3e-248	21-[8]-2-[6]-7-[3]-15-[2]-2-[7]-5-[9]-17-[1]-15-[5]-3-[4]-[10]-56
strd-NI25_35645	7.2e-248	38-[8]-2-[6]-7-[3]-15-[2]-2-[7]-5-[9]-17-[1]-15-[5]-4-[4]-[10]-55
bub-BW23_1210	7.4e-248	21-[8]-2-[6]-7-[3]-15-[2]-2-[7]-5-[9]-17-[1]-15-[5]-3-[4]-[10]-57
strf-ASR50_04620	7.7e-248	22-[8]-2-[6]-7-[3]-15-[2]-2-[7]-5-[9]-17-[1]-15-[5]-3-[4]-[10]-57
sfic-EIZ62_31125	9.9e-248	19-[8]-2-[6]-7-[3]-15-[2]-2-[7]-5-[9]-17-[1]-15-[5]-4-[4]-[10]-56
rut-FIU92_20785	1e-247	25-[8]-2-[6]-7-[3]-15-[2]-2-[7]-5-[9]-17-[1]-15-[5]-3-[4]-[10]-57
kie-NCTC12125_01343	1e-247	21-[8]-2-[6]-7-[3]-15-[2]-2-[7]-6-[9]-17-[1]-15-[5]-3-[4]-[10]-62
sspb-CP982_38930	1.1e-247	22-[8]-2-[6]-7-[3]-15-[2]-2-[7]-5-[9]-17-[1]-15-[5]-3-[4]-[10]-57
hyc-E5678_20750	1.1e-247	20-[8]-2-[6]-7-[3]-15-[2]-2-[7]-5-[9]-17-[1]-15-[5]-3-[4]-[10]-57
svr-CP971_30235	1.3e-247	55-[8]-2-[6]-7-[3]-15-[2]-2-[7]-5-[9]-17-[1]-15-[5]-4-[4]-[10]-54
snz-DC008_02750	1.3e-247	22-[8]-2-[6]-7-[3]-15-[2]-2-[7]-5-[9]-17-[1]-15-[5]-3-[4]-[10]-56
sast-CD934_02390	1.4e-247	22-[8]-2-[6]-7-[3]-15-[2]-2-[7]-5-[9]-17-[1]-15-[5]-3-[4]-[10]-57
bsav-WS86_02975	1.5e-247	21-[8]-2-[6]-7-[3]-15-[2]-2-[7]-5-[9]-17-[1]-15-[5]-3-[4]-[10]-57
bgl-bglu_1g04460	1.7e-247	21-[8]-2-[6]-7-[3]-15-[2]-2-[7]-5-[9]-17-[1]-15-[5]-3-[4]-[10]-56
bgu-KS03_1371	1.7e-247	21-[8]-2-[6]-7-[3]-15-[2]-2-[7]-5-[9]-17-[1]-15-[5]-3-[4]-[10]-56
god-GKZ92_03120	1.9e-247	28-[8]-2-[6]-7-[3]-15-[2]-2-[7]-5-[9]-17-[1]-15-[5]-3-[4]-[10]-56
bro-BRAD285_4825	2e-247	28-[8]-2-[6]-7-[3]-15-[2]-2-[7]-5-[9]-17-[1]-15-[5]-4-[4]-[10]-57
lef-LJPFL01_2010	2.4e-247	22-[8]-2-[6]-7-[3]-15-[2]-2-[7]-6-[9]-17-[1]-15-[5]-3-[4]-[10]-62
mars-A8C75_10060	2.7e-247	26-[8]-2-[6]-7-[3]-15-[2]-2-[7]-5-[9]-17-[1]-15-[5]-3-[4]-[10]-56
cpot-FOB25_01970	2.9e-247	22-[8]-2-[6]-7-[3]-15-[2]-2-[7]-6-[9]-17-[1]-15-[5]-3-[4]-[10]-62
cyo-CD187_14225	2.9e-247	22-[8]-2-[6]-7-[3]-15-[2]-2-[7]-6-[9]-17-[1]-15-[5]-3-[4]-[10]-62
tak-Tharo_1289	2.9e-247	25-[8]-2-[6]-7-[3]-15-[2]-2-[7]-5-[9]-17-[1]-15-[5]-3-[4]-[10]-65
pfib-PI93_006135	3.1e-247	21-[8]-2-[6]-7-[3]-15-[2]-2-[7]-5-[9]-17-[1]-15-[5]-3-[4]-[10]-56
bpd-BURPS668_3550	3.8e-247	21-[8]-2-[6]-7-[3]-15-[2]-2-[7]-5-[9]-17-[1]-15-[5]-3-[4]-[10]-57
bpk-BBK_1868	3.8e-247	21-[8]-2-[6]-7-[3]-15-[2]-2-[7]-5-[9]-17-[1]-15-[5]-3-[4]-[10]-57
bpl-BURPS1106A_3577	3.8e-247	21-[8]-2-[6]-7-[3]-15-[2]-2-[7]-5-[9]-17-[1]-15-[5]-3-[4]-[10]-57
bpq-BPC006_I3631	3.8e-247	21-[8]-2-[6]-7-[3]-15-[2]-2-[7]-5-[9]-17-[1]-15-[5]-3-[4]-[10]-57
bpr-GBP346_A3724	3.8e-247	21-[8]-2-[6]-7-[3]-15-[2]-2-[7]-5-[9]-17-[1]-15-[5]-3-[4]-[10]-57
bpsd-BBX_768	3.8e-247	21-[8]-2-[6]-7-[3]-15-[2]-2-[7]-5-[9]-17-[1]-15-[5]-3-[4]-[10]-57
bpse-BDL_2371	3.8e-247	21-[8]-2-[6]-7-[3]-15-[2]-2-[7]-5-[9]-17-[1]-15-[5]-3-[4]-[10]-57
bpso-X996_1084	3.8e-247	21-[8]-2-[6]-7-[3]-15-[2]-2-[7]-5-[9]-17-[1]-15-[5]-3-[4]-[10]-57
bpz-BP1026B_I0256	3.8e-247	21-[8]-2-[6]-7-[3]-15-[2]-2-[7]-5-[9]-17-[1]-15-[5]-3-[4]-[10]-57
but-X994_3099	3.8e-247	21-[8]-2-[6]-7-[3]-15-[2]-2-[7]-5-[9]-17-[1]-15-[5]-3-[4]-[10]-57
pfg-AB870_08700	4.5e-247	21-[8]-2-[6]-7-[3]-15-[2]-2-[7]-5-[9]-17-[1]-15-[5]-3-[4]-[10]-56
bch-Bcen2424_0539	4.7e-247	21-[8]-2-[6]-7-[3]-15-[2]-2-[7]-5-[9]-17-[1]-15-[5]-3-[4]-[10]-57
bcn-Bcen_2566	4.7e-247	21-[8]-2-[6]-7-[3]-15-[2]-2-[7]-5-[9]-17-[1]-15-[5]-3-[4]-[10]-57
shk-J2N69_34750	4.8e-247	19-[8]-2-[6]-7-[3]-15-[2]-2-[7]-5-[9]-17-[1]-15-[5]-3-[4]-[10]-55
lea-GNG26_12270	5.6e-247	33-[8]-2-[6]-7-[3]-15-[2]-2-[7]-6-[9]-17-[1]-15-[5]-3-[4]-[10]-62
ppic-PhaeoP14_02426	6e-247	25-[8]-2-[6]-7-[3]-15-[2]-2-[7]-5-[9]-17-[1]-15-[5]-3-[4]-[10]-57
bvv-BHK69_29405	6.3e-247	30-[8]-2-[6]-7-[3]-15-[2]-2-[7]-5-[9]-17-[1]-15-[5]-4-[4]-[10]-57
sace-GIY23_07045	6.8e-247	31-[8]-2-[6]-7-[3]-15-[2]-2-[7]-5-[9]-17-[1]-15-[5]-4-[4]-[10]-57
msq-BKP64_18470	7.1e-247	25-[8]-2-[6]-7-[3]-15-[2]-2-[7]-5-[9]-17-[1]-15-[5]-3-[4]-[10]-57
mgy-MGMSRv2__1532	7.5e-247	30-[8]-2-[6]-7-[3]-15-[2]-2-[7]-5-[9]-17-[1]-15-[5]-3-[4]-[10]-58
cber-B5D82_10920	8.1e-247	22-[8]-2-[6]-7-[3]-15-[2]-2-[7]-5-[9]-17-[1]-15-[5]-3-[4]-[10]-55
pox-MB84_01795	8.3e-247	21-[8]-2-[6]-7-[3]-15-[2]-2-[7]-5-[9]-17-[1]-15-[5]-3-[4]-[10]-56
pspu-NA29_01510	8.3e-247	21-[8]-2-[6]-7-[3]-15-[2]-2-[7]-5-[9]-17-[1]-15-[5]-3-[4]-[10]-56
rgi-RGI145_00555	9.3e-247	15-[8]-2-[6]-7-[3]-15-[2]-2-[7]-5-[9]-17-[1]-15-[5]-4-[4]-[10]-55
kll-BJF97_13685	9.6e-247	21-[8]-2-[6]-7-[3]-15-[2]-2-[7]-6-[9]-17-[1]-15-[5]-3-[4]-[10]-62
koc-AB185_21670	9.6e-247	21-[8]-2-[6]-7-[3]-15-[2]-2-[7]-6-[9]-17-[1]-15-[5]-3-[4]-[10]-62
koe-A225_2764	9.6e-247	21-[8]-2-[6]-7-[3]-15-[2]-2-[7]-6-[9]-17-[1]-15-[5]-3-[4]-[10]-62
kom-HR38_17800	9.6e-247	21-[8]-2-[6]-7-[3]-15-[2]-2-[7]-6-[9]-17-[1]-15-[5]-3-[4]-[10]-62
laqu-R2C4_02515	1e-246	25-[8]-2-[6]-7-[3]-15-[2]-2-[7]-5-[9]-17-[1]-15-[5]-3-[4]-[10]-57
ali-AZOLI_p40257	1.1e-246	31-[8]-2-[6]-7-[3]-15-[2]-2-[7]-5-[9]-17-[1]-15-[5]-3-[4]-[10]-56
sauh-SU9_003875	1.1e-246	25-[8]-2-[6]-7-[3]-15-[2]-2-[7]-5-[9]-17-[1]-15-[5]-4-[4]-[10]-58
klw-DA718_15525	1.2e-246	21-[8]-2-[6]-7-[3]-15-[2]-2-[7]-6-[9]-17-[1]-15-[5]-3-[4]-[10]-62
kgr-JJJ10_15210	1.2e-246	21-[8]-2-[6]-7-[3]-15-[2]-2-[7]-6-[9]-17-[1]-15-[5]-3-[4]-[10]-62
rbm-TEF_20560	1.2e-246	24-[8]-2-[6]-7-[3]-15-[2]-2-[7]-5-[9]-17-[1]-15-[5]-3-[4]-[10]-57
sfy-GFH48_37060	1.8e-246	25-[8]-2-[6]-7-[3]-15-[2]-2-[7]-5-[9]-17-[1]-15-[5]-3-[4]-[10]-55
mno-Mnod_5526	2e-246	33-[8]-2-[6]-7-[3]-15-[2]-2-[7]-5-[9]-17-[1]-15-[5]-3-[4]-[10]-62
ron-TE10_13040	2.2e-246	21-[8]-2-[6]-7-[3]-15-[2]-2-[7]-6-[9]-17-[1]-15-[5]-3-[4]-[10]-62
rtg-NCTC13098_04012	2.2e-246	21-[8]-2-[6]-7-[3]-15-[2]-2-[7]-6-[9]-17-[1]-15-[5]-3-[4]-[10]-62
bdg-LPJ38_17535	2.4e-246	31-[8]-2-[6]-7-[3]-15-[2]-2-[7]-5-[9]-17-[1]-15-[5]-4-[4]-[10]-57
lej-ETW24_01870	2.4e-246	25-[8]-2-[6]-7-[3]-15-[2]-2-[7]-5-[9]-17-[1]-15-[5]-3-[4]-[10]-57
eas-Entas_2036	3e-246	21-[8]-2-[6]-7-[3]-15-[2]-2-[7]-6-[9]-17-[1]-15-[5]-3-[4]-[10]-62
rao-DSD31_14120	3.2e-246	21-[8]-2-[6]-7-[3]-15-[2]-2-[7]-6-[9]-17-[1]-15-[5]-3-[4]-[10]-62
ror-RORB6_07495	3.2e-246	21-[8]-2-[6]-7-[3]-15-[2]-2-[7]-6-[9]-17-[1]-15-[5]-3-[4]-[10]-62
rin-ACS15_3182	3.2e-246	24-[8]-2-[6]-7-[3]-15-[2]-2-[7]-5-[9]-17-[1]-15-[5]-4-[4]-[10]-55
rhf-EUB48_18150	3.4e-246	23-[8]-2-[6]-7-[3]-15-[2]-2-[7]-5-[9]-17-[1]-15-[5]-3-[4]-[10]-55
eec-EcWSU1_02063	3.6e-246	21-[8]-2-[6]-7-[3]-15-[2]-2-[7]-6-[9]-17-[1]-15-[5]-3-[4]-[10]-20
elg-BH714_06570	3.6e-246	21-[8]-2-[6]-7-[3]-15-[2]-2-[7]-6-[9]-17-[1]-15-[5]-3-[4]-[10]-20
bmec-WJ16_02290	3.8e-246	21-[8]-2-[6]-7-[3]-15-[2]-2-[7]-5-[9]-17-[1]-15-[5]-3-[4]-[10]-57
lee-DVA44_10915	4e-246	33-[8]-2-[6]-7-[3]-15-[2]-2-[7]-6-[9]-17-[1]-15-[5]-3-[4]-[10]-62
srw-TUE45_00994	4.2e-246	22-[8]-2-[6]-7-[3]-15-[2]-2-[7]-5-[9]-17-[1]-15-[5]-3-[4]-[10]-60
rpln-B1209_14620	4.3e-246	21-[8]-2-[6]-7-[3]-15-[2]-2-[7]-6-[9]-17-[1]-15-[5]-3-[4]-[10]-62
eoh-ECO103_1535	4.4e-246	21-[8]-2-[6]-7-[3]-15-[2]-2-[7]-6-[9]-17-[1]-15-[5]-3-[4]-[10]-60
ebw-BWG_1227	4.5e-246	21-[8]-2-[6]-7-[3]-15-[2]-2-[7]-6-[9]-17-[1]-15-[5]-3-[4]-[10]-20
ecd-ECDH10B_1523	4.5e-246	21-[8]-2-[6]-7-[3]-15-[2]-2-[7]-6-[9]-17-[1]-15-[5]-3-[4]-[10]-20
ecj-JW5218	4.5e-246	21-[8]-2-[6]-7-[3]-15-[2]-2-[7]-6-[9]-17-[1]-15-[5]-3-[4]-[10]-20
eck-EC55989_1534	4.5e-246	21-[8]-2-[6]-7-[3]-15-[2]-2-[7]-6-[9]-17-[1]-15-[5]-3-[4]-[10]-20
eco-b1398	4.5e-246	21-[8]-2-[6]-7-[3]-15-[2]-2-[7]-6-[9]-17-[1]-15-[5]-3-[4]-[10]-20
ecoa-APECO78_10725	4.5e-246	21-[8]-2-[6]-7-[3]-15-[2]-2-[7]-6-[9]-17-[1]-15-[5]-3-[4]-[10]-20
ecol-LY180_07310	4.5e-246	21-[8]-2-[6]-7-[3]-15-[2]-2-[7]-6-[9]-17-[1]-15-[5]-3-[4]-[10]-20
ecr-ECIAI1_1398	4.5e-246	21-[8]-2-[6]-7-[3]-15-[2]-2-[7]-6-[9]-17-[1]-15-[5]-3-[4]-[10]-20
ecw-EcE24377A_1584	4.5e-246	21-[8]-2-[6]-7-[3]-15-[2]-2-[7]-6-[9]-17-[1]-15-[5]-3-[4]-[10]-20
ecy-ECSE_1483	4.5e-246	21-[8]-2-[6]-7-[3]-15-[2]-2-[7]-6-[9]-17-[1]-15-[5]-3-[4]-[10]-20
edh-EcDH1_2247	4.5e-246	21-[8]-2-[6]-7-[3]-15-[2]-2-[7]-6-[9]-17-[1]-15-[5]-3-[4]-[10]-20
edj-ECDH1ME8569_1342	4.5e-246	21-[8]-2-[6]-7-[3]-15-[2]-2-[7]-6-[9]-17-[1]-15-[5]-3-[4]-[10]-20
efe-EFER_1598	4.5e-246	21-[8]-2-[6]-7-[3]-15-[2]-2-[7]-6-[9]-17-[1]-15-[5]-3-[4]-[10]-20
ekf-KO11_15250	4.5e-246	21-[8]-2-[6]-7-[3]-15-[2]-2-[7]-6-[9]-17-[1]-15-[5]-3-[4]-[10]-20
eko-EKO11_2415	4.5e-246	21-[8]-2-[6]-7-[3]-15-[2]-2-[7]-6-[9]-17-[1]-15-[5]-3-[4]-[10]-20
elh-ETEC_1473	4.5e-246	21-[8]-2-[6]-7-[3]-15-[2]-2-[7]-6-[9]-17-[1]-15-[5]-3-[4]-[10]-20
ell-WFL_07485	4.5e-246	21-[8]-2-[6]-7-[3]-15-[2]-2-[7]-6-[9]-17-[1]-15-[5]-3-[4]-[10]-20
elp-P12B_c1728	4.5e-246	21-[8]-2-[6]-7-[3]-15-[2]-2-[7]-6-[9]-17-[1]-15-[5]-3-[4]-[10]-20
elw-ECW_m1532	4.5e-246	21-[8]-2-[6]-7-[3]-15-[2]-2-[7]-6-[9]-17-[1]-15-[5]-3-[4]-[10]-20
eoi-ECO111_1792	4.5e-246	21-[8]-2-[6]-7-[3]-15-[2]-2-[7]-6-[9]-17-[1]-15-[5]-3-[4]-[10]-20
eoj-ECO26_2002	4.5e-246	21-[8]-2-[6]-7-[3]-15-[2]-2-[7]-6-[9]-17-[1]-15-[5]-3-[4]-[10]-20
esl-O3K_13480	4.5e-246	21-[8]-2-[6]-7-[3]-15-[2]-2-[7]-6-[9]-17-[1]-15-[5]-3-[4]-[10]-20
esm-O3M_13455	4.5e-246	21-[8]-2-[6]-7-[3]-15-[2]-2-[7]-6-[9]-17-[1]-15-[5]-3-[4]-[10]-20
eso-O3O_12150	4.5e-246	21-[8]-2-[6]-7-[3]-15-[2]-2-[7]-6-[9]-17-[1]-15-[5]-3-[4]-[10]-20
eun-UMNK88_1805	4.5e-246	21-[8]-2-[6]-7-[3]-15-[2]-2-[7]-6-[9]-17-[1]-15-[5]-3-[4]-[10]-20
rhc-RGUI_3881	4.5e-246	25-[8]-2-[6]-7-[3]-15-[2]-2-[7]-5-[9]-17-[1]-15-[5]-3-[4]-[10]-57
sil-SPO0742	5.3e-246	25-[8]-2-[6]-7-[3]-15-[2]-2-[7]-5-[9]-17-[1]-15-[5]-3-[4]-[10]-57
bud-AQ610_02505	5.5e-246	21-[8]-2-[6]-7-[3]-15-[2]-2-[7]-5-[9]-17-[1]-15-[5]-3-[4]-[10]-57
bul-BW21_622	5.5e-246	21-[8]-2-[6]-7-[3]-15-[2]-2-[7]-5-[9]-17-[1]-15-[5]-3-[4]-[10]-57
phq-D1820_08110	5.6e-246	25-[8]-2-[6]-7-[3]-15-[2]-2-[7]-5-[9]-17-[1]-15-[5]-3-[4]-[10]-57
sge-DWG14_00730	5.9e-246	38-[8]-2-[6]-7-[3]-15-[2]-2-[7]-5-[9]-17-[1]-15-[5]-4-[4]-[10]-55
lih-L63ED372_02223	6e-246	22-[8]-2-[6]-7-[3]-15-[2]-2-[7]-5-[9]-17-[1]-15-[5]-4-[4]-[10]-57
sanu-K7396_30870	6.7e-246	25-[8]-2-[6]-7-[3]-15-[2]-2-[7]-5-[9]-17-[1]-15-[5]-4-[4]-[10]-56
lei-C2U54_17490	7e-246	33-[8]-2-[6]-7-[3]-15-[2]-2-[7]-6-[9]-17-[1]-15-[5]-3-[4]-[10]-62
ler-GNG29_12030	7e-246	33-[8]-2-[6]-7-[3]-15-[2]-2-[7]-6-[9]-17-[1]-15-[5]-3-[4]-[10]-62
samb-SAM23877_0728	7e-246	38-[8]-2-[6]-7-[3]-15-[2]-2-[7]-5-[9]-17-[1]-15-[5]-4-[4]-[10]-55
ebf-D782_2322	7.5e-246	21-[8]-2-[6]-7-[3]-15-[2]-2-[7]-6-[9]-17-[1]-15-[5]-3-[4]-[10]-61
pgd-Gal_00749	7.8e-246	25-[8]-2-[6]-7-[3]-15-[2]-2-[7]-5-[9]-17-[1]-15-[5]-3-[4]-[10]-57
spac-B1H29_34635	8.6e-246	38-[8]-2-[6]-7-[3]-15-[2]-2-[7]-5-[9]-17-[1]-15-[5]-4-[4]-[10]-55
leh-C3F35_22355	9.1e-246	21-[8]-2-[6]-7-[3]-15-[2]-2-[7]-6-[9]-17-[1]-15-[5]-3-[4]-[10]-62
lax-APT61_10075	9.6e-246	23-[8]-2-[6]-7-[3]-15-[2]-2-[7]-6-[9]-17-[1]-15-[5]-3-[4]-[10]-62
suam-BOO69_16890	1e-245	25-[8]-2-[6]-7-[3]-15-[2]-2-[7]-5-[9]-17-[1]-15-[5]-3-[4]-[10]-57
ssia-A7J05_03670	1.2e-245	22-[8]-2-[6]-7-[3]-15-[2]-2-[7]-5-[9]-17-[1]-15-[5]-3-[4]-[10]-56
schf-IPT68_03335	1.2e-245	22-[8]-2-[6]-7-[3]-15-[2]-2-[7]-5-[9]-17-[1]-15-[5]-3-[4]-[10]-55
bjp-RN69_33330	1.2e-245	31-[8]-2-[6]-7-[3]-15-[2]-2-[7]-5-[9]-17-[1]-15-[5]-4-[4]-[10]-57
bju-BJ6T_68690	1.2e-245	31-[8]-2-[6]-7-[3]-15-[2]-2-[7]-5-[9]-17-[1]-15-[5]-4-[4]-[10]-57
spse-SULPSESMR1_03338	1.2e-245	25-[8]-2-[6]-7-[3]-15-[2]-2-[7]-5-[9]-17-[1]-15-[5]-3-[4]-[10]-54
bte-BTH_I2904	1.2e-245	21-[8]-2-[6]-7-[3]-15-[2]-2-[7]-5-[9]-17-[1]-15-[5]-3-[4]-[10]-57
bthe-BTN_603	1.2e-245	21-[8]-2-[6]-7-[3]-15-[2]-2-[7]-5-[9]-17-[1]-15-[5]-3-[4]-[10]-57
bthl-BG87_982	1.2e-245	21-[8]-2-[6]-7-[3]-15-[2]-2-[7]-5-[9]-17-[1]-15-[5]-3-[4]-[10]-57
bthm-BTRA_995	1.2e-245	21-[8]-2-[6]-7-[3]-15-[2]-2-[7]-5-[9]-17-[1]-15-[5]-3-[4]-[10]-57
btj-BTJ_2858	1.2e-245	21-[8]-2-[6]-7-[3]-15-[2]-2-[7]-5-[9]-17-[1]-15-[5]-3-[4]-[10]-57
btq-BTQ_2839	1.2e-245	21-[8]-2-[6]-7-[3]-15-[2]-2-[7]-5-[9]-17-[1]-15-[5]-3-[4]-[10]-57
btv-BTHA_876	1.2e-245	21-[8]-2-[6]-7-[3]-15-[2]-2-[7]-5-[9]-17-[1]-15-[5]-3-[4]-[10]-57
btz-BTL_764	1.2e-245	21-[8]-2-[6]-7-[3]-15-[2]-2-[7]-5-[9]-17-[1]-15-[5]-3-[4]-[10]-57
slau-SLA_0189	1.3e-245	19-[8]-2-[6]-7-[3]-15-[2]-2-[7]-5-[9]-17-[1]-15-[5]-3-[4]-[10]-56
pve-UC34_21875	1.4e-245	21-[8]-2-[6]-7-[3]-15-[2]-2-[7]-5-[9]-17-[1]-15-[5]-3-[4]-[10]-56
ebt-EBL_c16660	1.5e-245	21-[8]-2-[6]-7-[3]-15-[2]-2-[7]-6-[9]-17-[1]-15-[5]-3-[4]-[10]-61
buu-WS70_02475	1.7e-245	21-[8]-2-[6]-7-[3]-15-[2]-2-[7]-5-[9]-17-[1]-15-[5]-3-[4]-[10]-57
rpf-Rpic12D_2752	1.9e-245	24-[8]-2-[6]-7-[3]-15-[2]-2-[7]-5-[9]-17-[1]-15-[5]-4-[4]-[10]-55
pga-PGA1_c26800	2e-245	25-[8]-2-[6]-7-[3]-15-[2]-2-[7]-5-[9]-17-[1]-15-[5]-3-[4]-[10]-57
ecln-ECNIH4_12370	2.2e-245	21-[8]-2-[6]-7-[3]-15-[2]-2-[7]-6-[9]-17-[1]-15-[5]-3-[4]-[10]-20
ekb-BFV64_10720	2.2e-245	21-[8]-2-[6]-7-[3]-15-[2]-2-[7]-6-[9]-17-[1]-15-[5]-3-[4]-[10]-20
end-A4308_14990	2.2e-245	21-[8]-2-[6]-7-[3]-15-[2]-2-[7]-6-[9]-17-[1]-15-[5]-3-[4]-[10]-20
eno-ECENHK_10355	2.2e-245	21-[8]-2-[6]-7-[3]-15-[2]-2-[7]-6-[9]-17-[1]-15-[5]-3-[4]-[10]-20
enz-G0034_10480	2.2e-245	21-[8]-2-[6]-7-[3]-15-[2]-2-[7]-6-[9]-17-[1]-15-[5]-3-[4]-[10]-20
kpa-KPNJ1_03018	2.2e-245	21-[8]-2-[6]-7-[3]-15-[2]-2-[7]-6-[9]-17-[1]-15-[5]-3-[4]-[10]-20
kpb-FH42_03290	2.2e-245	21-[8]-2-[6]-7-[3]-15-[2]-2-[7]-6-[9]-17-[1]-15-[5]-3-[4]-[10]-20
kpc-KPNIH10_11910	2.2e-245	21-[8]-2-[6]-7-[3]-15-[2]-2-[7]-6-[9]-17-[1]-15-[5]-3-[4]-[10]-20
kpg-KPNIH32_12205	2.2e-245	21-[8]-2-[6]-7-[3]-15-[2]-2-[7]-6-[9]-17-[1]-15-[5]-3-[4]-[10]-20
kph-KPNIH24_16320	2.2e-245	21-[8]-2-[6]-7-[3]-15-[2]-2-[7]-6-[9]-17-[1]-15-[5]-3-[4]-[10]-20
kpi-D364_07245	2.2e-245	21-[8]-2-[6]-7-[3]-15-[2]-2-[7]-6-[9]-17-[1]-15-[5]-3-[4]-[10]-20
kpj-N559_2852	2.2e-245	21-[8]-2-[6]-7-[3]-15-[2]-2-[7]-6-[9]-17-[1]-15-[5]-3-[4]-[10]-20
kpm-KPHS_23790	2.2e-245	21-[8]-2-[6]-7-[3]-15-[2]-2-[7]-6-[9]-17-[1]-15-[5]-3-[4]-[10]-20
kpne-KU54_014295	2.2e-245	21-[8]-2-[6]-7-[3]-15-[2]-2-[7]-6-[9]-17-[1]-15-[5]-3-[4]-[10]-20
kpnu-LI86_14230	2.2e-245	21-[8]-2-[6]-7-[3]-15-[2]-2-[7]-6-[9]-17-[1]-15-[5]-3-[4]-[10]-20
kpq-KPR0928_11920	2.2e-245	21-[8]-2-[6]-7-[3]-15-[2]-2-[7]-6-[9]-17-[1]-15-[5]-3-[4]-[10]-20
kpr-KPR_2864	2.2e-245	21-[8]-2-[6]-7-[3]-15-[2]-2-[7]-6-[9]-17-[1]-15-[5]-3-[4]-[10]-20
kps-KPNJ2_03018	2.2e-245	21-[8]-2-[6]-7-[3]-15-[2]-2-[7]-6-[9]-17-[1]-15-[5]-3-[4]-[10]-20
kpw-KPNIH30_12365	2.2e-245	21-[8]-2-[6]-7-[3]-15-[2]-2-[7]-6-[9]-17-[1]-15-[5]-3-[4]-[10]-20
sfa-Sfla_6014	2.3e-245	19-[8]-2-[6]-7-[3]-15-[2]-2-[7]-5-[9]-17-[1]-15-[5]-3-[4]-[10]-56
mpri-MP3633_1160	2.6e-245	26-[8]-2-[6]-7-[3]-15-[2]-2-[7]-5-[9]-17-[1]-15-[5]-3-[4]-[10]-59
salw-CP975_32705	2.6e-245	19-[8]-2-[6]-7-[3]-15-[2]-2-[7]-5-[9]-17-[1]-15-[5]-3-[4]-[10]-56
smic-SmB9_08760	2.6e-245	21-[8]-2-[6]-7-[3]-15-[2]-2-[7]-5-[9]-17-[1]-15-[5]-3-[4]-[10]-56
sct-SCAT_5038	2.6e-245	48-[8]-2-[6]-7-[3]-15-[2]-2-[7]-5-[9]-17-[1]-15-[5]-4-[4]-[10]-55
scy-SCATT_50320	2.6e-245	48-[8]-2-[6]-7-[3]-15-[2]-2-[7]-5-[9]-17-[1]-15-[5]-4-[4]-[10]-55
eclg-EC036_20160	3.1e-245	21-[8]-2-[6]-7-[3]-15-[2]-2-[7]-6-[9]-17-[1]-15-[5]-3-[4]-[10]-20
sfk-KY5_7674c	3.1e-245	22-[8]-2-[6]-7-[3]-15-[2]-2-[7]-5-[9]-17-[1]-15-[5]-3-[4]-[10]-54
pew-KZJ38_03750	3.2e-245	21-[8]-2-[6]-7-[3]-15-[2]-2-[7]-5-[9]-17-[1]-15-[5]-3-[4]-[10]-59
atn-FM020_02955	3.4e-245	20-[8]-2-[6]-7-[3]-15-[2]-2-[7]-5-[9]-17-[1]-15-[5]-3-[4]-[10]-56
enl-A3UG_10390	3.7e-245	21-[8]-2-[6]-7-[3]-15-[2]-2-[7]-6-[9]-17-[1]-15-[5]-3-[4]-[10]-20
ecla-ECNIH3_10115	3.7e-245	21-[8]-2-[6]-7-[3]-15-[2]-2-[7]-6-[9]-17-[1]-15-[5]-3-[4]-[10]-20
eclc-ECR091_10085	3.7e-245	21-[8]-2-[6]-7-[3]-15-[2]-2-[7]-6-[9]-17-[1]-15-[5]-3-[4]-[10]-20
ecli-ECNIH5_11675	3.7e-245	21-[8]-2-[6]-7-[3]-15-[2]-2-[7]-6-[9]-17-[1]-15-[5]-3-[4]-[10]-20
eclx-LI66_10295	3.7e-245	21-[8]-2-[6]-7-[3]-15-[2]-2-[7]-6-[9]-17-[1]-15-[5]-3-[4]-[10]-20
ens-HWQ15_18980	3.7e-245	21-[8]-2-[6]-7-[3]-15-[2]-2-[7]-6-[9]-17-[1]-15-[5]-3-[4]-[10]-20
exf-BFV63_10480	3.7e-245	21-[8]-2-[6]-7-[3]-15-[2]-2-[7]-6-[9]-17-[1]-15-[5]-3-[4]-[10]-20
scya-EJ357_44075	3.7e-245	22-[8]-2-[6]-7-[3]-15-[2]-2-[7]-5-[9]-17-[1]-15-[5]-3-[4]-[10]-55
stsu-B7R87_30875	3.9e-245	45-[8]-2-[6]-7-[3]-15-[2]-2-[7]-5-[9]-17-[1]-15-[5]-4-[4]-[10]-55
sphd-HY78_19320	4.2e-245	17-[8]-2-[6]-7-[3]-15-[2]-2-[7]-5-[9]-17-[1]-15-[5]-3-[4]-[10]-58
swi-Swit_1449	4.2e-245	17-[8]-2-[6]-7-[3]-15-[2]-2-[7]-5-[9]-17-[1]-15-[5]-3-[4]-[10]-58
ncu-F0U83_08840	4.2e-245	25-[8]-2-[6]-7-[3]-15-[2]-2-[7]-5-[9]-17-[1]-15-[5]-3-[4]-[10]-55
brc-BCCGELA001_12985	4.4e-245	31-[8]-2-[6]-7-[3]-15-[2]-2-[7]-5-[9]-17-[1]-15-[5]-4-[4]-[10]-57
rme-Rmet_3165	4.5e-245	24-[8]-2-[6]-7-[3]-15-[2]-2-[7]-5-[9]-17-[1]-15-[5]-4-[4]-[10]-55
bpsm-BBQ_251	5.1e-245	21-[8]-2-[6]-7-[3]-15-[2]-2-[7]-5-[9]-17-[1]-15-[5]-3-[4]-[10]-55
bpsu-BBN_377	5.1e-245	21-[8]-2-[6]-7-[3]-15-[2]-2-[7]-5-[9]-17-[1]-15-[5]-3-[4]-[10]-55
bpsa-BBU_2505	5.5e-245	21-[8]-2-[6]-7-[3]-15-[2]-2-[7]-5-[9]-17-[1]-15-[5]-3-[4]-[10]-57
scw-TU94_02155	5.7e-245	23-[8]-2-[6]-7-[3]-15-[2]-2-[7]-5-[9]-17-[1]-15-[5]-3-[4]-[10]-55
kpnk-BN49_2541	5.7e-245	21-[8]-2-[6]-7-[3]-15-[2]-2-[7]-6-[9]-17-[1]-15-[5]-3-[4]-[10]-20
kpx-PMK1_03797	5.7e-245	21-[8]-2-[6]-7-[3]-15-[2]-2-[7]-6-[9]-17-[1]-15-[5]-3-[4]-[10]-20
saiu-J4H86_11610	6.3e-245	34-[8]-2-[6]-7-[3]-15-[2]-2-[7]-5-[9]-17-[1]-15-[5]-4-[4]-[10]-53
lew-DAI21_16080	6.3e-245	22-[8]-2-[6]-7-[3]-15-[2]-2-[7]-6-[9]-17-[1]-15-[5]-3-[4]-[10]-62
rpi-Rpic_3117	6.5e-245	24-[8]-2-[6]-7-[3]-15-[2]-2-[7]-5-[9]-17-[1]-15-[5]-4-[4]-[10]-55
sle-sle_64530	6.5e-245	23-[8]-2-[6]-7-[3]-15-[2]-2-[7]-5-[9]-17-[1]-15-[5]-3-[4]-[10]-55
ecly-LI62_11090	6.7e-245	21-[8]-2-[6]-7-[3]-15-[2]-2-[7]-6-[9]-17-[1]-15-[5]-3-[4]-[10]-20
enk-LOC22_20745	6.7e-245	21-[8]-2-[6]-7-[3]-15-[2]-2-[7]-6-[9]-17-[1]-15-[5]-3-[4]-[10]-20
slq-M495_15720	7.1e-245	20-[8]-2-[6]-7-[3]-15-[2]-2-[7]-6-[9]-17-[1]-15-[5]-3-[4]-[10]-58
sfb-CP974_00700	7.7e-245	20-[8]-2-[6]-7-[3]-15-[2]-2-[7]-5-[9]-17-[1]-15-[5]-3-[4]-[10]-57
srn-A4G23_00123	7.7e-245	20-[8]-2-[6]-7-[3]-15-[2]-2-[7]-5-[9]-17-[1]-15-[5]-3-[4]-[10]-57
kok-KONIH1_13540	8.5e-245	21-[8]-2-[6]-7-[3]-15-[2]-2-[7]-6-[9]-17-[1]-15-[5]-3-[4]-[10]-62
rua-D1823_21420	8.9e-245	25-[8]-2-[6]-7-[3]-15-[2]-2-[7]-5-[9]-17-[1]-15-[5]-3-[4]-[10]-57
ebu-CUC76_03655	9.1e-245	21-[8]-2-[6]-7-[3]-15-[2]-2-[7]-6-[9]-17-[1]-15-[5]-3-[4]-[10]-20
psgc-G163CM_13710	9.2e-245	21-[8]-2-[6]-7-[3]-15-[2]-2-[7]-6-[9]-17-[1]-15-[5]-3-[4]-[10]-61
spra-CP972_03300	9.4e-245	22-[8]-2-[6]-7-[3]-15-[2]-2-[7]-5-[9]-17-[1]-15-[5]-3-[4]-[10]-55
alb-AEB_P2413	1.1e-244	21-[8]-2-[6]-7-[3]-15-[2]-2-[7]-5-[9]-17-[1]-15-[5]-3-[4]-[10]-56
tcl-Tchl_2131	1.2e-244	25-[8]-2-[6]-7-[3]-15-[2]-2-[7]-5-[9]-17-[1]-15-[5]-3-[4]-[10]-65
eae-EAE_20465	1.2e-244	21-[8]-2-[6]-7-[3]-15-[2]-2-[7]-6-[9]-17-[1]-15-[5]-3-[4]-[10]-20
ear-CCG29787	1.2e-244	21-[8]-2-[6]-7-[3]-15-[2]-2-[7]-6-[9]-17-[1]-15-[5]-3-[4]-[10]-20
kar-LGL98_13915	1.2e-244	21-[8]-2-[6]-7-[3]-15-[2]-2-[7]-6-[9]-17-[1]-15-[5]-3-[4]-[10]-20
kpn-KPN_01479	1.2e-244	21-[8]-2-[6]-7-[3]-15-[2]-2-[7]-6-[9]-17-[1]-15-[5]-3-[4]-[10]-20
kpo-KPN2242_10175	1.2e-244	21-[8]-2-[6]-7-[3]-15-[2]-2-[7]-6-[9]-17-[1]-15-[5]-3-[4]-[10]-20
kpp-A79E_2760	1.2e-244	21-[8]-2-[6]-7-[3]-15-[2]-2-[7]-6-[9]-17-[1]-15-[5]-3-[4]-[10]-20
kpu-KP1_2482	1.2e-244	21-[8]-2-[6]-7-[3]-15-[2]-2-[7]-6-[9]-17-[1]-15-[5]-3-[4]-[10]-20
kpv-KPNIH29_11825	1.2e-244	21-[8]-2-[6]-7-[3]-15-[2]-2-[7]-6-[9]-17-[1]-15-[5]-3-[4]-[10]-20
kpy-KPNIH31_11450	1.2e-244	21-[8]-2-[6]-7-[3]-15-[2]-2-[7]-6-[9]-17-[1]-15-[5]-3-[4]-[10]-20
kpz-KPNIH27_11600	1.2e-244	21-[8]-2-[6]-7-[3]-15-[2]-2-[7]-6-[9]-17-[1]-15-[5]-3-[4]-[10]-20
kqv-B8P98_15220	1.2e-244	21-[8]-2-[6]-7-[3]-15-[2]-2-[7]-6-[9]-17-[1]-15-[5]-3-[4]-[10]-20
rmn-TK49_00020	1.2e-244	24-[8]-2-[6]-7-[3]-15-[2]-2-[7]-5-[9]-17-[1]-15-[5]-4-[4]-[10]-55
mmw-Mmwyl1_3096	1.2e-244	26-[8]-2-[6]-7-[3]-15-[2]-2-[7]-5-[9]-17-[1]-15-[5]-3-[4]-[10]-59
bsem-WJ12_28460	1.3e-244	25-[8]-2-[6]-7-[3]-15-[2]-2-[7]-5-[9]-17-[1]-15-[5]-3-[4]-[10]-61
kpe-KPK_2990	1.5e-244	21-[8]-2-[6]-7-[3]-15-[2]-2-[7]-6-[9]-17-[1]-15-[5]-3-[4]-[10]-62
kpk-A593_21900	1.5e-244	21-[8]-2-[6]-7-[3]-15-[2]-2-[7]-6-[9]-17-[1]-15-[5]-3-[4]-[10]-62
kva-Kvar_2888	1.5e-244	21-[8]-2-[6]-7-[3]-15-[2]-2-[7]-6-[9]-17-[1]-15-[5]-3-[4]-[10]-20
kvd-KR75_19725	1.5e-244	21-[8]-2-[6]-7-[3]-15-[2]-2-[7]-6-[9]-17-[1]-15-[5]-3-[4]-[10]-62
kvq-SP68_00760	1.5e-244	21-[8]-2-[6]-7-[3]-15-[2]-2-[7]-6-[9]-17-[1]-15-[5]-3-[4]-[10]-62
rmb-K529_001970	1.5e-244	25-[8]-2-[6]-7-[3]-15-[2]-2-[7]-5-[9]-17-[1]-15-[5]-3-[4]-[10]-57
scx-AS200_40325	1.5e-244	22-[8]-2-[6]-7-[3]-15-[2]-2-[7]-5-[9]-17-[1]-15-[5]-3-[4]-[10]-56
sclf-BB341_01020	1.9e-244	34-[8]-2-[6]-7-[3]-15-[2]-2-[7]-5-[9]-17-[1]-15-[5]-4-[4]-[10]-57
ecl-EcolC_2257	2e-244	21-[8]-2-[6]-7-[3]-15-[2]-2-[7]-6-[9]-17-[1]-15-[5]-3-[4]-[10]-20
ecx-EcHS_A1485	2e-244	21-[8]-2-[6]-7-[3]-15-[2]-2-[7]-6-[9]-17-[1]-15-[5]-3-[4]-[10]-20
squ-E4343_00610	2.1e-244	22-[8]-2-[6]-7-[3]-15-[2]-2-[7]-6-[9]-17-[1]-15-[5]-3-[4]-[10]-58
spe-Spro_3082	2.2e-244	23-[8]-2-[6]-7-[3]-15-[2]-2-[7]-6-[9]-17-[1]-15-[5]-3-[4]-[10]-58
esc-Entcl_2412	2.2e-244	20-[8]-2-[6]-7-[3]-15-[2]-2-[7]-6-[9]-17-[1]-15-[5]-3-[4]-[10]-20
kle-AO703_10175	2.2e-244	20-[8]-2-[6]-7-[3]-15-[2]-2-[7]-6-[9]-17-[1]-15-[5]-3-[4]-[10]-20
labp-FJ695_18710	2.3e-244	25-[8]-2-[6]-7-[3]-15-[2]-2-[7]-5-[9]-17-[1]-15-[5]-3-[4]-[10]-56
bur-Bcep18194_B1318	2.3e-244	25-[8]-2-[6]-7-[3]-15-[2]-2-[7]-5-[9]-17-[1]-15-[5]-3-[4]-[10]-61
bue-BRPE67_ACDS14940	2.4e-244	25-[8]-2-[6]-7-[3]-15-[2]-2-[7]-5-[9]-17-[1]-15-[5]-3-[4]-[10]-62
bma-BMAA0539	2.7e-244	21-[8]-2-[6]-7-[3]-15-[2]-2-[7]-5-[9]-17-[1]-15-[5]-3-[4]-[10]-57
bmab-BM45_4857	2.7e-244	21-[8]-2-[6]-7-[3]-15-[2]-2-[7]-5-[9]-17-[1]-15-[5]-3-[4]-[10]-57
bmae-DM78_3596	2.7e-244	21-[8]-2-[6]-7-[3]-15-[2]-2-[7]-5-[9]-17-[1]-15-[5]-3-[4]-[10]-57
bmaf-DM51_4261	2.7e-244	21-[8]-2-[6]-7-[3]-15-[2]-2-[7]-5-[9]-17-[1]-15-[5]-3-[4]-[10]-57
bmai-DM57_12820	2.7e-244	21-[8]-2-[6]-7-[3]-15-[2]-2-[7]-5-[9]-17-[1]-15-[5]-3-[4]-[10]-57
bmal-DM55_4120	2.7e-244	21-[8]-2-[6]-7-[3]-15-[2]-2-[7]-5-[9]-17-[1]-15-[5]-3-[4]-[10]-57
bmaq-DM76_4817	2.7e-244	21-[8]-2-[6]-7-[3]-15-[2]-2-[7]-5-[9]-17-[1]-15-[5]-3-[4]-[10]-57
bmaz-BM44_4080	2.7e-244	21-[8]-2-[6]-7-[3]-15-[2]-2-[7]-5-[9]-17-[1]-15-[5]-3-[4]-[10]-57
bml-BMA10229_0935	2.7e-244	21-[8]-2-[6]-7-[3]-15-[2]-2-[7]-5-[9]-17-[1]-15-[5]-3-[4]-[10]-57
bmn-BMA10247_A1905	2.7e-244	21-[8]-2-[6]-7-[3]-15-[2]-2-[7]-5-[9]-17-[1]-15-[5]-3-[4]-[10]-57
bmv-BMASAVP1_0638	2.7e-244	21-[8]-2-[6]-7-[3]-15-[2]-2-[7]-5-[9]-17-[1]-15-[5]-3-[4]-[10]-57
byi-BYI23_A014480	3.1e-244	36-[8]-2-[6]-7-[3]-15-[2]-2-[7]-5-[9]-17-[1]-15-[5]-3-[4]-[10]-62
azl-AZL_d01530	3.1e-244	46-[8]-2-[6]-7-[3]-15-[2]-2-[7]-5-[9]-17-[1]-15-[5]-3-[4]-[10]-56
bsd-BLASA_2821	3.1e-244	34-[8]-2-[6]-7-[3]-15-[2]-2-[7]-5-[9]-17-[1]-15-[5]-4-[4]-[10]-56
kas-KATP_22190	3.1e-244	21-[8]-2-[6]-7-[3]-15-[2]-2-[7]-6-[9]-17-[1]-15-[5]-3-[4]-[10]-62
eclz-LI64_10440	3.6e-244	21-[8]-2-[6]-7-[3]-15-[2]-2-[7]-6-[9]-17-[1]-15-[5]-3-[4]-[10]-20
svd-CP969_05880	4.6e-244	22-[8]-2-[6]-7-[3]-15-[2]-2-[7]-5-[9]-17-[1]-15-[5]-3-[4]-[10]-57
php-PhaeoP97_02624	4.7e-244	25-[8]-2-[6]-7-[3]-15-[2]-2-[7]-5-[9]-17-[1]-15-[5]-3-[4]-[10]-57
bcep-APZ15_30455	5e-244	25-[8]-2-[6]-7-[3]-15-[2]-2-[7]-5-[9]-17-[1]-15-[5]-3-[4]-[10]-61
njp-NEJAP_1744	5.3e-244	25-[8]-2-[6]-7-[3]-15-[2]-2-[7]-5-[9]-17-[1]-15-[5]-3-[4]-[10]-56
bch-Bcen2424_4529	5.5e-244	25-[8]-2-[6]-7-[3]-15-[2]-2-[7]-5-[9]-17-[1]-15-[5]-3-[4]-[10]-61
bcm-Bcenmc03_5775	5.5e-244	25-[8]-2-[6]-7-[3]-15-[2]-2-[7]-5-[9]-17-[1]-15-[5]-3-[4]-[10]-61
bcn-Bcen_3839	5.5e-244	25-[8]-2-[6]-7-[3]-15-[2]-2-[7]-5-[9]-17-[1]-15-[5]-3-[4]-[10]-61
kox-KOX_19470	5.9e-244	21-[8]-2-[6]-7-[3]-15-[2]-2-[7]-6-[9]-17-[1]-15-[5]-3-[4]-[10]-62
koy-J415_18155	5.9e-244	21-[8]-2-[6]-7-[3]-15-[2]-2-[7]-6-[9]-17-[1]-15-[5]-3-[4]-[10]-62
ecle-ECNIH2_10965	7.1e-244	21-[8]-2-[6]-7-[3]-15-[2]-2-[7]-6-[9]-17-[1]-15-[5]-3-[4]-[10]-20
ehm-AB284_14705	7.1e-244	21-[8]-2-[6]-7-[3]-15-[2]-2-[7]-6-[9]-17-[1]-15-[5]-3-[4]-[10]-20
swd-Swoo_0227	7.7e-244	28-[8]-2-[6]-7-[3]-15-[2]-2-[7]-5-[9]-17-[1]-15-[5]-3-[4]-[10]-51
btha-DR62_772	7.7e-244	21-[8]-2-[6]-7-[3]-15-[2]-2-[7]-5-[9]-17-[1]-15-[5]-3-[4]-[10]-57
sra-SerAS13_3156	8e-244	22-[8]-2-[6]-7-[3]-15-[2]-2-[7]-6-[9]-17-[1]-15-[5]-3-[4]-[10]-58
srl-SOD_c28840	8e-244	22-[8]-2-[6]-7-[3]-15-[2]-2-[7]-6-[9]-17-[1]-15-[5]-3-[4]-[10]-58
srr-SerAS9_3153	8e-244	22-[8]-2-[6]-7-[3]-15-[2]-2-[7]-6-[9]-17-[1]-15-[5]-3-[4]-[10]-58
srs-SerAS12_3154	8e-244	22-[8]-2-[6]-7-[3]-15-[2]-2-[7]-6-[9]-17-[1]-15-[5]-3-[4]-[10]-58
sxn-IAG42_32520	8.2e-244	25-[8]-2-[6]-7-[3]-15-[2]-2-[7]-5-[9]-17-[1]-15-[5]-4-[4]-[10]-55
azm-DM194_22915	8.5e-244	30-[8]-2-[6]-7-[3]-15-[2]-2-[7]-5-[9]-17-[1]-15-[5]-3-[4]-[10]-56
sit-TM1040_0440	8.6e-244	25-[8]-2-[6]-7-[3]-15-[2]-2-[7]-5-[9]-17-[1]-15-[5]-3-[4]-[10]-57
sgoe-A8O29_012280	9.4e-244	20-[8]-2-[6]-7-[3]-15-[2]-2-[7]-6-[9]-17-[1]-15-[5]-3-[4]-[10]-62
slia-HA039_32655	1.1e-243	19-[8]-2-[6]-7-[3]-15-[2]-2-[7]-5-[9]-17-[1]-15-[5]-3-[4]-[10]-54
sky-D0C37_12610	1.1e-243	38-[8]-2-[6]-7-[3]-15-[2]-2-[7]-5-[9]-17-[1]-15-[5]-4-[4]-[10]-58
bpsl-WS57_05450	1.2e-243	25-[8]-2-[6]-7-[3]-15-[2]-2-[7]-5-[9]-17-[1]-15-[5]-3-[4]-[10]-19
bgp-BGL_1c04280	1.2e-243	21-[8]-2-[6]-7-[3]-15-[2]-2-[7]-5-[9]-17-[1]-15-[5]-3-[4]-[10]-56
bpla-bpln_1g04180	1.2e-243	21-[8]-2-[6]-7-[3]-15-[2]-2-[7]-5-[9]-17-[1]-15-[5]-3-[4]-[10]-56
pfl-PFL_3132	1.5e-243	28-[8]-2-[6]-7-[3]-15-[2]-2-[7]-5-[9]-17-[1]-15-[5]-3-[4]-[10]-58
pprc-PFLCHA0_c31630	1.5e-243	28-[8]-2-[6]-7-[3]-15-[2]-2-[7]-5-[9]-17-[1]-15-[5]-3-[4]-[10]-58
ppro-PPC_3161	1.5e-243	28-[8]-2-[6]-7-[3]-15-[2]-2-[7]-5-[9]-17-[1]-15-[5]-3-[4]-[10]-58
salb-XNR_2155	1.7e-243	36-[8]-2-[6]-7-[3]-15-[2]-2-[7]-5-[9]-17-[1]-15-[5]-4-[4]-[10]-58
rta-Rta_34340	1.9e-243	21-[8]-2-[6]-7-[3]-15-[2]-2-[7]-5-[9]-17-[1]-15-[5]-3-[4]-[10]-57
sals-SLNWT_0302	1.9e-243	25-[8]-2-[6]-7-[3]-15-[2]-2-[7]-5-[9]-17-[1]-15-[5]-3-[4]-[10]-55
mau-Micau_3516	1.9e-243	25-[8]-2-[6]-7-[3]-15-[2]-2-[7]-5-[9]-17-[1]-15-[5]-3-[4]-[10]-56
mil-ML5_4880	1.9e-243	25-[8]-2-[6]-7-[3]-15-[2]-2-[7]-5-[9]-17-[1]-15-[5]-3-[4]-[10]-56
actn-L083_3566	2e-243	27-[8]-2-[6]-7-[3]-15-[2]-2-[7]-5-[9]-17-[1]-15-[5]-4-[4]-[10]-56
dsu-Dsui_1441	2.3e-243	22-[8]-2-[6]-7-[3]-15-[2]-2-[7]-5-[9]-17-[1]-15-[5]-3-[4]-[10]-58
bub-BW23_5360	2.5e-243	25-[8]-2-[6]-7-[3]-15-[2]-2-[7]-5-[9]-17-[1]-15-[5]-3-[4]-[10]-61
bdl-AK34_3881	2.5e-243	25-[8]-2-[6]-7-[3]-15-[2]-2-[7]-5-[9]-17-[1]-15-[5]-3-[4]-[10]-61
thaa-CFI11_01410	2.9e-243	25-[8]-2-[6]-7-[3]-15-[2]-2-[7]-5-[9]-17-[1]-15-[5]-3-[4]-[10]-57
scal-I6J39_00770	2.9e-243	19-[8]-2-[6]-7-[3]-15-[2]-2-[7]-5-[9]-17-[1]-15-[5]-3-[4]-[10]-58
bced-DM42_6238	3.2e-243	25-[8]-2-[6]-7-[3]-15-[2]-2-[7]-5-[9]-17-[1]-15-[5]-3-[4]-[10]-61
por-APT59_12620	3.2e-243	26-[8]-2-[6]-7-[3]-15-[2]-2-[7]-5-[9]-17-[1]-15-[5]-3-[4]-[10]-59
scyg-S1361_03565	3.2e-243	22-[8]-2-[6]-7-[3]-15-[2]-2-[7]-5-[9]-17-[1]-15-[5]-3-[4]-[10]-60
shaw-CEB94_03865	3.2e-243	41-[8]-2-[6]-7-[3]-15-[2]-2-[7]-5-[9]-17-[1]-15-[5]-4-[4]-[10]-55
serf-L085_13110	3.4e-243	22-[8]-2-[6]-7-[3]-15-[2]-2-[7]-6-[9]-17-[1]-15-[5]-3-[4]-[10]-58
sers-SERRSCBI_14895	3.4e-243	22-[8]-2-[6]-7-[3]-15-[2]-2-[7]-6-[9]-17-[1]-15-[5]-3-[4]-[10]-58
smac-SMDB11_2356	3.4e-243	22-[8]-2-[6]-7-[3]-15-[2]-2-[7]-6-[9]-17-[1]-15-[5]-3-[4]-[10]-58
smar-SM39_2564	3.4e-243	22-[8]-2-[6]-7-[3]-15-[2]-2-[7]-6-[9]-17-[1]-15-[5]-3-[4]-[10]-58
ssur-ATE40_012050	3.4e-243	22-[8]-2-[6]-7-[3]-15-[2]-2-[7]-6-[9]-17-[1]-15-[5]-3-[4]-[10]-58
suri-J0X03_08530	3.4e-243	22-[8]-2-[6]-7-[3]-15-[2]-2-[7]-6-[9]-17-[1]-15-[5]-3-[4]-[10]-58
vei-Veis_3944	3.8e-243	25-[8]-2-[6]-7-[3]-15-[2]-2-[7]-5-[9]-17-[1]-15-[5]-3-[4]-[10]-60
bcon-NL30_03625	4.5e-243	25-[8]-2-[6]-7-[3]-15-[2]-2-[7]-5-[9]-17-[1]-15-[5]-3-[4]-[10]-61
sbro-GQF42_06235	4.5e-243	22-[8]-2-[6]-7-[3]-15-[2]-2-[7]-5-[9]-17-[1]-15-[5]-3-[4]-[10]-58
smw-SMWW4_v1c31040	5e-243	22-[8]-2-[6]-7-[3]-15-[2]-2-[7]-6-[9]-17-[1]-15-[5]-3-[4]-[10]-58
sgd-ELQ87_36505	5.7e-243	22-[8]-2-[6]-7-[3]-15-[2]-2-[7]-5-[9]-17-[1]-15-[5]-3-[4]-[10]-65
lins-G7067_03325	5.8e-243	27-[8]-2-[6]-7-[3]-15-[2]-2-[7]-5-[9]-17-[1]-14-[5]-4-[4]-[10]-53
buk-MYA_4150	5.9e-243	25-[8]-2-[6]-7-[3]-15-[2]-2-[7]-5-[9]-17-[1]-15-[5]-3-[4]-[10]-61
bvi-Bcep1808_5068	5.9e-243	25-[8]-2-[6]-7-[3]-15-[2]-2-[7]-5-[9]-17-[1]-15-[5]-3-[4]-[10]-61
psos-POS17_3137	6.3e-243	28-[8]-2-[6]-7-[3]-15-[2]-2-[7]-5-[9]-17-[1]-15-[5]-3-[4]-[10]-57
pgl-PGA2_c24840	6.5e-243	25-[8]-2-[6]-7-[3]-15-[2]-2-[7]-5-[9]-17-[1]-15-[5]-3-[4]-[10]-57
sfeu-IM697_26115	6.7e-243	22-[8]-2-[6]-7-[3]-15-[2]-2-[7]-5-[9]-17-[1]-15-[5]-3-[4]-[10]-56
sry-M621_15755	6.8e-243	22-[8]-2-[6]-7-[3]-15-[2]-2-[7]-6-[9]-17-[1]-15-[5]-3-[4]-[10]-58
mbs-MRBBS_3298	8.4e-243	25-[8]-2-[6]-7-[3]-15-[2]-2-[7]-5-[9]-17-[1]-15-[5]-3-[4]-[10]-56
sply-Q5A_016030	8.6e-243	22-[8]-2-[6]-7-[3]-15-[2]-2-[7]-6-[9]-17-[1]-15-[5]-3-[4]-[10]-58
bdf-WI26_21660	9e-243	25-[8]-2-[6]-7-[3]-15-[2]-2-[7]-5-[9]-17-[1]-15-[5]-3-[4]-[10]-61
hyn-F9K07_24050	9.2e-243	20-[8]-2-[6]-7-[3]-15-[2]-2-[7]-5-[9]-17-[1]-15-[5]-3-[4]-[10]-55
smic-SmB9_02280	9.8e-243	1-[8]-2-[6]-7-[3]-15-[2]-2-[7]-5-[9]-17-[1]-15-[5]-3-[4]-[10]-57
shd-SUTH_01630	1e-242	22-[8]-2-[6]-7-[3]-15-[2]-2-[7]-5-[9]-17-[1]-15-[5]-3-[4]-[10]-60
sgf-HEP81_06994	1e-242	22-[8]-2-[6]-7-[3]-15-[2]-2-[7]-5-[9]-17-[1]-15-[5]-3-[4]-[10]-60
srj-SRO_6651	1e-242	22-[8]-2-[6]-7-[3]-15-[2]-2-[7]-5-[9]-17-[1]-15-[5]-3-[4]-[10]-60
kqu-AVR78_16445	1e-242	21-[8]-2-[6]-7-[3]-15-[2]-2-[7]-6-[9]-17-[1]-15-[5]-3-[4]-[10]-20
strc-AA958_12240	1.1e-242	9-[8]-2-[6]-7-[3]-15-[2]-2-[7]-5-[9]-17-[1]-15-[5]-4-[4]-[10]-55
spun-BFF78_38675	1.1e-242	22-[8]-2-[6]-7-[3]-15-[2]-2-[7]-5-[9]-17-[1]-15-[5]-3-[4]-[10]-58
boc-BG90_1988	1.1e-242	21-[8]-2-[6]-7-[3]-15-[2]-2-[7]-5-[9]-17-[1]-15-[5]-3-[4]-[10]-57
bok-DM82_2722	1.1e-242	21-[8]-2-[6]-7-[3]-15-[2]-2-[7]-5-[9]-17-[1]-15-[5]-3-[4]-[10]-57
rsn-RSPO_c00633	1.1e-242	24-[8]-2-[6]-7-[3]-15-[2]-2-[7]-5-[9]-17-[1]-15-[5]-4-[4]-[10]-57
pseh-XF36_05670	1.1e-242	31-[8]-2-[6]-7-[3]-15-[2]-2-[7]-5-[9]-17-[1]-15-[5]-4-[4]-[10]-57
ree-electrica_02709	1.2e-242	21-[8]-2-[6]-7-[3]-15-[2]-2-[7]-6-[9]-17-[1]-15-[5]-3-[4]-[10]-62
bstl-BBJ41_21910	1.5e-242	25-[8]-2-[6]-7-[3]-15-[2]-2-[7]-5-[9]-17-[1]-15-[5]-3-[4]-[10]-61
otk-C6570_17080	1.5e-242	22-[8]-2-[6]-7-[3]-15-[2]-2-[7]-5-[9]-17-[1]-15-[5]-3-[4]-[10]-57
bcj-BCAM1711	1.9e-242	25-[8]-2-[6]-7-[3]-15-[2]-2-[7]-5-[9]-17-[1]-15-[5]-3-[4]-[10]-61
splu-LK06_030420	2.1e-242	22-[8]-2-[6]-7-[3]-15-[2]-2-[7]-5-[9]-17-[1]-15-[5]-3-[4]-[10]-58
sci-B446_04740	2.5e-242	22-[8]-2-[6]-7-[3]-15-[2]-2-[7]-5-[9]-17-[1]-15-[5]-3-[4]-[10]-55
asol-BEN76_07710	2.6e-242	20-[8]-2-[6]-7-[3]-15-[2]-2-[7]-5-[9]-17-[1]-15-[5]-3-[4]-[10]-56
bcew-DM40_4541	2.8e-242	25-[8]-2-[6]-7-[3]-15-[2]-2-[7]-5-[9]-17-[1]-15-[5]-3-[4]-[10]-61
bcen-DM39_6118	2.9e-242	25-[8]-2-[6]-7-[3]-15-[2]-2-[7]-5-[9]-17-[1]-15-[5]-3-[4]-[10]-19
paru-CYR75_03450	3.1e-242	25-[8]-2-[6]-7-[3]-15-[2]-2-[7]-5-[9]-17-[1]-15-[5]-3-[4]-[10]-59
bct-GEM_3930	3.2e-242	25-[8]-2-[6]-7-[3]-15-[2]-2-[7]-5-[9]-17-[1]-15-[5]-3-[4]-[10]-61
malv-MALV_27890	3.5e-242	34-[8]-2-[6]-7-[3]-15-[2]-2-[7]-5-[9]-17-[1]-15-[5]-3-[4]-[10]-56
svi-Svir_26570	3.6e-242	37-[8]-2-[6]-7-[3]-15-[2]-2-[7]-5-[9]-17-[1]-15-[5]-4-[4]-[10]-56
slc-SL103_13390	5.2e-242	29-[8]-2-[6]-7-[3]-15-[2]-2-[7]-5-[9]-17-[1]-15-[5]-4-[4]-[10]-58
sgu-SGLAU_02965	5.4e-242	22-[8]-2-[6]-7-[3]-15-[2]-2-[7]-5-[9]-17-[1]-15-[5]-3-[4]-[10]-55
stro-STRMOE7_06610	6.3e-242	29-[8]-2-[6]-7-[3]-15-[2]-2-[7]-5-[9]-17-[1]-15-[5]-4-[4]-[10]-58
ska-CP970_01150	6.6e-242	22-[8]-2-[6]-7-[3]-15-[2]-2-[7]-5-[9]-17-[1]-15-[5]-3-[4]-[10]-54
sphk-SKP52_01020	6.6e-242	21-[8]-2-[6]-7-[3]-15-[2]-2-[7]-5-[9]-17-[1]-15-[5]-3-[4]-[10]-56
echg-FY206_11760	7.8e-242	21-[8]-2-[6]-7-[3]-15-[2]-2-[7]-6-[9]-17-[1]-15-[5]-3-[4]-[10]-20
burk-DM992_32060	8.2e-242	25-[8]-2-[6]-7-[3]-15-[2]-2-[7]-5-[9]-17-[1]-15-[5]-3-[4]-[10]-61
sgs-AVL59_27810	8.2e-242	22-[8]-2-[6]-7-[3]-15-[2]-2-[7]-5-[9]-17-[1]-15-[5]-3-[4]-[10]-55
sgm-GCM10017557_76090	9.3e-242	22-[8]-2-[6]-7-[3]-15-[2]-2-[7]-5-[9]-17-[1]-15-[5]-3-[4]-[10]-55
btei-WS51_06155	1e-241	25-[8]-2-[6]-7-[3]-15-[2]-2-[7]-5-[9]-17-[1]-15-[5]-3-[4]-[10]-61
bann-JFN94_26540	1e-241	25-[8]-2-[6]-7-[3]-15-[2]-2-[7]-5-[9]-17-[1]-15-[5]-3-[4]-[10]-61
ssub-CP968_29895	1.1e-241	22-[8]-2-[6]-7-[3]-15-[2]-2-[7]-5-[9]-17-[1]-15-[5]-4-[4]-[10]-56
rsy-RSUY_05950	1.2e-241	24-[8]-2-[6]-7-[3]-15-[2]-2-[7]-5-[9]-17-[1]-15-[5]-4-[4]-[10]-57
sall-SAZ_09185	1.2e-241	34-[8]-2-[6]-7-[3]-15-[2]-2-[7]-5-[9]-17-[1]-15-[5]-4-[4]-[10]-56
salu-DC74_1728	1.2e-241	34-[8]-2-[6]-7-[3]-15-[2]-2-[7]-5-[9]-17-[1]-15-[5]-4-[4]-[10]-56
esh-C1N69_10570	1.2e-241	23-[8]-2-[6]-7-[3]-15-[2]-2-[7]-6-[9]-17-[1]-15-[5]-3-[4]-[10]-62
svu-B1H20_00645	1.3e-241	19-[8]-2-[6]-7-[3]-15-[2]-2-[7]-5-[9]-17-[1]-15-[5]-3-[4]-[10]-58
bstg-WT74_27650	1.3e-241	25-[8]-2-[6]-7-[3]-15-[2]-2-[7]-5-[9]-17-[1]-15-[5]-3-[4]-[10]-60
teh-GKE56_11230	1.4e-241	14-[8]-2-[6]-7-[3]-15-[2]-2-[7]-5-[9]-17-[1]-15-[5]-4-[4]-[10]-53
pin-Ping_0660	1.4e-241	21-[8]-2-[6]-7-[3]-15-[2]-2-[7]-6-[9]-17-[1]-15-[5]-3-[4]-[10]-55
bmec-WJ16_27310	1.6e-241	25-[8]-2-[6]-7-[3]-15-[2]-2-[7]-5-[9]-17-[1]-15-[5]-3-[4]-[10]-61
rsm-CMR15_10539	1.6e-241	31-[8]-2-[6]-7-[3]-15-[2]-2-[7]-5-[9]-17-[1]-15-[5]-4-[4]-[10]-57
ecan-CWI88_12180	1.8e-241	21-[8]-2-[6]-7-[3]-15-[2]-2-[7]-6-[9]-17-[1]-15-[5]-3-[4]-[10]-62
sedi-EBB79_17805	2e-241	25-[8]-2-[6]-7-[3]-15-[2]-2-[7]-5-[9]-17-[1]-15-[5]-3-[4]-[10]-57
labp-FJ695_09045	2.1e-241	25-[8]-2-[6]-7-[3]-15-[2]-2-[7]-5-[9]-17-[1]-15-[5]-3-[4]-[10]-57
rpu-CDC45_14655	3e-241	24-[8]-2-[6]-7-[3]-15-[2]-2-[7]-5-[9]-17-[1]-15-[5]-4-[4]-[10]-57
rso-RSc2875	3e-241	24-[8]-2-[6]-7-[3]-15-[2]-2-[7]-5-[9]-17-[1]-15-[5]-4-[4]-[10]-57
alw-FOB21_13070	3.7e-241	20-[8]-2-[6]-7-[3]-15-[2]-2-[7]-5-[9]-17-[1]-15-[5]-3-[4]-[10]-56
sfj-SAMEA4384070_3132	4.1e-241	22-[8]-2-[6]-7-[3]-15-[2]-2-[7]-6-[9]-17-[1]-15-[5]-3-[4]-[10]-58
phh-AFB00_03455	4.4e-241	28-[8]-2-[6]-7-[3]-15-[2]-2-[7]-5-[9]-17-[1]-15-[5]-4-[4]-[10]-57
sroi-IAG44_02870	4.5e-241	9-[8]-2-[6]-7-[3]-15-[2]-2-[7]-5-[9]-17-[1]-15-[5]-3-[4]-[10]-55
aid-CTZ23_08315	5.5e-241	20-[8]-2-[6]-7-[3]-15-[2]-2-[7]-5-[9]-17-[1]-15-[5]-3-[4]-[10]-56
cbw-RR42_s0613	5.8e-241	25-[8]-2-[6]-7-[3]-15-[2]-2-[7]-5-[9]-17-[1]-15-[5]-3-[4]-[10]-62
rsc-RCFBP_10583	5.9e-241	24-[8]-2-[6]-7-[3]-15-[2]-2-[7]-5-[9]-17-[1]-15-[5]-4-[4]-[10]-57
kpt-VK055_1031	7.3e-241	21-[8]-2-[6]-7-[3]-15-[2]-2-[7]-6-[9]-17-[1]-15-[5]-3-[4]-[10]-20
bmj-BMULJ_04379	8.4e-241	25-[8]-2-[6]-7-[3]-15-[2]-2-[7]-5-[9]-17-[1]-15-[5]-3-[4]-[10]-61
bmk-DM80_5441	8.4e-241	25-[8]-2-[6]-7-[3]-15-[2]-2-[7]-5-[9]-17-[1]-15-[5]-3-[4]-[10]-19
bmu-Bmul_4126	8.4e-241	25-[8]-2-[6]-7-[3]-15-[2]-2-[7]-5-[9]-17-[1]-15-[5]-3-[4]-[10]-61
mtua-CSH63_07490	1e-240	25-[8]-2-[6]-7-[3]-15-[2]-2-[7]-5-[9]-17-[1]-15-[5]-3-[4]-[10]-56
bac-BamMC406_4422	1e-240	25-[8]-2-[6]-7-[3]-15-[2]-2-[7]-5-[9]-17-[1]-15-[5]-3-[4]-[10]-61
bam-Bamb_3959	1.2e-240	25-[8]-2-[6]-7-[3]-15-[2]-2-[7]-5-[9]-17-[1]-15-[5]-3-[4]-[10]-61
pmad-BAY61_28560	1.3e-240	22-[8]-2-[6]-7-[3]-15-[2]-2-[7]-5-[9]-17-[1]-15-[5]-4-[4]-[10]-55
pge-LG71_17810	1.4e-240	19-[8]-2-[6]-7-[3]-15-[2]-2-[7]-6-[9]-17-[1]-15-[5]-3-[4]-[10]-62
aarc-G127AT_05850	1.5e-240	32-[8]-2-[6]-7-[3]-15-[2]-2-[7]-5-[9]-17-[1]-15-[5]-4-[4]-[10]-53
slx-SLAV_32955	1.5e-240	22-[8]-2-[6]-7-[3]-15-[2]-2-[7]-5-[9]-17-[1]-15-[5]-4-[4]-[10]-58
salj-SMD11_5899	1.5e-240	31-[8]-2-[6]-7-[3]-15-[2]-2-[7]-5-[9]-17-[1]-15-[5]-4-[4]-[10]-58
snr-SNOUR_34105	1.6e-240	34-[8]-2-[6]-7-[3]-15-[2]-2-[7]-5-[9]-17-[1]-15-[5]-4-[4]-[10]-56
sof-NCTC11214_03712	1.8e-240	22-[8]-2-[6]-7-[3]-15-[2]-2-[7]-6-[9]-17-[1]-15-[5]-3-[4]-[10]-58
blat-WK25_25145	2e-240	25-[8]-2-[6]-7-[3]-15-[2]-2-[7]-5-[9]-17-[1]-15-[5]-3-[4]-[10]-61
sfg-AV650_19990	2.2e-240	22-[8]-2-[6]-7-[3]-15-[2]-2-[7]-6-[9]-17-[1]-15-[5]-3-[4]-[10]-58
mpq-ABA45_15620	2.4e-240	25-[8]-2-[6]-7-[3]-15-[2]-2-[7]-5-[9]-17-[1]-15-[5]-3-[4]-[10]-56
rse-F504_2803	2.5e-240	24-[8]-2-[6]-7-[3]-15-[2]-2-[7]-5-[9]-17-[1]-15-[5]-4-[4]-[10]-57
enc-ECL_02143	2.7e-240	21-[8]-2-[6]-7-[3]-15-[2]-2-[7]-6-[9]-17-[1]-15-[5]-3-[4]-[10]-20
sinl-DSM14862_00366	2.8e-240	25-[8]-2-[6]-7-[3]-15-[2]-2-[7]-5-[9]-17-[1]-15-[5]-3-[4]-[10]-57
suld-B5M07_01820	2.9e-240	25-[8]-2-[6]-7-[3]-15-[2]-2-[7]-5-[9]-17-[1]-15-[5]-3-[4]-[10]-57
strt-A8713_02745	3e-240	22-[8]-2-[6]-7-[3]-15-[2]-2-[7]-5-[9]-17-[1]-15-[5]-3-[4]-[10]-54
sseo-D0Z67_00885	3e-240	22-[8]-2-[6]-7-[3]-15-[2]-2-[7]-5-[9]-17-[1]-15-[5]-3-[4]-[10]-55
rsg-JK151_15375	3.5e-240	24-[8]-2-[6]-7-[3]-15-[2]-2-[7]-5-[9]-17-[1]-15-[5]-4-[4]-[10]-57
sulz-C1J03_01710	3.6e-240	25-[8]-2-[6]-7-[3]-15-[2]-2-[7]-5-[9]-17-[1]-15-[5]-3-[4]-[10]-57
lni-CWR52_01800	4e-240	21-[8]-2-[6]-7-[3]-15-[2]-2-[7]-6-[9]-17-[1]-15-[5]-3-[4]-[10]-62
stre-GZL_07417	4.6e-240	34-[8]-2-[6]-7-[3]-15-[2]-2-[7]-5-[9]-17-[1]-15-[5]-4-[4]-[10]-56
rsl-RPSI07_0629	4.6e-240	24-[8]-2-[6]-7-[3]-15-[2]-2-[7]-5-[9]-17-[1]-15-[5]-4-[4]-[10]-57
spad-DVK44_00010	5.9e-240	19-[8]-2-[6]-7-[3]-15-[2]-2-[7]-5-[9]-17-[1]-15-[5]-3-[4]-[10]-55
cdn-BN940_02551	5.9e-240	25-[8]-2-[6]-7-[3]-15-[2]-2-[7]-5-[9]-17-[1]-15-[5]-3-[4]-[10]-61
enx-NI40_010480	6.4e-240	21-[8]-2-[6]-7-[3]-15-[2]-2-[7]-6-[9]-17-[1]-15-[5]-3-[4]-[10]-20
buo-BRPE64_ACDS14770	6.7e-240	30-[8]-2-[6]-7-[3]-15-[2]-2-[7]-5-[9]-17-[1]-15-[5]-3-[4]-[10]-62
srhz-FO014_18870	8.1e-240	22-[8]-2-[6]-7-[3]-15-[2]-2-[7]-6-[9]-17-[1]-15-[5]-3-[4]-[10]-58
bmul-NP80_4489	8.3e-240	25-[8]-2-[6]-7-[3]-15-[2]-2-[7]-5-[9]-17-[1]-15-[5]-3-[4]-[10]-61
agy-ATC03_17230	8.8e-240	22-[8]-2-[6]-7-[3]-15-[2]-2-[7]-5-[9]-17-[1]-15-[5]-4-[4]-[10]-55
naqu-ENKNEFLB_03446	9.1e-240	25-[8]-2-[6]-7-[3]-15-[2]-2-[7]-5-[9]-17-[1]-15-[5]-3-[4]-[10]-56
laz-A8A57_10355	9.6e-240	22-[8]-2-[6]-7-[3]-15-[2]-2-[7]-6-[9]-17-[1]-15-[5]-3-[4]-[10]-62
avb-RYU24_24310	1.1e-239	20-[8]-2-[6]-7-[3]-15-[2]-2-[7]-5-[9]-17-[1]-15-[5]-3-[4]-[10]-56
ebg-FAI37_18895	1.2e-239	21-[8]-2-[6]-7-[3]-15-[2]-2-[7]-6-[9]-17-[1]-15-[5]-3-[4]-[10]-20
euz-DVS28_a0890	1.3e-239	25-[8]-2-[6]-7-[3]-15-[2]-2-[7]-5-[9]-17-[1]-15-[5]-3-[4]-[10]-52
mab-MAB_0911	1.3e-239	34-[8]-2-[6]-7-[3]-15-[2]-2-[7]-5-[9]-17-[1]-15-[5]-3-[4]-[10]-53
serm-CLM71_15010	1.4e-239	22-[8]-2-[6]-7-[3]-15-[2]-2-[7]-6-[9]-17-[1]-15-[5]-3-[4]-[10]-58
bage-BADSM9389_21460	1.8e-239	22-[8]-2-[6]-7-[3]-15-[2]-2-[7]-6-[9]-17-[1]-15-[5]-3-[4]-[10]-61
buf-D8682_03055	1.8e-239	22-[8]-2-[6]-7-[3]-15-[2]-2-[7]-6-[9]-17-[1]-15-[5]-3-[4]-[10]-20
eau-DI57_08485	2.3e-239	21-[8]-2-[6]-7-[3]-15-[2]-2-[7]-6-[9]-17-[1]-15-[5]-3-[4]-[10]-62
bve-AK36_3824	2.3e-239	25-[8]-2-[6]-7-[3]-15-[2]-2-[7]-5-[9]-17-[1]-15-[5]-3-[4]-[10]-61
para-BTO02_18440	2.8e-239	21-[8]-2-[6]-7-[3]-15-[2]-2-[7]-5-[9]-17-[1]-15-[5]-3-[4]-[10]-59
malu-KU6B_51370	3.3e-239	25-[8]-2-[6]-7-[3]-15-[2]-2-[7]-5-[9]-17-[1]-15-[5]-3-[4]-[10]-55
sfw-WN53_24255	3.5e-239	22-[8]-2-[6]-7-[3]-15-[2]-2-[7]-6-[9]-17-[1]-15-[5]-3-[4]-[10]-58
srz-AXX16_2182	3.9e-239	22-[8]-2-[6]-7-[3]-15-[2]-2-[7]-6-[9]-17-[1]-15-[5]-3-[4]-[10]-58
now-GBF35_37305	4.6e-239	26-[8]-2-[6]-7-[3]-15-[2]-2-[7]-5-[9]-17-[1]-12-[5]-4-[4]-[10]-53
mgor-H0P51_10360	5.8e-239	34-[8]-2-[6]-7-[3]-15-[2]-2-[7]-5-[9]-17-[1]-15-[5]-3-[4]-[10]-55
kmi-VW41_11780	6.4e-239	22-[8]-2-[6]-7-[3]-15-[2]-2-[7]-6-[9]-17-[1]-15-[5]-3-[4]-[10]-20
bpyr-ABD05_27340	7.6e-239	25-[8]-2-[6]-7-[3]-15-[2]-2-[7]-5-[9]-17-[1]-15-[5]-3-[4]-[10]-61
pez-HWQ56_15160	7.8e-239	25-[8]-2-[6]-7-[3]-15-[2]-2-[7]-5-[9]-17-[1]-15-[5]-3-[4]-[10]-57
cbaa-SRAA_2164	8.2e-239	25-[8]-2-[6]-7-[3]-15-[2]-2-[7]-5-[9]-17-[1]-15-[5]-3-[4]-[10]-62
ecls-LI67_015440	1.1e-238	21-[8]-2-[6]-7-[3]-15-[2]-2-[7]-6-[9]-17-[1]-15-[5]-3-[4]-[10]-62
ern-BFV67_09875	1.1e-238	21-[8]-2-[6]-7-[3]-15-[2]-2-[7]-6-[9]-17-[1]-15-[5]-3-[4]-[10]-62
sagu-CDO87_08900	1.3e-238	25-[8]-2-[6]-7-[3]-15-[2]-2-[7]-5-[9]-17-[1]-15-[5]-3-[4]-[10]-55
gai-IMCC3135_33970	1.6e-238	24-[8]-2-[6]-7-[3]-15-[2]-2-[7]-5-[9]-17-[1]-15-[5]-3-[4]-[10]-57
spot-G6548_01100	2e-238	25-[8]-2-[6]-7-[3]-15-[2]-2-[7]-5-[9]-17-[1]-15-[5]-3-[4]-[10]-57
ajp-AMJAP_2211	2.1e-238	25-[8]-2-[6]-7-[3]-15-[2]-2-[7]-5-[9]-17-[1]-15-[5]-3-[4]-[10]-56
aez-C3E78_16835	2.3e-238	26-[8]-2-[6]-7-[3]-15-[2]-2-[7]-5-[9]-17-[1]-15-[5]-3-[4]-[10]-55
awu-BEN71_13020	2.7e-238	20-[8]-2-[6]-7-[3]-15-[2]-2-[7]-4-[9]-17-[1]-15-[5]-3-[4]-[10]-63
tom-BWR18_15945	3.4e-238	25-[8]-2-[6]-7-[3]-15-[2]-2-[7]-5-[9]-17-[1]-15-[5]-3-[4]-[10]-50
bge-BC1002_6720	3.7e-238	25-[8]-2-[6]-7-[3]-15-[2]-2-[7]-5-[9]-17-[1]-15-[5]-3-[4]-[10]-62
smaf-D781_2890	4.2e-238	22-[8]-2-[6]-7-[3]-15-[2]-2-[7]-6-[9]-17-[1]-15-[5]-3-[4]-[10]-58
afs-AFR_20775	4.3e-238	25-[8]-2-[6]-7-[3]-15-[2]-2-[7]-5-[9]-17-[1]-15-[5]-3-[4]-[10]-56
micb-MicB006_2568	5.2e-238	25-[8]-2-[6]-7-[3]-15-[2]-2-[7]-5-[9]-17-[1]-15-[5]-3-[4]-[10]-56
cnt-JT31_00515	6.5e-238	22-[8]-2-[6]-7-[3]-15-[2]-2-[7]-6-[9]-17-[1]-15-[5]-3-[4]-[10]-20
app-CAP2UW1_2787	8.4e-238	24-[8]-2-[6]-7-[3]-15-[2]-2-[7]-5-[9]-17-[1]-15-[5]-3-[4]-[10]-59
arj-DOM24_06780	1.4e-237	20-[8]-2-[6]-7-[3]-15-[2]-2-[7]-5-[9]-17-[1]-15-[5]-3-[4]-[10]-56
sbat-G4Z16_02865	1.5e-237	39-[8]-2-[6]-7-[3]-15-[2]-2-[7]-5-[9]-17-[1]-15-[5]-4-[4]-[10]-56
pspi-PS2015_2763	1.7e-237	22-[8]-2-[6]-7-[3]-15-[2]-2-[7]-5-[9]-17-[1]-15-[5]-3-[4]-[10]-53
noq-LN652_02245	3.5e-237	25-[8]-2-[6]-7-[3]-15-[2]-2-[7]-5-[9]-17-[1]-15-[5]-3-[4]-[10]-56
xbu-HGO23_00610	3.8e-237	34-[8]-2-[6]-7-[3]-15-[2]-2-[7]-6-[9]-17-[1]-15-[5]-3-[4]-[10]-58
mip-AXH82_11295	4.6e-237	30-[8]-2-[6]-7-[3]-15-[2]-2-[7]-5-[9]-17-[1]-15-[5]-4-[4]-[10]-53
smed-JNX03_14560	4.7e-237	25-[8]-2-[6]-7-[3]-15-[2]-2-[7]-5-[9]-17-[1]-15-[5]-3-[4]-[10]-58
agf-ET445_05820	8.2e-237	57-[8]-2-[6]-7-[3]-15-[2]-2-[7]-5-[9]-17-[1]-14-[5]-4-[4]-[10]-55
amah-DLM_3143	8.6e-237	25-[8]-2-[6]-7-[3]-15-[2]-2-[7]-5-[9]-17-[1]-15-[5]-3-[4]-[10]-57
agm-DCE93_12850	9.1e-237	9-[8]-2-[6]-7-[3]-15-[2]-2-[7]-5-[9]-17-[1]-15-[5]-4-[4]-[10]-55
cwo-Cwoe_2189	1.2e-236	27-[8]-2-[6]-7-[3]-15-[2]-2-[7]-5-[9]-17-[1]-15-[5]-3-[4]-[10]-53
rpd-RPD_1515	2.2e-236	24-[8]-2-[6]-7-[3]-15-[2]-2-[7]-5-[9]-17-[1]-15-[5]-3-[4]-[10]-60
ssoi-I1A49_38525	2.4e-236	24-[8]-2-[6]-7-[3]-15-[2]-2-[7]-5-[9]-17-[1]-15-[5]-4-[4]-[10]-56
srk-FGW37_03540	2.6e-236	25-[8]-2-[6]-7-[3]-15-[2]-2-[7]-5-[9]-17-[1]-15-[5]-4-[4]-[10]-56
agu-AS4_34660	2.7e-236	20-[8]-2-[6]-7-[3]-15-[2]-2-[7]-5-[9]-17-[1]-15-[5]-3-[4]-[10]-68
eba-ebA5402	3.9e-236	32-[8]-2-[6]-7-[3]-15-[2]-2-[7]-5-[9]-17-[1]-15-[5]-3-[4]-[10]-63
sauo-BV401_38380	7.6e-236	24-[8]-2-[6]-7-[3]-15-[2]-2-[7]-5-[9]-17-[1]-15-[5]-4-[4]-[10]-56
smal-SMALA_6950	7.6e-236	24-[8]-2-[6]-7-[3]-15-[2]-2-[7]-5-[9]-17-[1]-15-[5]-4-[4]-[10]-56
ajg-KKR91_14505	1.1e-235	9-[8]-2-[6]-7-[3]-15-[2]-2-[7]-5-[9]-17-[1]-16-[5]-4-[4]-[10]-62
aef-GEV26_16590	1.8e-235	27-[8]-2-[6]-7-[3]-15-[2]-2-[7]-5-[9]-17-[1]-15-[5]-3-[4]-[10]-56
cem-LH23_16505	2.2e-235	22-[8]-2-[6]-7-[3]-15-[2]-2-[7]-6-[9]-17-[1]-15-[5]-3-[4]-[10]-20
acry-AC20117_02375	3.1e-235	34-[8]-2-[6]-7-[3]-15-[2]-2-[7]-5-[9]-17-[1]-15-[5]-4-[4]-[10]-57
ptp-RCA23_c20510	4.4e-235	25-[8]-2-[6]-7-[3]-15-[2]-2-[7]-5-[9]-17-[1]-15-[5]-3-[4]-[10]-48
scad-DN051_34315	5.4e-235	22-[8]-2-[6]-7-[3]-15-[2]-2-[7]-5-[9]-17-[1]-15-[5]-3-[4]-[10]-68
aza-AZKH_2896	6.6e-235	32-[8]-2-[6]-7-[3]-15-[2]-2-[7]-5-[9]-17-[1]-15-[5]-3-[4]-[10]-61
rpon-G3256_01045	8.7e-235	25-[8]-2-[6]-7-[3]-15-[2]-2-[7]-5-[9]-17-[1]-15-[5]-3-[4]-[10]-56
spkc-KC8_10335	1.2e-234	19-[8]-2-[6]-7-[3]-15-[2]-2-[7]-5-[9]-17-[1]-15-[5]-3-[4]-[10]-56
abre-pbN1_03590	1.4e-234	32-[8]-2-[6]-7-[3]-15-[2]-2-[7]-5-[9]-17-[1]-15-[5]-3-[4]-[10]-63
kqi-F1D05_19145	1.5e-234	29-[8]-2-[6]-7-[3]-15-[2]-2-[7]-5-[9]-17-[1]-15-[5]-4-[4]-[10]-52
dsh-Dshi_3824	2e-234	25-[8]-2-[6]-7-[3]-15-[2]-2-[7]-5-[9]-17-[1]-15-[5]-3-[4]-[10]-57
are-AL755_19695	2e-234	26-[8]-2-[6]-7-[3]-15-[2]-2-[7]-5-[9]-17-[1]-16-[5]-4-[4]-[10]-56
spsh-FM037_08805	2.7e-234	22-[8]-2-[6]-7-[3]-15-[2]-2-[7]-5-[9]-17-[1]-15-[5]-3-[4]-[10]-54
azi-AzCIB_2837	3e-234	32-[8]-2-[6]-7-[3]-15-[2]-2-[7]-5-[9]-17-[1]-15-[5]-3-[4]-[10]-61
azd-CDA09_15470	3.6e-234	24-[8]-2-[6]-7-[3]-15-[2]-2-[7]-5-[9]-17-[1]-15-[5]-3-[4]-[10]-61
xne-XNC1_4627	3.7e-234	34-[8]-2-[6]-7-[3]-15-[2]-2-[7]-6-[9]-17-[1]-15-[5]-3-[4]-[10]-58
xnm-XNC2_4468	3.8e-234	35-[8]-2-[6]-7-[3]-15-[2]-2-[7]-6-[9]-17-[1]-15-[5]-3-[4]-[10]-58
mts-MTES_2786	5.4e-234	28-[8]-2-[6]-7-[3]-15-[2]-2-[7]-5-[9]-17-[1]-15-[5]-4-[4]-[10]-53
abre-pbN1_05740	5.6e-234	25-[8]-2-[6]-7-[3]-15-[2]-2-[7]-5-[9]-17-[1]-15-[5]-3-[4]-[10]-61
src-M271_07380	5.9e-234	24-[8]-2-[6]-7-[3]-15-[2]-2-[7]-5-[9]-17-[1]-15-[5]-4-[4]-[10]-56
cen-LH86_15495	8.3e-234	21-[8]-2-[6]-7-[3]-15-[2]-2-[7]-6-[9]-17-[1]-15-[5]-3-[4]-[10]-20
sbh-SBI_08941	9.7e-234	37-[8]-2-[6]-7-[3]-15-[2]-2-[7]-5-[9]-17-[1]-15-[5]-4-[4]-[10]-53
sdd-D9753_32830	1.4e-233	22-[8]-2-[6]-7-[3]-15-[2]-2-[7]-5-[9]-17-[1]-15-[5]-3-[4]-[10]-62
moy-CVS54_01136	1.7e-233	31-[8]-2-[6]-7-[3]-15-[2]-2-[7]-5-[9]-17-[1]-15-[5]-4-[4]-[10]-53
izh-FEM41_18545	2e-233	17-[8]-2-[6]-7-[3]-15-[2]-2-[7]-6-[9]-17-[1]-15-[5]-3-[4]-[10]-20
bsav-WS86_23710	2.8e-233	25-[8]-2-[6]-7-[3]-15-[2]-2-[7]-5-[9]-17-[1]-15-[5]-3-[4]-[10]-66
crz-D1345_20125	3.1e-233	25-[8]-2-[6]-7-[3]-15-[2]-2-[7]-5-[9]-17-[1]-15-[5]-3-[4]-[10]-58
arm-ART_2318	5.4e-233	31-[8]-2-[6]-7-[3]-15-[2]-2-[7]-5-[9]-17-[1]-16-[5]-4-[4]-[10]-61
ari-UM93_10945	5.6e-233	20-[8]-2-[6]-7-[3]-15-[2]-2-[7]-5-[9]-17-[1]-16-[5]-4-[4]-[10]-56
gar-AOZ07_12660	7.9e-233	28-[8]-2-[6]-7-[3]-15-[2]-2-[7]-5-[9]-17-[1]-16-[5]-4-[4]-[10]-55
apet-ToN1_39610	8.7e-233	37-[8]-2-[6]-7-[3]-15-[2]-2-[7]-5-[9]-17-[1]-15-[5]-3-[4]-[10]-60
mwa-E4K62_15475	9.7e-233	31-[8]-2-[6]-7-[3]-15-[2]-2-[7]-5-[9]-17-[1]-15-[5]-4-[4]-[10]-53
chae-CH06BL_41520	1.3e-232	25-[8]-2-[6]-7-[3]-15-[2]-2-[7]-5-[9]-17-[1]-15-[5]-3-[4]-[10]-58
yim-J5M86_00845	1.4e-232	27-[8]-2-[6]-7-[3]-15-[2]-2-[7]-5-[9]-17-[1]-15-[5]-4-[4]-[10]-56
lvi-G7068_10165	3.5e-232	27-[8]-2-[6]-7-[3]-15-[2]-2-[7]-5-[9]-17-[1]-14-[5]-4-[4]-[10]-53
llut-K1X41_05040	4.4e-232	27-[8]-2-[6]-7-[3]-15-[2]-2-[7]-5-[9]-17-[1]-14-[5]-4-[4]-[10]-53
aht-ANTHELSMS3_01439	4.6e-232	25-[8]-2-[6]-7-[3]-15-[2]-2-[7]-5-[9]-17-[1]-15-[5]-3-[4]-[10]-55
mih-BJP65_14240	8.1e-232	28-[8]-2-[6]-7-[3]-15-[2]-2-[7]-5-[9]-17-[1]-15-[5]-4-[4]-[10]-53
svl-Strvi_3620	1.3e-231	24-[8]-2-[6]-7-[3]-15-[2]-2-[7]-5-[9]-17-[1]-15-[5]-4-[4]-[10]-56
glu-F0M17_12025	1.6e-231	28-[8]-2-[6]-7-[3]-15-[2]-2-[7]-5-[9]-17-[1]-16-[5]-4-[4]-[10]-55
thk-CCZ27_17915	2.1e-231	25-[8]-2-[6]-7-[3]-15-[2]-2-[7]-5-[9]-17-[1]-15-[5]-3-[4]-[10]-62
plk-CIK06_14690	3.5e-231	25-[8]-2-[6]-7-[3]-15-[2]-2-[7]-5-[9]-17-[1]-15-[5]-3-[4]-[10]-57
xbo-XBJ1_0117	5.2e-231	22-[8]-2-[6]-7-[3]-15-[2]-2-[7]-6-[9]-17-[1]-15-[5]-3-[4]-[10]-58
nmes-H9L09_04545	5.5e-231	16-[8]-2-[6]-7-[3]-15-[2]-2-[7]-5-[9]-17-[1]-15-[5]-4-[4]-[10]-56
qau-KI612_07175	5.9e-231	25-[8]-2-[6]-7-[3]-15-[2]-2-[7]-5-[9]-17-[1]-15-[5]-3-[4]-[10]-62
xbv-XBW1_0154	6e-231	22-[8]-2-[6]-7-[3]-15-[2]-2-[7]-6-[9]-17-[1]-15-[5]-4-[4]-[10]-58
abd-ABTW07_1516	6.2e-231	15-[8]-2-[6]-7-[3]-15-[2]-2-[7]-5-[9]-17-[1]-15-[5]-3-[4]-[10]-55
abx-ABK1_1793	6.2e-231	15-[8]-2-[6]-7-[3]-15-[2]-2-[7]-5-[9]-17-[1]-15-[5]-3-[4]-[10]-55
abad-ABD1_13540	7e-231	20-[8]-2-[6]-7-[3]-15-[2]-2-[7]-5-[9]-17-[1]-15-[5]-3-[4]-[10]-55
abaj-BJAB0868_01459	7e-231	20-[8]-2-[6]-7-[3]-15-[2]-2-[7]-5-[9]-17-[1]-15-[5]-3-[4]-[10]-55
abau-IX87_03725	7e-231	20-[8]-2-[6]-7-[3]-15-[2]-2-[7]-5-[9]-17-[1]-15-[5]-3-[4]-[10]-55
abb-ABBFA_02159	7e-231	20-[8]-2-[6]-7-[3]-15-[2]-2-[7]-5-[9]-17-[1]-15-[5]-3-[4]-[10]-55
abc-ACICU_01345	7e-231	20-[8]-2-[6]-7-[3]-15-[2]-2-[7]-5-[9]-17-[1]-15-[5]-3-[4]-[10]-55
abh-M3Q_1706	7e-231	20-[8]-2-[6]-7-[3]-15-[2]-2-[7]-5-[9]-17-[1]-15-[5]-3-[4]-[10]-55
abj-BJAB07104_01509	7e-231	20-[8]-2-[6]-7-[3]-15-[2]-2-[7]-5-[9]-17-[1]-15-[5]-3-[4]-[10]-55
abk-LX00_06655	7e-231	20-[8]-2-[6]-7-[3]-15-[2]-2-[7]-5-[9]-17-[1]-15-[5]-3-[4]-[10]-55
abn-AB57_1528	7e-231	20-[8]-2-[6]-7-[3]-15-[2]-2-[7]-5-[9]-17-[1]-15-[5]-3-[4]-[10]-55
abr-ABTJ_02362	7e-231	20-[8]-2-[6]-7-[3]-15-[2]-2-[7]-5-[9]-17-[1]-15-[5]-3-[4]-[10]-55
abw-BL01_18005	7e-231	20-[8]-2-[6]-7-[3]-15-[2]-2-[7]-5-[9]-17-[1]-15-[5]-3-[4]-[10]-55
abz-ABZJ_01507	7e-231	20-[8]-2-[6]-7-[3]-15-[2]-2-[7]-5-[9]-17-[1]-15-[5]-3-[4]-[10]-55
acw-A0J50_10870	7e-231	20-[8]-2-[6]-7-[3]-15-[2]-2-[7]-5-[9]-17-[1]-15-[5]-3-[4]-[10]-55
aby-ABAYE2366	7.9e-231	25-[8]-2-[6]-7-[3]-15-[2]-2-[7]-5-[9]-17-[1]-15-[5]-3-[4]-[10]-55
xho-A9255_15720	8e-231	30-[8]-2-[6]-7-[3]-15-[2]-2-[7]-6-[9]-17-[1]-15-[5]-3-[4]-[10]-58
btz-BTL_4131	8.2e-231	25-[8]-2-[6]-7-[3]-15-[2]-2-[7]-5-[9]-17-[1]-15-[5]-3-[4]-[10]-62
thas-C6Y53_05675	8.4e-231	25-[8]-2-[6]-7-[3]-15-[2]-2-[7]-5-[9]-17-[1]-15-[5]-3-[4]-[10]-57
huw-FPZ11_09240	9e-231	39-[8]-2-[6]-7-[3]-15-[2]-2-[7]-5-[9]-17-[1]-14-[5]-4-[4]-[10]-53
leif-HF024_13705	1.2e-230	33-[8]-2-[6]-7-[3]-15-[2]-2-[7]-5-[9]-17-[1]-15-[5]-4-[4]-[10]-53
acc-BDGL_000692	1.9e-230	20-[8]-2-[6]-7-[3]-15-[2]-2-[7]-5-[9]-17-[1]-15-[5]-3-[4]-[10]-55
aql-BXU06_01495	2.2e-230	25-[8]-2-[6]-7-[3]-15-[2]-2-[7]-5-[9]-17-[1]-15-[5]-3-[4]-[10]-62
smob-J7W19_03105	2.3e-230	21-[8]-2-[6]-7-[3]-15-[2]-2-[7]-5-[9]-17-[1]-15-[5]-3-[4]-[10]-53
tmz-Tmz1t_1509	3.2e-230	25-[8]-2-[6]-7-[3]-15-[2]-2-[7]-5-[9]-17-[1]-15-[5]-3-[4]-[10]-62
abab-BJAB0715_01528	3.4e-230	20-[8]-2-[6]-7-[3]-15-[2]-2-[7]-5-[9]-17-[1]-15-[5]-3-[4]-[10]-55
abaz-P795_10660	3.4e-230	20-[8]-2-[6]-7-[3]-15-[2]-2-[7]-5-[9]-17-[1]-15-[5]-3-[4]-[10]-55
btha-DR62_3614	4e-230	25-[8]-2-[6]-7-[3]-15-[2]-2-[7]-5-[9]-17-[1]-15-[5]-3-[4]-[10]-62
mprt-ET475_00890	4e-230	20-[8]-2-[6]-7-[3]-15-[2]-2-[7]-5-[9]-17-[1]-15-[5]-4-[4]-[10]-53
micr-BMW26_04795	5.1e-230	23-[8]-2-[6]-7-[3]-15-[2]-2-[7]-5-[9]-17-[1]-15-[5]-4-[4]-[10]-53
mim-AKG07_00235	5.1e-230	23-[8]-2-[6]-7-[3]-15-[2]-2-[7]-5-[9]-17-[1]-15-[5]-4-[4]-[10]-53
agg-C1N71_13880	5.2e-230	42-[8]-2-[6]-7-[3]-15-[2]-2-[7]-5-[9]-17-[1]-15-[5]-4-[4]-[10]-59
xya-ET471_16210	5.2e-230	9-[8]-2-[6]-7-[3]-15-[2]-2-[7]-5-[9]-17-[1]-15-[5]-4-[4]-[10]-55
aaq-AOC05_13675	5.7e-230	26-[8]-2-[6]-7-[3]-15-[2]-2-[7]-5-[9]-17-[1]-16-[5]-4-[4]-[10]-56
lse-F1C12_18640	1.1e-229	29-[8]-2-[6]-7-[3]-15-[2]-2-[7]-5-[9]-17-[1]-15-[5]-4-[4]-[10]-53
ncb-C0V82_12895	1.2e-229	19-[8]-2-[6]-7-[3]-15-[2]-2-[7]-5-[9]-17-[1]-15-[5]-3-[4]-[10]-58
ano-RR32_11335	1.8e-229	20-[8]-2-[6]-7-[3]-15-[2]-2-[7]-5-[9]-17-[1]-15-[5]-3-[4]-[10]-55
asei-I8T81_12030	1.8e-229	20-[8]-2-[6]-7-[3]-15-[2]-2-[7]-5-[9]-17-[1]-15-[5]-3-[4]-[10]-55
dar-Daro_0374	2.6e-229	25-[8]-2-[6]-7-[3]-15-[2]-2-[7]-5-[9]-17-[1]-15-[5]-3-[4]-[10]-62
aai-AARI_24410	4.3e-229	28-[8]-2-[6]-7-[3]-15-[2]-2-[7]-5-[9]-17-[1]-16-[5]-4-[4]-[10]-55
alc-OTEC02_11695	6e-229	20-[8]-2-[6]-7-[3]-15-[2]-2-[7]-5-[9]-17-[1]-15-[5]-3-[4]-[10]-55
arw-MB46_14450	7.4e-229	26-[8]-2-[6]-7-[3]-15-[2]-2-[7]-5-[9]-17-[1]-16-[5]-4-[4]-[10]-54
mlz-F6J85_14815	7.5e-229	31-[8]-2-[6]-7-[3]-15-[2]-2-[7]-5-[9]-17-[1]-15-[5]-4-[4]-[10]-53
acal-BUM88_06225	8.8e-229	20-[8]-2-[6]-7-[3]-15-[2]-2-[7]-5-[9]-17-[1]-15-[5]-3-[4]-[10]-55
acd-AOLE_12890	8.8e-229	20-[8]-2-[6]-7-[3]-15-[2]-2-[7]-5-[9]-17-[1]-15-[5]-3-[4]-[10]-55
abal-ABLAC_21700	1e-228	20-[8]-2-[6]-7-[3]-15-[2]-2-[7]-5-[9]-17-[1]-15-[5]-3-[4]-[10]-55
chn-A605_13620	1.3e-228	29-[8]-2-[6]-7-[3]-15-[2]-2-[7]-5-[9]-17-[1]-15-[5]-3-[4]-[10]-54
bte-BTH_II1392	1.6e-228	25-[8]-2-[6]-7-[3]-15-[2]-2-[7]-5-[9]-17-[1]-15-[5]-3-[4]-[10]-62
bthl-BG87_4137	1.6e-228	25-[8]-2-[6]-7-[3]-15-[2]-2-[7]-5-[9]-17-[1]-15-[5]-3-[4]-[10]-62
bthm-BTRA_4281	1.6e-228	25-[8]-2-[6]-7-[3]-15-[2]-2-[7]-5-[9]-17-[1]-15-[5]-3-[4]-[10]-62
btj-BTJ_5621	1.6e-228	25-[8]-2-[6]-7-[3]-15-[2]-2-[7]-5-[9]-17-[1]-15-[5]-3-[4]-[10]-62
btq-BTQ_4680	1.6e-228	25-[8]-2-[6]-7-[3]-15-[2]-2-[7]-5-[9]-17-[1]-15-[5]-3-[4]-[10]-62
btv-BTHA_3796	1.6e-228	25-[8]-2-[6]-7-[3]-15-[2]-2-[7]-5-[9]-17-[1]-15-[5]-3-[4]-[10]-62
leb-G7066_01105	3.4e-228	27-[8]-2-[6]-7-[3]-15-[2]-2-[7]-5-[9]-17-[1]-14-[5]-4-[4]-[10]-53
ngv-CDO52_05815	6.8e-228	43-[8]-2-[6]-7-[3]-15-[2]-2-[7]-5-[9]-17-[1]-15-[5]-4-[4]-[10]-55
gcr-GcLGCM259_2182	9.2e-228	28-[8]-2-[6]-7-[3]-15-[2]-2-[7]-5-[9]-17-[1]-16-[5]-4-[4]-[10]-55
mfol-DXT68_04935	1.1e-227	29-[8]-2-[6]-7-[3]-15-[2]-2-[7]-5-[9]-17-[1]-15-[5]-4-[4]-[10]-53
sna-Snas_2034	2.3e-227	29-[8]-2-[6]-7-[3]-15-[2]-2-[7]-5-[9]-17-[1]-15-[5]-4-[4]-[10]-53
bthe-BTN_3537	2.4e-227	25-[8]-2-[6]-7-[3]-15-[2]-2-[7]-5-[9]-17-[1]-15-[5]-3-[4]-[10]-62
kfl-Kfla_6851	3.3e-227	30-[8]-2-[6]-7-[3]-15-[2]-2-[7]-5-[9]-17-[1]-15-[5]-4-[4]-[10]-54
xdo-XDD1_3928	6.5e-227	29-[8]-2-[6]-7-[3]-15-[2]-2-[7]-6-[9]-17-[1]-15-[5]-3-[4]-[10]-58
cei-CEPID_12170	7.6e-227	29-[8]-2-[6]-7-[3]-15-[2]-2-[7]-5-[9]-17-[1]-15-[5]-3-[4]-[10]-54
chm-B842_12455	1.2e-226	29-[8]-2-[6]-7-[3]-15-[2]-2-[7]-5-[9]-17-[1]-15-[5]-3-[4]-[10]-51
cstr-CBE89_01650	5e-226	29-[8]-2-[6]-7-[3]-15-[2]-2-[7]-5-[9]-17-[1]-15-[5]-3-[4]-[10]-53
tsv-DSM104635_00626	7.8e-226	22-[8]-2-[6]-7-[3]-15-[2]-2-[7]-5-[9]-17-[1]-15-[5]-3-[4]-[10]-47
tmz-Tmz1t_2967	8.2e-226	20-[8]-2-[6]-7-[3]-15-[2]-2-[7]-5-[9]-17-[1]-15-[5]-3-[4]-[10]-65
serj-SGUI_1632	8.7e-226	27-[8]-2-[6]-7-[3]-15-[2]-2-[7]-5-[9]-17-[1]-15-[5]-4-[4]-[10]-55
cai-Caci_6182	9.3e-226	26-[8]-2-[6]-7-[3]-15-[2]-2-[7]-5-[9]-17-[1]-15-[5]-3-[4]-[10]-55
cig-E7744_13105	1e-225	28-[8]-2-[6]-7-[3]-15-[2]-2-[7]-5-[9]-17-[1]-16-[5]-4-[4]-[10]-55
asz-ASN_1371	1.4e-225	30-[8]-2-[6]-7-[3]-15-[2]-2-[7]-5-[9]-17-[1]-15-[5]-4-[4]-[10]-62
ato-CIW82_05210	1.9e-225	30-[8]-2-[6]-7-[3]-15-[2]-2-[7]-5-[9]-17-[1]-15-[5]-4-[4]-[10]-62
cua-CU7111_0588	1.9e-225	29-[8]-2-[6]-7-[3]-15-[2]-2-[7]-5-[9]-17-[1]-15-[5]-3-[4]-[10]-55
csta-CSTAT_12625	4e-225	29-[8]-2-[6]-7-[3]-15-[2]-2-[7]-5-[9]-17-[1]-15-[5]-3-[4]-[10]-56
ads-FPL17_05940	7.2e-225	20-[8]-2-[6]-7-[3]-15-[2]-2-[7]-5-[9]-17-[1]-15-[5]-3-[4]-[10]-55
csp-WM42_1546	7.3e-225	29-[8]-2-[6]-7-[3]-15-[2]-2-[7]-5-[9]-17-[1]-15-[5]-3-[4]-[10]-53
cprp-I6I69_06150	8.1e-225	31-[8]-2-[6]-7-[3]-15-[2]-2-[7]-5-[9]-17-[1]-15-[5]-3-[4]-[10]-51
camg-CAMM_12365	8.5e-225	29-[8]-2-[6]-7-[3]-15-[2]-2-[7]-5-[9]-17-[1]-15-[5]-3-[4]-[10]-56
ars-ADJ73_03435	9e-225	27-[8]-2-[6]-7-[3]-15-[2]-2-[7]-5-[9]-17-[1]-15-[5]-4-[4]-[10]-56
cvt-B843_10495	1e-224	29-[8]-2-[6]-7-[3]-15-[2]-2-[7]-5-[9]-17-[1]-15-[5]-3-[4]-[10]-54
ckw-CKALI_11865	2.8e-224	29-[8]-2-[6]-7-[3]-15-[2]-2-[7]-5-[9]-17-[1]-15-[5]-3-[4]-[10]-54
cef-CE0663	6.6e-224	29-[8]-2-[6]-7-[3]-15-[2]-2-[7]-5-[9]-17-[1]-15-[5]-3-[4]-[10]-53
kfv-AS188_01180	7e-224	36-[8]-2-[6]-7-[3]-15-[2]-2-[7]-5-[9]-17-[1]-15-[5]-4-[4]-[10]-55
mcaw-F6J84_12900	1.9e-223	16-[8]-2-[6]-7-[3]-15-[2]-2-[7]-5-[9]-17-[1]-15-[5]-4-[4]-[10]-53
cgj-AR0_03275	3.1e-223	29-[8]-2-[6]-7-[3]-15-[2]-2-[7]-5-[9]-17-[1]-15-[5]-3-[4]-[10]-55
cgq-CGLAR1_03135	3.1e-223	29-[8]-2-[6]-7-[3]-15-[2]-2-[7]-5-[9]-17-[1]-15-[5]-3-[4]-[10]-55
paey-KUF55_13015	4.6e-223	28-[8]-2-[6]-7-[3]-15-[2]-2-[7]-5-[9]-17-[1]-16-[5]-4-[4]-[10]-55
cmq-B840_12160	1.3e-222	29-[8]-2-[6]-7-[3]-15-[2]-2-[7]-5-[9]-17-[1]-15-[5]-3-[4]-[10]-52
blut-EW640_11260	1.6e-222	44-[8]-2-[6]-7-[3]-15-[2]-2-[7]-5-[9]-17-[1]-15-[5]-4-[4]-[10]-57
arl-AFL94_12560	3.2e-222	28-[8]-2-[6]-7-[3]-15-[2]-2-[7]-5-[9]-17-[1]-16-[5]-4-[4]-[10]-55
gpr-JQN66_12525	3.2e-222	28-[8]-2-[6]-7-[3]-15-[2]-2-[7]-5-[9]-17-[1]-16-[5]-4-[4]-[10]-55
aagi-NCTC2676_1_02843	3.9e-222	29-[8]-2-[6]-7-[3]-15-[2]-2-[7]-5-[9]-17-[1]-15-[5]-4-[4]-[10]-58
lmoi-VV02_25305	4.8e-222	29-[8]-2-[6]-7-[3]-15-[2]-2-[7]-5-[9]-17-[1]-15-[5]-4-[4]-[10]-53
cted-CTEST_12815	5.7e-222	29-[8]-2-[6]-7-[3]-15-[2]-2-[7]-5-[9]-17-[1]-15-[5]-3-[4]-[10]-54
mcht-MCHIJ_36440	7.3e-222	28-[8]-2-[6]-7-[3]-15-[2]-2-[7]-5-[9]-17-[1]-15-[5]-4-[4]-[10]-54
cgt-cgR_0644	2e-221	29-[8]-2-[6]-7-[3]-15-[2]-2-[7]-5-[9]-17-[1]-15-[5]-3-[4]-[10]-55
rac-RA876_01795	2.6e-221	25-[8]-2-[6]-7-[3]-15-[2]-2-[7]-5-[9]-17-[1]-15-[5]-3-[4]-[10]-62
ccg-CCASEI_13665	3.1e-221	29-[8]-2-[6]-7-[3]-15-[2]-2-[7]-5-[9]-17-[1]-15-[5]-3-[4]-[10]-53
xyl-ET495_16965	3.7e-221	9-[8]-2-[6]-7-[3]-15-[2]-2-[7]-5-[9]-17-[1]-15-[5]-4-[4]-[10]-17
cgy-CGLY_12540	6e-221	29-[8]-2-[6]-7-[3]-15-[2]-2-[7]-5-[9]-17-[1]-15-[5]-3-[4]-[10]-54
kvr-CIB50_0000480	8e-221	35-[8]-2-[6]-7-[3]-15-[2]-2-[7]-5-[9]-17-[1]-15-[5]-4-[4]-[10]-55
cmin-NCTC10288_00096	1.2e-220	29-[8]-2-[6]-7-[3]-15-[2]-2-[7]-5-[9]-17-[1]-15-[5]-3-[4]-[10]-53
cpho-CPHO_12195	1.3e-220	29-[8]-2-[6]-7-[3]-15-[2]-2-[7]-5-[9]-17-[1]-15-[5]-3-[4]-[10]-53
pvc-G3341_00955	1.7e-220	26-[8]-2-[6]-7-[3]-15-[2]-2-[7]-6-[9]-17-[1]-16-[5]-3-[4]-[10]-58
cfc-CFLV_12370	2e-220	29-[8]-2-[6]-7-[3]-15-[2]-2-[7]-5-[9]-17-[1]-15-[5]-3-[4]-[10]-53
krs-EQG70_03385	2.4e-220	36-[8]-2-[6]-7-[3]-15-[2]-2-[7]-5-[9]-17-[1]-15-[5]-4-[4]-[10]-56
ptk-EXN22_23065	2.8e-220	24-[8]-2-[6]-7-[3]-15-[2]-2-[7]-5-[9]-17-[1]-15-[5]-3-[4]-[10]-59
ccys-SAMEA4530656_1531	4.3e-220	29-[8]-2-[6]-7-[3]-15-[2]-2-[7]-5-[9]-17-[1]-15-[5]-3-[4]-[10]-55
krh-KRH_02170	6.4e-220	38-[8]-2-[6]-7-[3]-15-[2]-2-[7]-5-[9]-17-[1]-15-[5]-4-[4]-[10]-55
psi-S70_09385	8.7e-220	22-[8]-2-[6]-7-[3]-15-[2]-2-[7]-6-[9]-17-[1]-16-[5]-3-[4]-[10]-58
psta-BGK56_12400	8.7e-220	22-[8]-2-[6]-7-[3]-15-[2]-2-[7]-6-[9]-17-[1]-16-[5]-3-[4]-[10]-58
psx-DR96_1305	8.7e-220	22-[8]-2-[6]-7-[3]-15-[2]-2-[7]-6-[9]-17-[1]-16-[5]-3-[4]-[10]-58
ary-ATC04_05410	1.2e-219	28-[8]-2-[6]-7-[3]-15-[2]-2-[7]-5-[9]-17-[1]-16-[5]-4-[4]-[10]-55
ecog-FIV45_16085	2.3e-219	21-[8]-2-[6]-7-[3]-15-[2]-2-[7]-5-[9]-17-[1]-15-[5]-3-[4]-[10]-57
kod-HBK84_01195	2.4e-219	35-[8]-2-[6]-7-[3]-15-[2]-2-[7]-5-[9]-17-[1]-15-[5]-4-[4]-[10]-55
pmuy-KSS95_07380	4e-219	30-[8]-2-[6]-7-[3]-15-[2]-2-[7]-5-[9]-17-[1]-15-[5]-3-[4]-[10]-59
ccoe-CETAM_12885	5.4e-219	29-[8]-2-[6]-7-[3]-15-[2]-2-[7]-5-[9]-17-[1]-15-[5]-3-[4]-[10]-52
psev-USB125703_01950	6.6e-219	30-[8]-2-[6]-7-[3]-15-[2]-2-[7]-5-[9]-17-[1]-16-[5]-4-[4]-[10]-56
orz-FNH13_16860	1.7e-218	27-[8]-2-[6]-7-[3]-15-[2]-2-[7]-5-[9]-17-[1]-15-[5]-4-[4]-[10]-56
cgg-C629_03275	1.9e-218	29-[8]-2-[6]-7-[3]-15-[2]-2-[7]-5-[9]-17-[1]-15-[5]-3-[4]-[10]-55
cgs-C624_03275	1.9e-218	29-[8]-2-[6]-7-[3]-15-[2]-2-[7]-5-[9]-17-[1]-15-[5]-3-[4]-[10]-55
mvd-AWU67_02630	2e-218	38-[8]-2-[6]-7-[3]-15-[2]-2-[7]-5-[9]-17-[1]-15-[5]-4-[4]-[10]-54
dsu-Dsui_1443	2.4e-218	25-[8]-2-[6]-7-[3]-15-[2]-2-[7]-5-[9]-17-[1]-15-[5]-3-[4]-[10]-59
kii-KocCE7_00965	2.7e-218	35-[8]-2-[6]-7-[3]-15-[2]-2-[7]-5-[9]-17-[1]-15-[5]-4-[4]-[10]-55
orn-DV701_13620	3e-218	27-[8]-2-[6]-7-[3]-15-[2]-2-[7]-5-[9]-17-[1]-15-[5]-4-[4]-[10]-56
pxn-HU772_004315	3.9e-218	30-[8]-2-[6]-7-[3]-15-[2]-2-[7]-5-[9]-17-[1]-15-[5]-3-[4]-[10]-59
pdw-BV82_4710	1.2e-217	24-[8]-2-[6]-7-[3]-15-[2]-2-[7]-5-[9]-17-[1]-15-[5]-3-[4]-[10]-59
arx-ARZXY2_483	1.2e-217	34-[8]-2-[6]-7-[3]-15-[2]-2-[7]-5-[9]-17-[1]-16-[5]-4-[4]-[10]-58
arz-AUT26_15550	1.2e-217	34-[8]-2-[6]-7-[3]-15-[2]-2-[7]-5-[9]-17-[1]-16-[5]-4-[4]-[10]-58
pqi-KH389_22345	1.1e-216	40-[8]-2-[6]-7-[3]-15-[2]-2-[7]-5-[9]-17-[1]-15-[5]-3-[4]-[10]-59
rama-IDM48_10235	1.8e-216	41-[8]-2-[6]-7-[3]-15-[2]-2-[7]-5-[9]-18-[1]-15-[5]-4-[4]-[10]-59
mick-B1A86_00010090	3.1e-216	38-[8]-2-[6]-7-[3]-15-[2]-2-[7]-5-[9]-17-[1]-15-[5]-4-[4]-[10]-5
ptb-DER53_14825	4.7e-216	17-[8]-2-[6]-7-[3]-15-[2]-2-[7]-5-[9]-17-[1]-15-[5]-6-[4]-[10]-67
pez-HWQ56_18715	5.9e-216	43-[8]-2-[6]-7-[3]-15-[2]-2-[7]-5-[9]-17-[1]-15-[5]-3-[4]-[10]-59
npn-JI59_20000	7.1e-216	15-[8]-2-[6]-7-[3]-15-[2]-2-[7]-5-[9]-17-[1]-15-[5]-3-[4]-[10]-56
pnv-JMY29_15555	7.4e-216	35-[8]-2-[6]-7-[3]-15-[2]-2-[7]-5-[9]-17-[1]-16-[5]-4-[4]-[10]-58
bbad-K7T73_17890	9.4e-216	17-[8]-2-[6]-7-[3]-15-[2]-2-[7]-5-[9]-17-[1]-15-[5]-6-[4]-[10]-68
pue-FV140_17120	9.7e-216	34-[8]-2-[6]-7-[3]-15-[2]-2-[7]-5-[9]-17-[1]-16-[5]-4-[4]-[10]-58
arq-BWQ92_14640	1.4e-215	32-[8]-2-[6]-7-[3]-15-[2]-2-[7]-5-[9]-17-[1]-20-[5]-4-[4]-[10]-58
cmd-B841_12410	1.9e-215	28-[8]-2-[6]-7-[3]-15-[2]-2-[7]-5-[9]-17-[1]-15-[5]-3-[4]-[10]-54
ares-IWH25_08210	3.5e-215	23-[8]-2-[6]-7-[3]-15-[2]-2-[7]-5-[9]-17-[1]-15-[5]-3-[4]-[10]-58
satk-SA2016_3196	4.6e-215	35-[8]-2-[6]-7-[3]-15-[2]-2-[7]-5-[9]-17-[1]-16-[5]-4-[4]-[10]-59
arn-CGK93_18220	5.6e-215	35-[8]-2-[6]-7-[3]-15-[2]-2-[7]-5-[9]-17-[1]-16-[5]-4-[4]-[10]-58
mlu-Mlut_20330	6.4e-215	38-[8]-2-[6]-7-[3]-15-[2]-2-[7]-5-[9]-17-[1]-15-[5]-4-[4]-[10]-5
arr-ARUE_c33810	8.6e-215	33-[8]-2-[6]-7-[3]-15-[2]-2-[7]-5-[9]-17-[1]-16-[5]-4-[4]-[10]-58
aau-AAur_3244	9e-215	35-[8]-2-[6]-7-[3]-15-[2]-2-[7]-5-[9]-17-[1]-16-[5]-4-[4]-[10]-58
brz-CFK38_02465	1.2e-214	28-[8]-2-[6]-7-[3]-15-[2]-2-[7]-5-[9]-17-[1]-15-[5]-4-[4]-[10]-55
pala-CO695_03815	1.6e-214	35-[8]-2-[6]-7-[3]-15-[2]-2-[7]-6-[9]-17-[1]-16-[5]-3-[4]-[10]-58
rsa-RSal33209_2673	2.2e-214	18-[8]-2-[6]-7-[3]-15-[2]-2-[7]-5-[9]-17-[1]-16-[5]-4-[4]-[10]-58
acr-Acry_0477	3.4e-214	16-[8]-2-[6]-7-[3]-15-[2]-2-[7]-5-[9]-17-[1]-15-[5]-4-[4]-[10]-56
ica-Intca_0224	3.3e-213	26-[8]-2-[6]-7-[3]-15-[2]-2-[7]-5-[9]-17-[1]-15-[5]-4-[4]-[10]-56
pcal-BV455_03361	3.7e-213	17-[8]-2-[6]-7-[3]-15-[2]-2-[7]-5-[9]-17-[1]-15-[5]-6-[4]-[10]-67
prj-NCTC6933_00250	8.4e-213	23-[8]-2-[6]-7-[3]-15-[2]-2-[7]-6-[9]-17-[1]-16-[5]-3-[4]-[10]-58
arth-C3B78_15950	9.5e-213	37-[8]-2-[6]-7-[3]-15-[2]-2-[7]-5-[9]-17-[1]-20-[5]-4-[4]-[10]-58
gmc-GY4MC1_1483	1.3e-212	17-[8]-2-[6]-7-[3]-15-[2]-2-[7]-5-[9]-17-[1]-15-[5]-6-[4]-[10]-67
gth-Geoth_1575	1.3e-212	17-[8]-2-[6]-7-[3]-15-[2]-2-[7]-5-[9]-17-[1]-15-[5]-6-[4]-[10]-67
ptl-AOT13_14965	1.3e-212	17-[8]-2-[6]-7-[3]-15-[2]-2-[7]-5-[9]-17-[1]-15-[5]-6-[4]-[10]-67
art-Arth_3247	6.1e-212	30-[8]-2-[6]-7-[3]-15-[2]-2-[7]-5-[9]-17-[1]-16-[5]-4-[4]-[10]-58
prg-RB151_002330	8.1e-212	22-[8]-2-[6]-7-[3]-15-[2]-2-[7]-6-[9]-17-[1]-16-[5]-3-[4]-[10]-58
ach-Achl_3048	2.3e-211	38-[8]-2-[6]-7-[3]-15-[2]-2-[7]-5-[9]-17-[1]-20-[5]-4-[4]-[10]-58
prq-CYG50_15080	2.3e-211	22-[8]-2-[6]-7-[3]-15-[2]-2-[7]-6-[9]-17-[1]-16-[5]-3-[4]-[10]-58
psni-NIBR502771_09045	4e-211	32-[8]-2-[6]-7-[3]-15-[2]-2-[7]-5-[9]-17-[1]-20-[5]-4-[4]-[10]-58
apn-Asphe3_31750	8e-211	33-[8]-2-[6]-7-[3]-15-[2]-2-[7]-5-[9]-17-[1]-20-[5]-4-[4]-[10]-58
phei-NCTC12003_00245	8.6e-211	22-[8]-2-[6]-7-[3]-15-[2]-2-[7]-6-[9]-17-[1]-16-[5]-3-[4]-[10]-58
artp-E5206_05975	1.6e-210	28-[8]-2-[6]-7-[3]-15-[2]-2-[7]-5-[9]-17-[1]-16-[5]-4-[4]-[10]-58
psey-GU243_11500	1.9e-210	16-[8]-2-[6]-7-[3]-15-[2]-2-[7]-5-[9]-17-[1]-20-[5]-4-[4]-[10]-58
aru-ASPU41_02270	2.5e-210	28-[8]-2-[6]-7-[3]-15-[2]-2-[7]-5-[9]-17-[1]-16-[5]-4-[4]-[10]-58
acai-ISX45_08315	3.5e-210	17-[8]-2-[6]-7-[3]-15-[2]-2-[7]-5-[9]-17-[1]-15-[5]-6-[4]-[10]-67
spau-DRN02_010905	4.9e-210	26-[8]-2-[6]-7-[3]-15-[2]-2-[7]-5-[9]-17-[1]-14-[5]-3-[4]-[10]-59
and-GRQ40_10675	7.5e-210	17-[8]-2-[6]-7-[3]-15-[2]-2-[7]-5-[9]-17-[1]-15-[5]-6-[4]-[10]-67
ccyc-SCMU_31900	9.6e-210	42-[8]-2-[6]-7-[3]-15-[2]-2-[7]-5-[9]-17-[1]-16-[5]-4-[4]-[10]-58
nmk-CHR53_20340	1.1e-209	17-[8]-2-[6]-7-[3]-15-[2]-2-[7]-5-[9]-17-[1]-15-[5]-6-[4]-[10]-67
psul-AU252_15070	3e-209	36-[8]-2-[6]-7-[3]-15-[2]-2-[7]-5-[9]-17-[1]-20-[5]-4-[4]-[10]-58
anl-GFC29_1213	5.3e-209	17-[8]-2-[6]-7-[3]-15-[2]-2-[7]-5-[9]-17-[1]-15-[5]-6-[4]-[10]-67
anm-GFC28_411	5.3e-209	17-[8]-2-[6]-7-[3]-15-[2]-2-[7]-5-[9]-17-[1]-15-[5]-6-[4]-[10]-67
bcop-JD108_21645	1.1e-208	18-[8]-2-[6]-7-[3]-15-[2]-2-[7]-5-[9]-17-[1]-15-[5]-6-[4]-[10]-67
tvu-AB849_008000	1.4e-208	18-[8]-2-[6]-7-[3]-15-[2]-2-[7]-5-[9]-17-[1]-15-[5]-6-[4]-[10]-67
bagr-BA6348_06465	4.7e-207	18-[8]-2-[6]-7-[3]-15-[2]-2-[7]-5-[9]-17-[1]-15-[5]-6-[4]-[10]-20
bchs-JNE38_27105	8e-207	18-[8]-2-[6]-7-[3]-15-[2]-2-[7]-5-[9]-17-[1]-15-[5]-6-[4]-[10]-67
cthu-HUR95_03510	3e-206	18-[8]-2-[6]-7-[3]-15-[2]-2-[7]-5-[9]-17-[1]-15-[5]-6-[4]-[10]-68
gtm-GT3921_09350	6.1e-206	17-[8]-2-[6]-7-[3]-15-[2]-2-[7]-5-[9]-17-[1]-15-[5]-6-[4]-[10]-69
gtn-GTNG_1930	1.2e-205	17-[8]-2-[6]-7-[3]-15-[2]-2-[7]-5-[9]-17-[1]-15-[5]-6-[4]-[10]-69
gct-GC56T3_1483	1.9e-205	17-[8]-2-[6]-7-[3]-15-[2]-2-[7]-5-[9]-17-[1]-15-[5]-6-[4]-[10]-69
gka-GK2045	2.1e-205	17-[8]-2-[6]-7-[3]-15-[2]-2-[7]-5-[9]-17-[1]-15-[5]-6-[4]-[10]-69
gte-GTCCBUS3UF5_23190	2.1e-205	17-[8]-2-[6]-7-[3]-15-[2]-2-[7]-5-[9]-17-[1]-15-[5]-6-[4]-[10]-69
gya-GYMC52_2000	2.1e-205	17-[8]-2-[6]-7-[3]-15-[2]-2-[7]-5-[9]-17-[1]-15-[5]-6-[4]-[10]-69
gyc-GYMC61_2870	2.1e-205	17-[8]-2-[6]-7-[3]-15-[2]-2-[7]-5-[9]-17-[1]-15-[5]-6-[4]-[10]-69
gli-GLN3_03155	4.1e-205	17-[8]-2-[6]-7-[3]-15-[2]-2-[7]-5-[9]-17-[1]-15-[5]-6-[4]-[10]-69
anx-ACH33_08100	6.6e-205	18-[8]-2-[6]-7-[3]-15-[2]-2-[7]-5-[9]-17-[1]-15-[5]-6-[4]-[10]-66
athe-K3F53_10735	6.6e-205	18-[8]-2-[6]-7-[3]-15-[2]-2-[7]-5-[9]-17-[1]-15-[5]-6-[4]-[10]-66
bko-CKF48_05840	7.7e-205	17-[8]-2-[6]-7-[3]-15-[2]-2-[7]-5-[9]-17-[1]-15-[5]-6-[4]-[10]-67
rst-ATY39_01165	9e-205	17-[8]-2-[6]-7-[3]-15-[2]-2-[7]-5-[9]-17-[1]-15-[5]-6-[4]-[10]-68
bon-A361_12025	1.3e-204	17-[8]-2-[6]-7-[3]-15-[2]-2-[7]-5-[9]-17-[1]-15-[5]-6-[4]-[10]-61
psyo-PB01_19175	2.1e-204	17-[8]-2-[6]-7-[3]-15-[2]-2-[7]-5-[9]-17-[1]-15-[5]-6-[4]-[10]-68
pbut-DTO10_17400	2.4e-204	17-[8]-2-[6]-7-[3]-15-[2]-2-[7]-5-[9]-17-[1]-15-[5]-6-[4]-[10]-68
bbe-BBR47_50030	2.8e-204	18-[8]-2-[6]-7-[3]-15-[2]-2-[7]-5-[9]-17-[1]-15-[5]-6-[4]-[10]-67
ttk-TST_0509	6.1e-204	18-[8]-2-[6]-7-[3]-15-[2]-2-[7]-5-[9]-17-[1]-15-[5]-6-[4]-[10]-63
asoc-CB4_01022	7.2e-204	18-[8]-2-[6]-7-[3]-15-[2]-2-[7]-5-[9]-17-[1]-15-[5]-6-[4]-[10]-66
gtk-GT3570_09545	7.6e-204	17-[8]-2-[6]-7-[3]-15-[2]-2-[7]-5-[9]-17-[1]-15-[5]-6-[4]-[10]-69
bfm-BP422_20780	1.5e-203	18-[8]-2-[6]-7-[3]-15-[2]-2-[7]-5-[9]-17-[1]-15-[5]-6-[4]-[10]-67
beo-BEH_11150	4.5e-203	17-[8]-2-[6]-7-[3]-15-[2]-2-[7]-5-[9]-17-[1]-15-[5]-6-[4]-[10]-67
rpt-Rpal_1422	5.1e-203	30-[8]-2-[6]-7-[3]-15-[2]-2-[7]-5-[9]-17-[1]-15-[5]-6-[4]-[10]-57
noy-EXE57_06635	6.2e-203	15-[8]-2-[6]-7-[3]-15-[2]-2-[7]-5-[9]-17-[1]-15-[5]-4-[4]-[10]-49
bcau-I6G59_04615	7.4e-203	20-[8]-2-[6]-7-[3]-15-[2]-1-[7]-5-[9]-17-[1]-15-[5]-4-[4]-[10]-57
far-ABE41_003815	9e-203	18-[8]-2-[6]-7-[3]-15-[2]-2-[7]-5-[9]-17-[1]-15-[5]-6-[4]-[10]-67
sap-Sulac_1634	1.4e-202	18-[8]-2-[6]-7-[3]-15-[2]-2-[7]-5-[9]-17-[1]-15-[5]-6-[4]-[10]-67
say-TPY_3277	1.4e-202	18-[8]-2-[6]-7-[3]-15-[2]-2-[7]-5-[9]-17-[1]-15-[5]-6-[4]-[10]-67
gjf-M493_10475	1.4e-202	17-[8]-2-[6]-7-[3]-15-[2]-2-[7]-5-[9]-17-[1]-15-[5]-6-[4]-[10]-69
dvm-DvMF_0442	1.6e-202	18-[8]-2-[6]-7-[3]-15-[2]-2-[7]-5-[9]-17-[1]-15-[5]-6-[4]-[10]-59
rpa-RPA1229	4.4e-202	30-[8]-2-[6]-7-[3]-15-[2]-2-[7]-5-[9]-17-[1]-15-[5]-6-[4]-[10]-57
pof-GS400_02640	4.5e-202	17-[8]-2-[6]-7-[3]-15-[2]-2-[7]-5-[9]-17-[1]-15-[5]-6-[4]-[10]-67
aamy-GFC30_1757	5e-202	17-[8]-1-[6]-7-[3]-15-[2]-2-[7]-5-[9]-17-[1]-15-[5]-6-[4]-[10]-67
rpd-RPD_4008	5.1e-202	30-[8]-2-[6]-7-[3]-15-[2]-2-[7]-5-[9]-17-[1]-15-[5]-6-[4]-[10]-57
bsj-UP17_04890	6.1e-202	17-[8]-2-[6]-7-[3]-15-[2]-2-[7]-5-[9]-17-[1]-15-[5]-6-[4]-[10]-68
rpe-RPE_0981	2.4e-201	31-[8]-2-[6]-7-[3]-15-[2]-2-[7]-5-[9]-17-[1]-15-[5]-6-[4]-[10]-59
bmur-ABE28_005090	9.6e-201	17-[8]-2-[6]-7-[3]-15-[2]-2-[7]-5-[9]-17-[1]-15-[5]-6-[4]-[10]-68
fpn-ABE65_003765	1.9e-200	18-[8]-2-[6]-7-[3]-15-[2]-2-[7]-5-[9]-17-[1]-15-[5]-6-[4]-[10]-67
rpb-RPB_1237	3.6e-200	30-[8]-2-[6]-7-[3]-15-[2]-2-[7]-5-[9]-17-[1]-15-[5]-6-[4]-[10]-21
rpx-Rpdx1_4213	1.1e-199	30-[8]-2-[6]-7-[3]-15-[2]-2-[7]-5-[9]-17-[1]-15-[5]-6-[4]-[10]-57
bly-A2T55_01410	1.5e-199	20-[8]-2-[6]-7-[3]-15-[2]-1-[7]-5-[9]-17-[1]-15-[5]-4-[4]-[10]-57
blin-BLSMQ_0144	2.5e-199	20-[8]-2-[6]-7-[3]-15-[2]-1-[7]-5-[9]-17-[1]-15-[5]-4-[4]-[10]-57
dal-Dalk_1711	3.5e-199	18-[8]-2-[6]-7-[3]-15-[2]-2-[7]-5-[9]-17-[1]-15-[5]-6-[4]-[10]-58
ddn-DND132_0290	8.8e-199	18-[8]-2-[6]-7-[3]-15-[2]-2-[7]-5-[9]-17-[1]-15-[5]-6-[4]-[10]-59
dax-FDQ92_04515	9.9e-199	18-[8]-2-[6]-7-[3]-15-[2]-2-[7]-5-[9]-17-[1]-15-[5]-6-[4]-[10]-58
hyi-K2M58_06270	5.2e-198	18-[8]-2-[6]-7-[3]-15-[2]-2-[7]-5-[9]-17-[1]-15-[5]-7-[4]-[10]-66
dpi-BN4_10344	1.1e-197	18-[8]-2-[6]-7-[3]-15-[2]-2-[7]-5-[9]-17-[1]-15-[5]-6-[4]-[10]-59
vig-BKP57_15960	1.5e-197	18-[8]-2-[6]-7-[3]-15-[2]-2-[7]-5-[9]-17-[1]-15-[5]-6-[4]-[10]-65
vpt-KBP50_13985	1.5e-197	18-[8]-2-[6]-7-[3]-15-[2]-2-[7]-5-[9]-17-[1]-15-[5]-6-[4]-[10]-65
ddf-DEFDS_0964	2.2e-197	18-[8]-2-[6]-7-[3]-15-[2]-2-[7]-5-[9]-17-[1]-15-[5]-6-[4]-[10]-58
afx-JZ786_01725	3.9e-197	17-[8]-2-[6]-7-[3]-15-[2]-2-[7]-5-[9]-17-[1]-15-[5]-6-[4]-[10]-69
lyb-C3943_00175	4.6e-197	17-[8]-2-[6]-7-[3]-15-[2]-2-[7]-5-[9]-17-[1]-15-[5]-6-[4]-[10]-69
bha-BH0195	4.9e-197	18-[8]-2-[6]-7-[3]-15-[2]-2-[7]-5-[9]-17-[1]-15-[5]-6-[4]-[10]-70
dsf-UWK_00094	5.3e-197	20-[8]-2-[6]-7-[3]-15-[2]-2-[7]-5-[9]-17-[1]-15-[5]-6-[4]-[10]-58
dfl-DFE_1131	6.9e-197	18-[8]-2-[6]-7-[3]-15-[2]-2-[7]-5-[9]-17-[1]-15-[5]-6-[4]-[10]-59
dde-Dde_2084	7.6e-197	18-[8]-2-[6]-7-[3]-15-[2]-2-[7]-5-[9]-17-[1]-15-[5]-6-[4]-[10]-58
dli-dnl_27470	1.1e-196	18-[8]-2-[6]-7-[3]-15-[2]-2-[7]-5-[9]-17-[1]-15-[5]-6-[4]-[10]-58
ddz-DSYM_12650	3.8e-196	19-[8]-2-[6]-7-[3]-15-[2]-2-[7]-5-[9]-17-[1]-15-[5]-3-[4]-[10]-54
psel-GM415_14855	4.1e-196	18-[8]-2-[6]-7-[3]-15-[2]-2-[7]-5-[9]-17-[1]-15-[5]-6-[4]-[10]-59
pef-A7E78_03040	6.7e-196	18-[8]-2-[6]-7-[3]-15-[2]-2-[7]-5-[9]-17-[1]-15-[5]-6-[4]-[10]-58
dwd-DSCW_07470	7.4e-196	18-[8]-2-[6]-7-[3]-15-[2]-2-[7]-5-[9]-17-[1]-15-[5]-6-[4]-[10]-58
mhd-Marky_1274	9.6e-196	17-[8]-2-[6]-7-[3]-15-[2]-2-[7]-5-[9]-17-[1]-15-[5]-6-[4]-[10]-71
bhk-B4U37_11815	1.1e-195	17-[8]-2-[6]-7-[3]-15-[2]-2-[7]-5-[9]-17-[1]-15-[5]-6-[4]-[10]-65
tth-TT_C0602	1.2e-195	18-[8]-2-[6]-7-[3]-15-[2]-2-[7]-5-[9]-17-[1]-15-[5]-6-[4]-[10]-70
dao-Desac_2015	1.7e-195	18-[8]-2-[6]-7-[3]-15-[2]-2-[7]-5-[9]-17-[1]-15-[5]-6-[4]-[10]-58
dek-DSLASN_15750	1.7e-195	18-[8]-2-[6]-7-[3]-15-[2]-2-[7]-5-[9]-17-[1]-15-[5]-6-[4]-[10]-58
dbk-DGMP_22680	1.1e-194	21-[8]-2-[6]-7-[3]-15-[2]-2-[7]-5-[9]-17-[1]-15-[5]-6-[4]-[10]-58
bvj-I5776_15150	2.1e-194	13-[8]-2-[6]-7-[3]-15-[2]-2-[7]-5-[9]-17-[1]-15-[5]-6-[4]-[10]-67
tos-Theos_0980	2.1e-194	17-[8]-2-[6]-7-[3]-15-[2]-2-[7]-5-[9]-17-[1]-15-[5]-6-[4]-[10]-70
dsa-Desal_2493	2.1e-194	18-[8]-2-[6]-7-[3]-15-[2]-2-[7]-5-[9]-17-[1]-15-[5]-6-[4]-[10]-61
kyr-CVV65_09925	2.3e-194	17-[8]-2-[6]-7-[3]-15-[2]-2-[7]-5-[9]-17-[1]-15-[5]-6-[4]-[10]-67
gef-FO488_09985	2.9e-194	18-[8]-2-[6]-7-[3]-15-[2]-2-[7]-5-[9]-17-[1]-15-[5]-6-[4]-[10]-58
cni-Calni_0889	4.2e-194	18-[8]-2-[6]-7-[3]-15-[2]-2-[7]-5-[9]-17-[1]-15-[5]-6-[4]-[10]-58
dms-E8L03_02535	6.5e-194	18-[8]-2-[6]-7-[3]-15-[2]-2-[7]-5-[9]-17-[1]-15-[5]-6-[4]-[10]-58
bou-I5818_18845	1e-193	13-[8]-2-[6]-7-[3]-15-[2]-2-[7]-5-[9]-17-[1]-15-[5]-6-[4]-[10]-67
vil-CFK37_07140	1.4e-193	17-[8]-2-[6]-7-[3]-15-[2]-2-[7]-5-[9]-17-[1]-15-[5]-6-[4]-[10]-66
bts-Btus_1237	1.5e-193	17-[8]-2-[6]-7-[3]-15-[2]-2-[7]-5-[9]-17-[1]-15-[5]-6-[4]-[10]-67
ttj-TTHA0966	1.7e-193	21-[8]-2-[6]-7-[3]-15-[2]-2-[7]-5-[9]-17-[1]-15-[5]-6-[4]-[10]-70
daf-Desaf_3311	2.3e-193	18-[8]-2-[6]-7-[3]-15-[2]-2-[7]-5-[9]-17-[1]-15-[5]-6-[4]-[10]-58
pks-IE339_03950	2.7e-193	17-[8]-2-[6]-7-[3]-15-[2]-2-[7]-5-[9]-17-[1]-15-[5]-6-[4]-[10]-67
bvq-FHE72_02565	3.8e-193	17-[8]-2-[6]-7-[3]-15-[2]-2-[7]-5-[9]-17-[1]-15-[5]-6-[4]-[10]-67
dat-HRM2_23910	4.8e-193	19-[8]-2-[6]-7-[3]-15-[2]-2-[7]-5-[9]-17-[1]-15-[5]-6-[4]-[10]-58
ttl-TtJL18_1084	6.5e-193	18-[8]-2-[6]-7-[3]-15-[2]-2-[7]-5-[9]-17-[1]-15-[5]-6-[4]-[10]-70
pabs-JIR001_07530	6.6e-193	17-[8]-2-[6]-7-[3]-15-[2]-2-[7]-5-[9]-17-[1]-15-[5]-6-[4]-[10]-68
glo-Glov_1858	6.7e-193	20-[8]-2-[6]-7-[3]-15-[2]-2-[7]-5-[9]-17-[1]-15-[5]-6-[4]-[10]-58
dhy-DESAM_22335	1e-192	18-[8]-2-[6]-7-[3]-15-[2]-2-[7]-5-[9]-17-[1]-15-[5]-6-[4]-[10]-60
bfd-NCTC4823_02113	1.3e-192	18-[8]-2-[6]-7-[3]-15-[2]-2-[7]-5-[9]-17-[1]-15-[5]-6-[4]-[10]-69
keb-GXN75_05590	1.9e-192	9-[8]-2-[6]-7-[3]-15-[2]-2-[7]-5-[9]-17-[1]-15-[5]-6-[4]-[10]-65
dol-Dole_2323	4.2e-192	18-[8]-2-[6]-7-[3]-15-[2]-2-[7]-5-[9]-17-[1]-15-[5]-6-[4]-[10]-1
asoc-CB4_03657	4.3e-192	18-[8]-2-[6]-7-[3]-15-[2]-2-[7]-5-[9]-17-[1]-15-[5]-6-[4]-[10]-67
vpn-A21D_00390	5e-192	18-[8]-2-[6]-7-[3]-15-[2]-2-[7]-5-[9]-17-[1]-15-[5]-6-[4]-[10]-65
din-Selin_1314	1.1e-191	18-[8]-2-[6]-7-[3]-15-[2]-2-[7]-5-[9]-17-[1]-15-[5]-6-[4]-[10]-59
tpar-AV541_05865	1.4e-191	17-[8]-2-[6]-7-[3]-15-[2]-2-[7]-5-[9]-17-[1]-15-[5]-6-[4]-[10]-70
tts-Ththe16_0964	3.5e-191	17-[8]-2-[6]-7-[3]-15-[2]-2-[7]-5-[9]-17-[1]-15-[5]-6-[4]-[10]-70
taq-TO73_0994	4.9e-191	18-[8]-2-[6]-7-[3]-15-[2]-2-[7]-5-[9]-17-[1]-15-[5]-6-[4]-[10]-70
aad-TC41_0809	7e-191	22-[8]-2-[6]-7-[3]-15-[2]-2-[7]-5-[9]-17-[1]-15-[5]-6-[4]-[10]-65
fsi-Flexsi_1191	7.9e-191	18-[8]-2-[6]-7-[3]-15-[2]-2-[7]-5-[9]-17-[1]-15-[5]-6-[4]-[10]-57
dov-DSCO28_02570	1.4e-190	18-[8]-2-[6]-7-[3]-15-[2]-2-[7]-5-[9]-17-[1]-15-[5]-6-[4]-[10]-58
sthr-BXT84_07625	1.5e-190	18-[8]-2-[6]-7-[3]-15-[2]-2-[7]-5-[9]-17-[1]-15-[5]-6-[4]-[10]-66
dve-DESUT3_20790	3.8e-190	18-[8]-2-[6]-7-[3]-15-[2]-2-[7]-5-[9]-17-[1]-15-[5]-6-[4]-[10]-59
sfu-Sfum_1683	6.2e-190	18-[8]-2-[6]-7-[3]-15-[2]-2-[7]-5-[9]-17-[1]-15-[5]-6-[4]-[10]-58
tant-KNN15_10325	8.2e-190	17-[8]-2-[6]-7-[3]-15-[2]-2-[7]-5-[9]-17-[1]-15-[5]-6-[4]-[10]-71
dps-DP1266	9.2e-190	29-[8]-2-[6]-7-[3]-15-[2]-2-[7]-5-[9]-17-[1]-15-[5]-6-[4]-[10]-58
pca-Pcar_1569	1.3e-189	18-[8]-2-[6]-7-[3]-15-[2]-2-[7]-5-[9]-17-[1]-15-[5]-6-[4]-[10]-58
thug-KNN16_07235	1.3e-189	18-[8]-2-[6]-7-[3]-15-[2]-2-[7]-5-[9]-17-[1]-15-[5]-6-[4]-[10]-73
plv-ERIC2_c09990	1.3e-189	2-[8]-2-[6]-7-[3]-15-[2]-2-[7]-5-[9]-17-[1]-15-[5]-6-[4]-[10]-76
gem-GM21_2035	1.9e-189	18-[8]-2-[6]-7-[3]-15-[2]-2-[7]-5-[9]-17-[1]-15-[5]-6-[4]-[10]-59
drt-Dret_1139	2e-189	18-[8]-2-[6]-7-[3]-15-[2]-2-[7]-5-[9]-17-[1]-15-[5]-6-[4]-[10]-60
gbm-Gbem_2192	2.6e-189	18-[8]-2-[6]-7-[3]-15-[2]-2-[7]-5-[9]-17-[1]-15-[5]-6-[4]-[10]-59
dvl-Dvul_1519	2.7e-189	18-[8]-2-[6]-7-[3]-15-[2]-2-[7]-5-[9]-17-[1]-15-[5]-6-[4]-[10]-60
aac-Aaci_0811	3.4e-189	20-[8]-2-[6]-7-[3]-15-[2]-2-[7]-5-[9]-17-[1]-15-[5]-6-[4]-[10]-65
gbn-GEOBRER4_20470	4.5e-189	18-[8]-2-[6]-7-[3]-15-[2]-2-[7]-5-[9]-17-[1]-15-[5]-6-[4]-[10]-59
dak-DaAHT2_0107	4.7e-189	18-[8]-2-[6]-7-[3]-15-[2]-2-[7]-5-[9]-17-[1]-15-[5]-6-[4]-[10]-58
sti-Sthe_2573	6.4e-189	19-[8]-2-[6]-7-[3]-15-[2]-2-[7]-5-[9]-17-[1]-15-[5]-6-[4]-[10]-71
tsc-TSC_c10530	8.1e-189	17-[8]-2-[6]-7-[3]-15-[2]-2-[7]-5-[9]-17-[1]-15-[5]-6-[4]-[10]-71
gbz-JZM60_13960	1.7e-188	19-[8]-2-[6]-7-[3]-15-[2]-2-[7]-5-[9]-17-[1]-15-[5]-6-[4]-[10]-59
bif-N288_11255	2.1e-188	17-[8]-2-[6]-7-[3]-15-[2]-2-[7]-5-[9]-17-[1]-15-[5]-6-[4]-[10]-70
dvg-Deval_1678	2.1e-188	18-[8]-2-[6]-7-[3]-15-[2]-2-[7]-5-[9]-17-[1]-15-[5]-6-[4]-[10]-60
dvu-DVU_1615	2.1e-188	18-[8]-2-[6]-7-[3]-15-[2]-2-[7]-5-[9]-17-[1]-15-[5]-6-[4]-[10]-60
geb-GM18_2054	2.7e-188	18-[8]-2-[6]-7-[3]-15-[2]-2-[7]-5-[9]-17-[1]-15-[5]-6-[4]-[10]-59
tbc-A0O31_00111	2.8e-188	17-[8]-2-[6]-7-[3]-15-[2]-2-[7]-5-[9]-17-[1]-15-[5]-6-[4]-[10]-70
thef-E1B22_10960	4.3e-188	18-[8]-2-[6]-7-[3]-15-[2]-2-[7]-5-[9]-17-[1]-15-[5]-6-[4]-[10]-66
seds-AAY24_10265	4.5e-188	18-[8]-2-[6]-7-[3]-15-[2]-2-[7]-5-[9]-17-[1]-15-[5]-6-[4]-[10]-58
dcb-C3Y92_11740	5e-188	18-[8]-2-[6]-7-[3]-15-[2]-2-[7]-5-[9]-17-[1]-15-[5]-6-[4]-[10]-60
dma-DMR_25440	5e-188	18-[8]-2-[6]-7-[3]-15-[2]-2-[7]-5-[9]-17-[1]-15-[5]-6-[4]-[10]-60
gme-Gmet_1825	5.8e-188	19-[8]-2-[6]-7-[3]-15-[2]-2-[7]-5-[9]-17-[1]-15-[5]-6-[4]-[10]-59
hmr-Hipma_1193	6e-188	18-[8]-2-[6]-7-[3]-15-[2]-2-[7]-5-[9]-17-[1]-15-[5]-6-[4]-[10]-58
acta-C1701_03060	6.7e-188	28-[8]-2-[6]-7-[3]-15-[2]-2-[7]-5-[9]-17-[1]-14-[5]-3-[4]-[10]-15
gtl-EP073_09095	1e-187	18-[8]-2-[6]-7-[3]-15-[2]-2-[7]-5-[9]-17-[1]-15-[5]-6-[4]-[10]-58
rhz-RHPLAN_55210	1.4e-187	29-[8]-2-[6]-7-[3]-15-[2]-2-[7]-5-[9]-17-[1]-15-[5]-6-[4]-[10]-55
nho-HWV23_12675	1.6e-187	17-[8]-2-[6]-7-[3]-15-[2]-2-[7]-5-[9]-17-[1]-15-[5]-6-[4]-[10]-56
gur-Gura_2133	1.8e-187	17-[8]-2-[6]-7-[3]-15-[2]-2-[7]-5-[9]-17-[1]-15-[5]-6-[4]-[10]-60
pace-A6070_07325	2.7e-187	18-[8]-2-[6]-7-[3]-15-[2]-2-[7]-5-[9]-17-[1]-15-[5]-6-[4]-[10]-58
dml-Dmul_22990	3.5e-187	18-[8]-2-[6]-7-[3]-15-[2]-2-[7]-5-[9]-17-[1]-15-[5]-6-[4]-[10]-58
ger-KP004_09870	5.3e-187	18-[8]-2-[6]-7-[3]-15-[2]-2-[7]-5-[9]-17-[1]-15-[5]-6-[4]-[10]-59
dalk-DSCA_10880	7.1e-187	18-[8]-2-[6]-7-[3]-15-[2]-2-[7]-5-[9]-17-[1]-15-[5]-6-[4]-[10]-58
gsub-KP001_05325	7.7e-187	18-[8]-2-[6]-7-[3]-15-[2]-2-[7]-5-[9]-17-[1]-15-[5]-6-[4]-[10]-59
dgg-DGI_3493	1e-186	18-[8]-2-[6]-7-[3]-15-[2]-2-[7]-5-[9]-17-[1]-15-[5]-6-[4]-[10]-59
gnt-KP003_09300	1.5e-186	18-[8]-2-[6]-7-[3]-15-[2]-2-[7]-5-[9]-17-[1]-15-[5]-6-[4]-[10]-59
panc-E2636_08320	1.9e-186	17-[8]-2-[6]-7-[3]-15-[2]-2-[7]-5-[9]-17-[1]-15-[5]-6-[4]-[10]-68
gpi-GPICK_08240	2e-186	18-[8]-2-[6]-7-[3]-15-[2]-2-[7]-5-[9]-17-[1]-15-[5]-6-[4]-[10]-59
dto-TOL2_C18400	2.8e-186	19-[8]-2-[6]-7-[3]-15-[2]-2-[7]-5-[9]-17-[1]-15-[5]-6-[4]-[10]-58
gsb-GSUB_09095	4.3e-186	18-[8]-2-[6]-7-[3]-15-[2]-2-[7]-5-[9]-17-[1]-15-[5]-6-[4]-[10]-59
das-Daes_1798	4.4e-186	18-[8]-2-[6]-7-[3]-15-[2]-2-[7]-5-[9]-17-[1]-15-[5]-6-[4]-[10]-59
nat-NJ7G_1908	4.6e-186	23-[8]-2-[6]-7-[3]-15-[2]-2-[7]-5-[9]-17-[1]-15-[5]-6-[4]-[10]-55
lfb-C1X05_03505	4.9e-186	17-[8]-2-[6]-7-[3]-15-[2]-2-[7]-5-[9]-17-[1]-15-[5]-6-[4]-[10]-54
ppd-Ppro_1669	4.9e-186	18-[8]-2-[6]-7-[3]-15-[2]-2-[7]-5-[9]-17-[1]-15-[5]-6-[4]-[10]-58
rpc-RPC_0698	6e-186	31-[8]-2-[6]-7-[3]-15-[2]-2-[7]-5-[9]-17-[1]-14-[5]-6-[4]-[10]-59
hta-BVU17_15235	9.5e-186	17-[8]-2-[6]-7-[3]-15-[2]-2-[7]-5-[9]-17-[1]-15-[5]-6-[4]-[10]-55
kpul-GXN76_04850	1.7e-185	18-[8]-2-[6]-7-[3]-15-[2]-2-[7]-5-[9]-17-[1]-15-[5]-6-[4]-[10]-68
doa-AXF15_00690	3e-185	18-[8]-2-[6]-7-[3]-15-[2]-2-[7]-5-[9]-17-[1]-15-[5]-6-[4]-[10]-58
npl-FGF80_18180	3.2e-185	23-[8]-2-[6]-7-[3]-15-[2]-2-[7]-5-[9]-17-[1]-15-[5]-6-[4]-[10]-55
des-DSOUD_1894	4.3e-185	18-[8]-2-[6]-7-[3]-15-[2]-2-[7]-5-[9]-17-[1]-15-[5]-6-[4]-[10]-58
hlc-CHINAEXTREME02475	1.7e-184	17-[8]-2-[6]-7-[3]-15-[2]-2-[7]-5-[9]-17-[1]-15-[5]-6-[4]-[10]-54
gsk-KN400_1762	2.3e-184	19-[8]-2-[6]-7-[3]-15-[2]-2-[7]-5-[9]-17-[1]-15-[5]-6-[4]-[10]-59
gsu-GSU1737	2.3e-184	19-[8]-2-[6]-7-[3]-15-[2]-2-[7]-5-[9]-17-[1]-15-[5]-6-[4]-[10]-59
nay-HYG81_24710	3.1e-184	17-[8]-2-[6]-7-[3]-15-[2]-2-[7]-5-[9]-17-[1]-15-[5]-6-[4]-[10]-55
deu-DBW_1931	4.1e-184	18-[8]-2-[6]-7-[3]-15-[2]-2-[7]-5-[9]-17-[1]-15-[5]-6-[4]-[10]-60
htu-Htur_2897	4.1e-184	17-[8]-2-[6]-7-[3]-15-[2]-2-[7]-5-[9]-17-[1]-15-[5]-6-[4]-[10]-54
dsd-GD606_01400	6.2e-184	18-[8]-2-[6]-7-[3]-15-[2]-2-[7]-5-[9]-17-[1]-15-[5]-6-[4]-[10]-59
hsin-KDQ40_16875	1.7e-183	17-[8]-2-[6]-7-[3]-15-[2]-2-[7]-5-[9]-17-[1]-15-[5]-6-[4]-[10]-55
geo-Geob_2796	2.7e-183	17-[8]-2-[6]-7-[3]-15-[2]-2-[7]-5-[9]-17-[1]-15-[5]-6-[4]-[10]-60
gao-A2G06_08260	3e-183	19-[8]-2-[6]-7-[3]-15-[2]-2-[7]-5-[9]-17-[1]-15-[5]-6-[4]-[10]-59
dba-Dbac_0797	3e-183	18-[8]-2-[6]-7-[3]-15-[2]-2-[7]-5-[9]-17-[1]-15-[5]-6-[4]-[10]-58
nge-Natgr_1236	3.3e-183	17-[8]-2-[6]-7-[3]-15-[2]-2-[7]-5-[9]-17-[1]-15-[5]-6-[4]-[10]-54
thep-DYI95_007330	3.3e-183	18-[8]-2-[6]-7-[3]-15-[2]-2-[7]-5-[9]-17-[1]-15-[5]-6-[4]-[10]-66
baco-OXB_1184	4.3e-183	17-[8]-2-[6]-7-[3]-15-[2]-2-[7]-5-[9]-17-[1]-15-[5]-6-[4]-[10]-68
thc-TCCBUS3UF1_12350	1.4e-182	17-[8]-2-[6]-7-[3]-15-[2]-2-[7]-5-[9]-17-[1]-15-[5]-6-[4]-[10]-71
hsal-JMJ58_13960	1.7e-182	17-[8]-2-[6]-7-[3]-15-[2]-2-[7]-5-[9]-17-[1]-15-[5]-6-[4]-[10]-54
hma-rrnB0243	9.8e-182	17-[8]-2-[6]-7-[3]-15-[2]-2-[7]-5-[9]-17-[1]-15-[5]-6-[4]-[10]-55
dsx-GD604_08810	2.6e-181	18-[8]-2-[6]-7-[3]-15-[2]-2-[7]-5-[9]-17-[1]-15-[5]-6-[4]-[10]-61
dog-HP555_02310	6.3e-181	17-[8]-2-[6]-7-[3]-15-[2]-2-[7]-5-[9]-17-[1]-15-[5]-6-[4]-[10]-58
magx-XM1_1877	9.6e-181	22-[8]-2-[6]-7-[3]-15-[2]-2-[7]-5-[9]-17-[1]-14-[5]-6-[4]-[10]-57
cew-EKH84_07020	1.9e-180	18-[8]-2-[6]-7-[3]-15-[2]-2-[7]-5-[9]-16-[1]-15-[5]-6-[4]-[10]-58
cle-Clole_0771	1.9e-180	18-[8]-2-[6]-7-[3]-15-[2]-2-[7]-5-[9]-16-[1]-15-[5]-6-[4]-[10]-58
magn-WV31_17145	4.1e-180	22-[8]-2-[6]-7-[3]-15-[2]-2-[7]-5-[9]-17-[1]-14-[5]-6-[4]-[10]-57
htu-Htur_2883	8.7e-180	16-[8]-2-[6]-7-[3]-15-[2]-2-[7]-5-[9]-17-[1]-15-[5]-6-[4]-[10]-54
nmg-Nmag_1029	1.2e-179	17-[8]-2-[6]-7-[3]-15-[2]-2-[7]-5-[9]-17-[1]-15-[5]-6-[4]-[10]-55
hab-SG26_00570	2.2e-179	17-[8]-2-[6]-7-[3]-15-[2]-2-[7]-5-[9]-17-[1]-15-[5]-6-[4]-[10]-55
tra-Trad_1895	3.4e-179	17-[8]-2-[6]-7-[3]-15-[2]-2-[7]-5-[9]-17-[1]-15-[5]-6-[4]-[10]-69
hhi-HAH_4357	4.7e-179	50-[8]-2-[6]-7-[3]-15-[2]-2-[7]-5-[9]-17-[1]-15-[5]-6-[4]-[10]-55
hhn-HISP_17010	4.7e-179	50-[8]-2-[6]-7-[3]-15-[2]-2-[7]-5-[9]-17-[1]-15-[5]-6-[4]-[10]-55
hsal-JMJ58_14025	4.9e-179	16-[8]-2-[6]-7-[3]-15-[2]-2-[7]-5-[9]-17-[1]-15-[5]-6-[4]-[10]-54
gxy-GLX_22980	5.4e-179	27-[8]-2-[6]-7-[3]-15-[2]-2-[7]-5-[9]-19-[1]-15-[5]-3-[4]-[10]-59
haln-B4589_001170	7.4e-179	17-[8]-2-[6]-7-[3]-15-[2]-2-[7]-5-[9]-17-[1]-15-[5]-6-[4]-[10]-54
dku-Desku_3000	1.2e-178	18-[8]-2-[6]-7-[3]-15-[2]-2-[7]-5-[9]-17-[1]-14-[5]-6-[4]-[10]-58
dds-Ddes_0559	1.7e-178	18-[8]-2-[6]-7-[3]-15-[2]-2-[7]-5-[9]-17-[1]-15-[5]-6-[4]-[10]-59
def-CNY67_11490	1.7e-178	18-[8]-2-[6]-7-[3]-15-[2]-2-[7]-5-[9]-17-[1]-15-[5]-6-[4]-[10]-59
dru-Desru_0744	1.7e-178	20-[8]-2-[6]-7-[3]-15-[2]-2-[7]-5-[9]-16-[1]-15-[5]-6-[4]-[10]-58
dpg-DESPIGER_1110	2.1e-178	18-[8]-2-[6]-7-[3]-15-[2]-2-[7]-5-[9]-17-[1]-15-[5]-6-[4]-[10]-59
dpr-Despr_0075	8.4e-178	17-[8]-2-[6]-7-[3]-15-[2]-2-[7]-5-[9]-17-[1]-15-[5]-6-[4]-[10]-58
mgry-MSR1_16360	4.2e-177	26-[8]-2-[6]-7-[3]-15-[2]-2-[7]-5-[9]-17-[1]-14-[5]-6-[4]-[10]-55
mre-K649_06260	4.5e-177	17-[8]-2-[6]-7-[3]-15-[2]-2-[7]-5-[9]-17-[1]-16-[5]-6-[4]-[10]-72
mrb-Mrub_1321	4.7e-177	19-[8]-2-[6]-7-[3]-15-[2]-2-[7]-5-[9]-17-[1]-16-[5]-6-[4]-[10]-72
mtai-Mtai_v1c16550	1.2e-176	19-[8]-2-[6]-7-[3]-15-[2]-2-[7]-5-[9]-17-[1]-16-[5]-6-[4]-[10]-71
ttk-TST_0507	2.3e-176	18-[8]-2-[6]-7-[3]-15-[2]-2-[7]-5-[9]-17-[1]-15-[5]-6-[4]-[10]-69
cthm-CFE_2254	5e-176	19-[8]-2-[6]-7-[3]-15-[2]-2-[7]-5-[9]-16-[1]-15-[5]-6-[4]-[10]-58
halp-DOS48_13910	2.9e-175	17-[8]-2-[6]-7-[3]-15-[2]-2-[7]-5-[9]-17-[1]-15-[5]-6-[4]-[10]-55
tfr-BR63_15420	4.6e-175	18-[8]-2-[6]-7-[3]-15-[2]-2-[7]-5-[9]-17-[1]-14-[5]-6-[4]-[10]-58
deo-CAY53_04295	7.4e-175	18-[8]-2-[6]-7-[3]-15-[2]-2-[7]-5-[9]-17-[1]-15-[5]-6-[4]-[10]-59
dap-Dacet_1877	9.6e-175	18-[8]-2-[6]-7-[3]-15-[2]-2-[7]-6-[9]-17-[1]-15-[5]-6-[4]-[10]-58
vgu-HYG85_14735	1.1e-174	18-[8]-2-[6]-7-[3]-15-[2]-2-[7]-5-[9]-17-[1]-14-[5]-6-[4]-[10]-59
hezz-EO776_16195	1.2e-174	17-[8]-2-[6]-7-[3]-15-[2]-2-[7]-5-[9]-17-[1]-15-[5]-6-[4]-[10]-55
dfi-AXF13_02225	1.3e-174	18-[8]-2-[6]-7-[3]-15-[2]-2-[7]-5-[9]-17-[1]-15-[5]-6-[4]-[10]-59
mgy-MGMSRv2__0728	2.2e-174	26-[8]-2-[6]-7-[3]-15-[2]-2-[7]-5-[9]-17-[1]-14-[5]-6-[4]-[10]-55
hlc-CHINAEXTREME02545	2.9e-174	16-[8]-2-[6]-7-[3]-15-[2]-2-[7]-5-[9]-17-[1]-15-[5]-6-[4]-[10]-54
adg-Adeg_0166	4e-174	17-[8]-2-[6]-7-[3]-15-[2]-2-[7]-5-[9]-16-[1]-15-[5]-6-[4]-[10]-59
mag-amb1245	5.2e-174	19-[8]-2-[6]-7-[3]-15-[2]-2-[7]-5-[9]-17-[1]-14-[5]-6-[4]-[10]-57
mvo-Mvol_0885	8.7e-174	18-[8]-2-[6]-7-[3]-15-[2]-2-[7]-5-[9]-17-[1]-14-[5]-6-[4]-[10]-59
rpm-RSPPHO_01412	3.4e-173	49-[8]-2-[6]-7-[3]-15-[2]-2-[7]-5-[9]-17-[1]-14-[5]-6-[4]-[10]-56
dca-Desca_0467	8.4e-173	20-[8]-2-[6]-7-[3]-15-[2]-2-[7]-5-[9]-16-[1]-15-[5]-6-[4]-[10]-58
nou-Natoc_1116	1.6e-172	16-[8]-2-[6]-7-[3]-15-[2]-2-[7]-5-[9]-17-[1]-15-[5]-6-[4]-[10]-54
msv-Mesil_2322	4.4e-172	19-[8]-2-[6]-7-[3]-15-[2]-2-[7]-5-[9]-17-[1]-16-[5]-6-[4]-[10]-72
dfg-B0537_14360	1.1e-171	20-[8]-2-[6]-7-[3]-15-[2]-2-[7]-5-[9]-17-[1]-14-[5]-6-[4]-[10]-58
dgi-Desgi_0740	2.8e-171	18-[8]-2-[6]-7-[3]-15-[2]-2-[7]-5-[9]-17-[1]-14-[5]-6-[4]-[10]-58
tjr-TherJR_0735	9e-171	17-[8]-2-[6]-7-[3]-15-[2]-2-[7]-5-[9]-17-[1]-14-[5]-6-[4]-[10]-58
drm-Dred_2884	1.1e-169	20-[8]-2-[6]-7-[3]-15-[2]-2-[7]-5-[9]-16-[1]-15-[5]-6-[4]-[10]-58
pth-PTH_0472	1.3e-169	33-[8]-2-[6]-7-[3]-15-[2]-2-[7]-5-[9]-17-[1]-14-[5]-6-[4]-[10]-58
hah-Halar_2375	1.6e-169	16-[8]-2-[6]-7-[3]-15-[2]-2-[7]-5-[9]-17-[1]-15-[5]-6-[4]-[10]-54
mta-Moth_0513	6.8e-169	18-[8]-2-[6]-7-[3]-15-[2]-2-[7]-5-[9]-17-[1]-14-[5]-6-[4]-[10]-58
mtho-MOTHE_c04530	6.8e-169	18-[8]-2-[6]-7-[3]-15-[2]-2-[7]-5-[9]-17-[1]-14-[5]-6-[4]-[10]-58
mthz-MOTHA_c05430	6.8e-169	18-[8]-2-[6]-7-[3]-15-[2]-2-[7]-5-[9]-17-[1]-14-[5]-6-[4]-[10]-58
chy-CHY_0728	9.7e-169	11-[8]-2-[6]-7-[3]-15-[2]-2-[7]-5-[9]-17-[1]-14-[5]-6-[4]-[10]-59
efal-FH779_08180	1.3e-168	18-[8]-2-[6]-7-[3]-15-[2]-2-[7]-5-[9]-17-[1]-16-[5]-5-[4]-[10]-70
magq-MGMAQ_1775	2.6e-168	26-[8]-2-[6]-7-[3]-15-[2]-2-[7]-5-[9]-17-[1]-15-[5]-6-[4]-[10]-58
cob-COB47_1050	3e-168	19-[8]-2-[6]-7-[3]-15-[2]-2-[7]-5-[9]-16-[1]-15-[5]-6-[4]-[10]-58
hcv-FTV88_2417	5.8e-168	18-[8]-2-[6]-7-[3]-15-[2]-2-[7]-5-[9]-17-[1]-14-[5]-6-[4]-[10]-59
dae-Dtox_1385	6.5e-168	19-[8]-2-[6]-7-[3]-15-[2]-2-[7]-5-[9]-16-[1]-15-[5]-6-[4]-[10]-59
rrf-F11_10155	9.2e-168	25-[8]-2-[6]-7-[3]-15-[2]-2-[7]-5-[9]-17-[1]-14-[5]-6-[4]-[10]-18
rru-Rru_A1976	9.2e-168	25-[8]-2-[6]-7-[3]-15-[2]-2-[7]-5-[9]-17-[1]-14-[5]-6-[4]-[10]-18
fwa-DCMF_12880	1.8e-167	18-[8]-2-[6]-7-[3]-15-[2]-2-[7]-5-[9]-16-[1]-15-[5]-6-[4]-[10]-58
hlu-LT972_08925	2.2e-167	16-[8]-2-[6]-7-[3]-15-[2]-2-[7]-5-[9]-17-[1]-15-[5]-6-[4]-[10]-54
ean-Eab7_0364	2.7e-167	17-[8]-2-[6]-7-[3]-15-[2]-2-[7]-5-[9]-17-[1]-14-[5]-6-[4]-[10]-58
nay-HYG81_24805	3.2e-167	18-[8]-2-[6]-7-[3]-15-[2]-2-[7]-5-[9]-17-[1]-15-[5]-6-[4]-[10]-55
cli-Clim_0075	3.5e-167	18-[8]-2-[6]-7-[3]-15-[2]-2-[7]-5-[9]-17-[1]-14-[5]-6-[4]-[10]-59
dpd-Deipe_2710	4.7e-167	17-[8]-2-[6]-7-[3]-15-[2]-2-[7]-5-[9]-17-[1]-15-[5]-6-[4]-[10]-52
esi-Exig_0388	4.9e-167	17-[8]-2-[6]-7-[3]-15-[2]-2-[7]-5-[9]-17-[1]-14-[5]-6-[4]-[10]-58
dph-EHF33_17395	5.6e-167	26-[8]-2-[6]-7-[3]-15-[2]-2-[7]-5-[9]-17-[1]-15-[5]-6-[4]-[10]-52
ate-Athe_1504	7.1e-167	19-[8]-2-[6]-7-[3]-15-[2]-2-[7]-5-[9]-16-[1]-15-[5]-6-[4]-[10]-58
cki-Calkr_1489	7.1e-167	19-[8]-2-[6]-7-[3]-15-[2]-2-[7]-5-[9]-16-[1]-15-[5]-6-[4]-[10]-58
ccl-Clocl_1735	9.5e-167	19-[8]-2-[6]-7-[3]-15-[2]-2-[7]-5-[9]-17-[1]-14-[5]-6-[4]-[10]-59
mmq-MmarC5_0861	1.8e-166	18-[8]-2-[6]-7-[3]-15-[2]-2-[7]-5-[9]-16-[1]-15-[5]-6-[4]-[10]-58
chd-Calhy_1232	2e-166	19-[8]-2-[6]-7-[3]-15-[2]-2-[7]-5-[9]-16-[1]-15-[5]-6-[4]-[10]-58
ckn-Calkro_1206	2.8e-166	19-[8]-2-[6]-7-[3]-15-[2]-2-[7]-5-[9]-16-[1]-15-[5]-6-[4]-[10]-58
mmz-MmarC7_1742	4.1e-166	18-[8]-2-[6]-7-[3]-15-[2]-2-[7]-5-[9]-16-[1]-15-[5]-6-[4]-[10]-58
clb-Clo1100_0865	4.2e-166	19-[8]-2-[6]-7-[3]-15-[2]-2-[7]-5-[9]-16-[1]-15-[5]-6-[4]-[10]-59
este-HNV03_05600	7.1e-166	18-[8]-2-[6]-7-[3]-15-[2]-2-[7]-5-[9]-17-[1]-16-[5]-5-[4]-[10]-70
csc-Csac_2051	8.9e-166	19-[8]-2-[6]-7-[3]-15-[2]-2-[7]-5-[9]-16-[1]-15-[5]-6-[4]-[10]-58
mmx-MmarC6_0169	1e-165	18-[8]-2-[6]-7-[3]-15-[2]-2-[7]-5-[9]-16-[1]-15-[5]-6-[4]-[10]-58
cce-Ccel_1218	1.4e-165	19-[8]-2-[6]-7-[3]-15-[2]-2-[7]-5-[9]-16-[1]-15-[5]-6-[4]-[10]-61
ebv-F0358_13585	2.5e-165	18-[8]-2-[6]-7-[3]-15-[2]-2-[7]-5-[9]-17-[1]-16-[5]-5-[4]-[10]-70
hsin-KDQ40_16920	4e-165	16-[8]-2-[6]-7-[3]-15-[2]-2-[7]-5-[9]-17-[1]-15-[5]-6-[4]-[10]-55
kme-H0A61_02827	5.6e-165	15-[8]-2-[6]-7-[3]-15-[2]-2-[7]-5-[9]-17-[1]-14-[5]-6-[4]-[10]-52
clc-Calla_0878	6.9e-165	19-[8]-2-[6]-7-[3]-15-[2]-2-[7]-5-[9]-16-[1]-15-[5]-6-[4]-[10]-58
cdia-CaldiYA01_10140	9.4e-165	19-[8]-2-[6]-7-[3]-15-[2]-2-[7]-5-[9]-16-[1]-15-[5]-6-[4]-[10]-58
ccha-ELD05_05895	1.3e-164	19-[8]-2-[6]-7-[3]-15-[2]-2-[7]-5-[9]-16-[1]-15-[5]-6-[4]-[10]-58
cow-Calow_1283	1.7e-164	19-[8]-2-[6]-7-[3]-15-[2]-2-[7]-5-[9]-16-[1]-15-[5]-6-[4]-[10]-58
dge-Dgeo_2409	2e-164	17-[8]-2-[6]-7-[3]-15-[2]-2-[7]-5-[9]-17-[1]-15-[5]-6-[4]-[10]-52
tnr-Thena_1455	3.5e-164	19-[8]-2-[6]-7-[3]-15-[2]-2-[7]-5-[9]-17-[1]-14-[5]-6-[4]-[10]-60
alka-J0B03_03175	3.5e-164	18-[8]-2-[6]-7-[3]-15-[2]-2-[7]-5-[9]-17-[1]-14-[5]-6-[4]-[10]-63
clz-BIU88_00135	4.2e-164	18-[8]-2-[6]-7-[3]-15-[2]-2-[7]-5-[9]-17-[1]-14-[5]-6-[4]-[10]-18
hals-D7D81_06195	7e-164	18-[8]-2-[6]-7-[3]-15-[2]-2-[7]-5-[9]-16-[1]-15-[5]-6-[4]-[10]-59
nsal-HWV07_03845	7.5e-164	17-[8]-2-[6]-7-[3]-15-[2]-2-[7]-5-[9]-17-[1]-15-[5]-6-[4]-[10]-52
awo-Awo_c03270	1e-163	18-[8]-2-[6]-7-[3]-15-[2]-2-[7]-5-[9]-16-[1]-15-[5]-6-[4]-[10]-58
calk-HUE98_04650	1e-163	9-[8]-2-[6]-7-[3]-15-[2]-2-[7]-4-[9]-16-[1]-15-[5]-6-[4]-[10]-58
dav-DESACE_02195	1.2e-163	18-[8]-2-[6]-7-[3]-15-[2]-2-[7]-4-[9]-16-[1]-15-[5]-6-[4]-[10]-58
hyp-A0257_01610	2.2e-163	18-[8]-2-[6]-7-[3]-15-[2]-2-[7]-5-[9]-17-[1]-16-[5]-5-[4]-[10]-74
geo-Geob_0161	3.5e-163	17-[8]-2-[6]-7-[3]-15-[2]-2-[7]-5-[9]-17-[1]-15-[5]-6-[4]-[10]-73
gsb-GSUB_09105	5.4e-163	19-[8]-2-[6]-7-[3]-15-[2]-2-[7]-5-[9]-16-[1]-15-[5]-6-[4]-[10]-21
cthd-CDO33_07375	5.7e-163	19-[8]-2-[6]-7-[3]-15-[2]-2-[7]-5-[9]-17-[1]-14-[5]-6-[4]-[10]-58
cte-CT0112	7.1e-163	18-[8]-2-[6]-7-[3]-15-[2]-2-[7]-5-[9]-17-[1]-14-[5]-6-[4]-[10]-18
taci-TDSAC_1431	9.2e-163	19-[8]-2-[6]-7-[3]-15-[2]-2-[7]-5-[9]-17-[1]-14-[5]-6-[4]-[10]-60
hme-HFX_6359	1.2e-162	17-[8]-2-[6]-7-[3]-15-[2]-2-[7]-5-[9]-16-[1]-15-[5]-6-[4]-[10]-56
hts-HMJ29_14700	1.4e-162	18-[8]-2-[6]-7-[3]-15-[2]-2-[7]-5-[9]-17-[1]-16-[5]-5-[4]-[10]-72
gef-FO488_09140	1.6e-162	21-[8]-2-[6]-7-[3]-15-[2]-2-[7]-5-[9]-17-[1]-14-[5]-6-[4]-[10]-58
salq-SYNTR_0530	1.6e-162	18-[8]-2-[6]-7-[3]-15-[2]-2-[7]-5-[9]-16-[1]-15-[5]-6-[4]-[10]-58
copr-Cop2CBH44_05330	1.7e-162	18-[8]-2-[6]-7-[3]-15-[2]-2-[7]-5-[9]-16-[1]-15-[5]-6-[4]-[10]-59
gsk-KN400_1754	2e-162	19-[8]-2-[6]-7-[3]-15-[2]-2-[7]-5-[9]-16-[1]-15-[5]-6-[4]-[10]-58
gsu-GSU1729	2e-162	19-[8]-2-[6]-7-[3]-15-[2]-2-[7]-5-[9]-16-[1]-15-[5]-6-[4]-[10]-58
hmo-HM1_1465	2.5e-162	18-[8]-2-[6]-7-[3]-15-[2]-2-[7]-5-[9]-17-[1]-14-[5]-6-[4]-[10]-59
deu-DBW_1933	3.2e-162	33-[8]-2-[6]-7-[3]-15-[2]-2-[7]-5-[9]-17-[1]-14-[5]-6-[4]-[10]-58
ppn-Palpr_1405	4.6e-162	18-[8]-2-[6]-7-[3]-15-[2]-2-[7]-5-[9]-17-[1]-14-[5]-6-[4]-[10]-58
mmao-MMOS7_07610	5e-162	18-[8]-2-[6]-7-[3]-15-[2]-2-[7]-5-[9]-16-[1]-15-[5]-6-[4]-[10]-58
mmad-MMJJ_02620	5.1e-162	18-[8]-2-[6]-7-[3]-15-[2]-2-[7]-5-[9]-16-[1]-15-[5]-6-[4]-[10]-58
tae-TepiRe1_0787	5.8e-162	18-[8]-2-[6]-7-[3]-15-[2]-2-[7]-5-[9]-17-[1]-14-[5]-6-[4]-[10]-58
tep-TepRe1_0727	5.8e-162	18-[8]-2-[6]-7-[3]-15-[2]-2-[7]-5-[9]-17-[1]-14-[5]-6-[4]-[10]-58
mmak-MMKA1_07680	6.4e-162	18-[8]-2-[6]-7-[3]-15-[2]-2-[7]-5-[9]-16-[1]-15-[5]-6-[4]-[10]-58
mmd-GYY_02680	6.4e-162	18-[8]-2-[6]-7-[3]-15-[2]-2-[7]-5-[9]-16-[1]-15-[5]-6-[4]-[10]-58
cph-Cpha266_1968	7.2e-162	18-[8]-2-[6]-7-[3]-15-[2]-2-[7]-5-[9]-16-[1]-15-[5]-6-[4]-[10]-59
hnv-DDQ68_08475	7.2e-162	18-[8]-2-[6]-7-[3]-15-[2]-2-[7]-5-[9]-17-[1]-16-[5]-5-[4]-[10]-71
sted-SPTER_43270	7.8e-162	20-[8]-2-[6]-7-[3]-15-[2]-2-[7]-5-[9]-16-[1]-15-[5]-6-[4]-[10]-58
hyz-AXW84_13940	8.5e-162	18-[8]-2-[6]-7-[3]-15-[2]-2-[7]-5-[9]-17-[1]-16-[5]-5-[4]-[10]-71
gur-Gura_2124	1.1e-161	20-[8]-2-[6]-7-[3]-15-[2]-2-[7]-5-[9]-17-[1]-14-[5]-6-[4]-[10]-58
hma-rrnB0231	1.3e-161	16-[8]-2-[6]-7-[3]-15-[2]-2-[7]-5-[9]-17-[1]-15-[5]-6-[4]-[10]-55
ifn-GM661_03840	1.6e-161	18-[8]-2-[6]-7-[3]-15-[2]-2-[7]-5-[9]-16-[1]-15-[5]-6-[4]-[10]-59
mmp-MMP0715	2.9e-161	18-[8]-2-[6]-7-[3]-15-[2]-2-[7]-5-[9]-16-[1]-15-[5]-6-[4]-[10]-58
tae-TepiRe1_0635	3.9e-161	20-[8]-2-[6]-7-[3]-15-[2]-2-[7]-5-[9]-16-[1]-15-[5]-6-[4]-[10]-56
tep-TepRe1_0582	3.9e-161	20-[8]-2-[6]-7-[3]-15-[2]-2-[7]-5-[9]-16-[1]-15-[5]-6-[4]-[10]-56
fbo-J9309_12070	4.3e-161	18-[8]-2-[6]-7-[3]-15-[2]-2-[7]-5-[9]-17-[1]-16-[5]-5-[4]-[10]-68
drc-G0Q07_10025	4.7e-161	18-[8]-2-[6]-7-[3]-15-[2]-2-[7]-5-[9]-17-[1]-14-[5]-6-[4]-[10]-58
hru-Halru_2430	4.8e-161	16-[8]-2-[6]-7-[3]-15-[2]-2-[7]-5-[9]-17-[1]-15-[5]-6-[4]-[10]-54
dca-Desca_2669	5.2e-161	18-[8]-2-[6]-7-[3]-15-[2]-2-[7]-5-[9]-17-[1]-14-[5]-6-[4]-[10]-57
dein-DAAJ005_00870	6e-161	17-[8]-2-[6]-7-[3]-15-[2]-2-[7]-5-[9]-17-[1]-15-[5]-6-[4]-[10]-52
dra-DR_A0256	7.1e-161	17-[8]-2-[6]-7-[3]-15-[2]-2-[7]-5-[9]-17-[1]-15-[5]-6-[4]-[10]-52
dori-FH5T_17940	8.3e-161	18-[8]-2-[6]-7-[3]-15-[2]-2-[7]-5-[9]-16-[1]-15-[5]-6-[4]-[10]-58
maro-MarbSA_07500	9.2e-161	18-[8]-2-[6]-7-[3]-15-[2]-2-[7]-5-[9]-17-[1]-14-[5]-6-[4]-[10]-59
gpi-GPICK_08200	1.3e-160	19-[8]-2-[6]-7-[3]-15-[2]-2-[7]-5-[9]-16-[1]-15-[5]-6-[4]-[10]-58
hcv-FTV88_2174	1.8e-160	18-[8]-2-[6]-7-[3]-15-[2]-2-[7]-5-[9]-17-[1]-14-[5]-6-[4]-[10]-60
hgi-ABY42_17425	1.8e-160	17-[8]-2-[6]-7-[3]-15-[2]-2-[7]-5-[9]-16-[1]-15-[5]-6-[4]-[10]-56
dwu-DVJ83_14730	4e-160	17-[8]-2-[6]-7-[3]-15-[2]-2-[7]-5-[9]-17-[1]-15-[5]-6-[4]-[10]-52
cth-Cthe_0615	5.7e-160	19-[8]-2-[6]-7-[3]-15-[2]-2-[7]-5-[9]-16-[1]-15-[5]-6-[4]-[10]-58
ctx-Clo1313_1614	5.7e-160	19-[8]-2-[6]-7-[3]-15-[2]-2-[7]-5-[9]-16-[1]-15-[5]-6-[4]-[10]-58
hsc-HVS_10070	6.6e-160	19-[8]-2-[6]-7-[3]-15-[2]-2-[7]-5-[9]-16-[1]-15-[5]-6-[4]-[10]-59
lan-Lacal_1625	9.7e-160	18-[8]-2-[6]-7-[3]-15-[2]-2-[7]-5-[9]-17-[1]-16-[5]-5-[4]-[10]-53
sgy-Sgly_0182	2e-159	19-[8]-2-[6]-7-[3]-15-[2]-2-[7]-5-[9]-17-[1]-14-[5]-6-[4]-[10]-56
amic-Ami3637_13365	2.1e-159	18-[8]-2-[6]-7-[3]-15-[2]-2-[7]-5-[9]-17-[1]-14-[5]-6-[4]-[10]-58
dgo-DGo_PA0212	2.6e-159	17-[8]-2-[6]-7-[3]-15-[2]-2-[7]-5-[9]-17-[1]-15-[5]-6-[4]-[10]-52
adg-Adeg_0163	2.6e-159	21-[8]-2-[6]-7-[3]-15-[2]-2-[7]-5-[9]-17-[1]-14-[5]-6-[4]-[10]-61
puf-UFO1_4280	2.7e-159	18-[8]-2-[6]-7-[3]-15-[2]-2-[7]-5-[9]-17-[1]-14-[5]-6-[4]-[10]-58
hmo-HM1_2563	2.9e-159	18-[8]-2-[6]-7-[3]-15-[2]-2-[7]-5-[9]-17-[1]-14-[5]-6-[4]-[10]-59
abut-Ami103574_06725	3.2e-159	18-[8]-2-[6]-7-[3]-15-[2]-2-[7]-5-[9]-16-[1]-15-[5]-6-[4]-[10]-58
asx-CDL62_01490	3.4e-159	21-[8]-2-[6]-7-[3]-15-[2]-2-[7]-5-[9]-16-[1]-15-[5]-6-[4]-[10]-16
swo-Swol_0815	3.7e-159	25-[8]-2-[6]-7-[3]-15-[2]-2-[7]-5-[9]-16-[1]-15-[5]-6-[4]-[10]-58
mas-Mahau_2179	4.7e-159	18-[8]-2-[6]-7-[3]-15-[2]-2-[7]-5-[9]-17-[1]-14-[5]-6-[4]-[10]-58
mvn-Mevan_1590	8e-159	18-[8]-2-[6]-7-[3]-15-[2]-2-[7]-5-[9]-17-[1]-14-[5]-6-[4]-[10]-58
gme-Gmet_1818	1.1e-158	19-[8]-2-[6]-7-[3]-15-[2]-2-[7]-5-[9]-16-[1]-15-[5]-6-[4]-[10]-58
dau-Daud_1574	1.3e-158	18-[8]-2-[6]-7-[3]-15-[2]-2-[7]-5-[9]-17-[1]-14-[5]-6-[4]-[10]-67
srub-C2R22_02285	1.3e-158	17-[8]-2-[6]-7-[3]-15-[2]-2-[7]-5-[9]-17-[1]-15-[5]-6-[4]-[10]-54
pjo-LK449_08550	1.5e-158	18-[8]-2-[6]-7-[3]-15-[2]-2-[7]-5-[9]-16-[1]-15-[5]-6-[4]-[10]-59
pmer-INE87_01021	1.5e-158	18-[8]-2-[6]-7-[3]-15-[2]-2-[7]-5-[9]-16-[1]-15-[5]-6-[4]-[10]-59
pph-Ppha_0073	1.6e-158	18-[8]-2-[6]-7-[3]-15-[2]-2-[7]-5-[9]-17-[1]-14-[5]-6-[4]-[10]-59
rher-EHE19_010640	1.8e-158	19-[8]-2-[6]-7-[3]-15-[2]-2-[7]-5-[9]-16-[1]-15-[5]-6-[4]-[10]-58
drm-Dred_3190	2.2e-158	18-[8]-2-[6]-7-[3]-15-[2]-2-[7]-5-[9]-17-[1]-14-[5]-6-[4]-[10]-58
alv-Alvin_2625	2.9e-158	30-[8]-2-[6]-7-[3]-15-[2]-2-[7]-5-[9]-16-[1]-15-[5]-6-[4]-[10]-59
dav-DESACE_08570	3.7e-158	17-[8]-2-[6]-7-[3]-15-[2]-2-[7]-5-[9]-16-[1]-15-[5]-6-[4]-[10]-58
gbz-JZM60_13920	6.4e-158	19-[8]-2-[6]-7-[3]-15-[2]-2-[7]-5-[9]-16-[1]-15-[5]-6-[4]-[10]-58
pgol-K6V26_12270	9.3e-158	18-[8]-2-[6]-7-[3]-15-[2]-2-[7]-5-[9]-16-[1]-15-[5]-6-[4]-[10]-59
meme-HYG87_08775	9.4e-158	18-[8]-2-[6]-7-[3]-15-[2]-2-[7]-5-[9]-16-[1]-15-[5]-6-[4]-[10]-59
mana-MAMMFC1_01521	9.7e-158	18-[8]-2-[6]-7-[3]-15-[2]-2-[7]-5-[9]-16-[1]-15-[5]-6-[4]-[10]-58
hvo-HVO_A0521	2e-157	17-[8]-2-[6]-7-[3]-15-[2]-2-[7]-5-[9]-16-[1]-15-[5]-6-[4]-[10]-56
geo-Geob_2804	2e-157	20-[8]-2-[6]-7-[3]-15-[2]-2-[7]-5-[9]-17-[1]-14-[5]-6-[4]-[10]-58
dfc-DFI_17160	2.2e-157	17-[8]-2-[6]-7-[3]-15-[2]-2-[7]-5-[9]-17-[1]-15-[5]-6-[4]-[10]-52
hale-G3A49_05710	2.2e-157	17-[8]-2-[6]-7-[3]-15-[2]-2-[7]-5-[9]-16-[1]-15-[5]-6-[4]-[10]-56
tjr-TherJR_2928	2.9e-157	18-[8]-2-[6]-7-[3]-15-[2]-2-[7]-5-[9]-16-[1]-15-[5]-6-[4]-[10]-59
amij-EQM06_07705	3.9e-157	18-[8]-2-[6]-7-[3]-15-[2]-2-[7]-5-[9]-16-[1]-15-[5]-6-[4]-[10]-58
cce-Ccel_0669	5.3e-157	19-[8]-2-[6]-7-[3]-15-[2]-2-[7]-5-[9]-16-[1]-15-[5]-6-[4]-[10]-58
parc-CI960_09685	6.8e-157	18-[8]-2-[6]-7-[3]-15-[2]-2-[7]-5-[9]-16-[1]-15-[5]-6-[4]-[10]-59
pdi-BDI_1194	6.8e-157	18-[8]-2-[6]-7-[3]-15-[2]-2-[7]-5-[9]-16-[1]-15-[5]-6-[4]-[10]-59
dfg-B0537_15860	7.7e-157	18-[8]-2-[6]-7-[3]-15-[2]-2-[7]-5-[9]-17-[1]-14-[5]-6-[4]-[10]-58
ait-AI2BBH_18690	9.4e-157	18-[8]-2-[6]-7-[3]-15-[2]-2-[7]-5-[9]-17-[1]-14-[5]-6-[4]-[10]-21
dmi-Desmer_0825	1.2e-156	18-[8]-2-[6]-7-[3]-15-[2]-2-[7]-5-[9]-17-[1]-14-[5]-6-[4]-[10]-61
rbc-BN938_1411	1.2e-156	18-[8]-2-[6]-7-[3]-15-[2]-2-[7]-5-[9]-17-[1]-14-[5]-6-[4]-[10]-58
hbo-Hbor_36350	1.4e-156	19-[8]-2-[6]-7-[3]-15-[2]-2-[7]-5-[9]-16-[1]-15-[5]-6-[4]-[10]-54
vbc-C5Q97_00420	1.5e-156	23-[8]-2-[6]-7-[3]-15-[2]-2-[7]-5-[9]-17-[1]-14-[5]-6-[4]-[10]-58
ppd-Ppro_1754	1.9e-156	21-[8]-2-[6]-7-[3]-15-[2]-2-[7]-5-[9]-17-[1]-14-[5]-6-[4]-[10]-58
mpur-MARPU_13885	2.1e-156	30-[8]-2-[6]-7-[3]-15-[2]-2-[7]-5-[9]-17-[1]-14-[5]-6-[4]-[10]-58
pmuc-ING2E5A_2684	3.2e-156	18-[8]-2-[6]-7-[3]-15-[2]-2-[7]-5-[9]-17-[1]-14-[5]-6-[4]-[10]-58
thim-KFB96_20350	3.4e-156	30-[8]-2-[6]-7-[3]-15-[2]-2-[7]-5-[9]-17-[1]-14-[5]-6-[4]-[10]-56
plt-Plut_0066	3.9e-156	18-[8]-2-[6]-7-[3]-15-[2]-2-[7]-5-[9]-17-[1]-14-[5]-6-[4]-[10]-58
mcos-GM418_28385	4.2e-156	18-[8]-2-[6]-7-[3]-15-[2]-2-[7]-5-[9]-17-[1]-14-[5]-6-[4]-[10]-58
tvi-Thivi_2394	4.7e-156	30-[8]-2-[6]-7-[3]-15-[2]-2-[7]-5-[9]-17-[1]-14-[5]-6-[4]-[10]-60
aar-Acear_1788	7e-156	18-[8]-2-[6]-7-[3]-15-[2]-2-[7]-5-[9]-16-[1]-15-[5]-6-[4]-[10]-57
pth-PTH_2847	7.6e-156	51-[8]-2-[6]-7-[3]-15-[2]-2-[7]-5-[9]-16-[1]-15-[5]-6-[4]-[10]-61
tpz-Tph_c12510	1.6e-155	19-[8]-2-[6]-7-[3]-15-[2]-2-[7]-5-[9]-16-[1]-15-[5]-6-[4]-[10]-58
ote-Oter_4320	1.9e-155	31-[8]-2-[6]-7-[3]-15-[2]-2-[7]-3-[9]-17-[1]-14-[5]-6-[4]-[10]-59
slp-Slip_0778	2.2e-155	18-[8]-2-[6]-7-[3]-15-[2]-2-[7]-5-[9]-16-[1]-15-[5]-6-[4]-[10]-58
taci-TDSAC_1427	2.4e-155	18-[8]-2-[6]-7-[3]-15-[2]-2-[7]-5-[9]-16-[1]-15-[5]-6-[4]-[10]-60
hha-Hhal_0070	2.4e-155	31-[8]-2-[6]-7-[3]-15-[2]-2-[7]-5-[9]-16-[1]-15-[5]-6-[4]-[10]-58
hhk-HH1059_07140	2.5e-155	31-[8]-2-[6]-7-[3]-15-[2]-2-[7]-5-[9]-16-[1]-15-[5]-6-[4]-[10]-58
ccel-CCDG5_0641	2.6e-155	19-[8]-2-[6]-7-[3]-15-[2]-2-[7]-5-[9]-16-[1]-15-[5]-6-[4]-[10]-58
clb-Clo1100_1748	2.7e-155	19-[8]-2-[6]-7-[3]-15-[2]-2-[7]-5-[9]-16-[1]-15-[5]-6-[4]-[10]-58
cthm-CFE_0305	3e-155	16-[8]-2-[6]-7-[3]-15-[2]-2-[7]-5-[9]-17-[1]-14-[5]-6-[4]-[10]-71
rch-RUM_21160	3.2e-155	18-[8]-2-[6]-7-[3]-15-[2]-2-[7]-5-[9]-17-[1]-14-[5]-6-[4]-[10]-60
cdia-CaldiYA01_10110	3.4e-155	17-[8]-2-[6]-7-[3]-15-[2]-2-[7]-5-[9]-16-[1]-15-[5]-6-[4]-[10]-60
gsub-KP001_05365	3.5e-155	19-[8]-2-[6]-7-[3]-15-[2]-2-[7]-5-[9]-17-[1]-14-[5]-6-[4]-[10]-58
dve-DESUT3_20770	4.1e-155	21-[8]-2-[6]-7-[3]-15-[2]-2-[7]-5-[9]-17-[1]-14-[5]-6-[4]-[10]-58
dsf-UWK_00087	6.1e-155	18-[8]-2-[6]-7-[3]-15-[2]-2-[7]-5-[9]-17-[1]-14-[5]-6-[4]-[10]-58
tnr-Thena_1451	7.6e-155	18-[8]-2-[6]-7-[3]-15-[2]-2-[7]-5-[9]-16-[1]-15-[5]-6-[4]-[10]-60
dku-Desku_3478	9.8e-155	18-[8]-2-[6]-7-[3]-15-[2]-2-[7]-5-[9]-17-[1]-14-[5]-6-[4]-[10]-60
pet-PEIBARAKI_4542	1.3e-154	18-[8]-2-[6]-7-[3]-15-[2]-2-[7]-5-[9]-16-[1]-15-[5]-6-[4]-[10]-58
ddr-Deide_2p00170	1.3e-154	17-[8]-2-[6]-7-[3]-15-[2]-2-[7]-5-[9]-17-[1]-15-[5]-6-[4]-[10]-52
cki-Calkr_1492	1.3e-154	17-[8]-2-[6]-7-[3]-15-[2]-2-[7]-5-[9]-16-[1]-15-[5]-6-[4]-[10]-60
pros-CHL67_04560	1.4e-154	18-[8]-2-[6]-7-[3]-15-[2]-2-[7]-5-[9]-17-[1]-14-[5]-6-[4]-[10]-58
ckn-Calkro_1203	1.5e-154	17-[8]-2-[6]-7-[3]-15-[2]-2-[7]-5-[9]-16-[1]-15-[5]-6-[4]-[10]-60
atep-Atep_05930	1.5e-154	30-[8]-2-[6]-7-[3]-15-[2]-2-[7]-5-[9]-16-[1]-15-[5]-6-[4]-[10]-59
dps-DP1272	1.6e-154	18-[8]-2-[6]-7-[3]-15-[2]-2-[7]-5-[9]-17-[1]-14-[5]-6-[4]-[10]-58
pfer-IRI77_11960	1.7e-154	28-[8]-2-[6]-7-[3]-15-[2]-2-[7]-5-[9]-17-[1]-14-[5]-6-[4]-[10]-59
psac-PSM36_0962	2.1e-154	23-[8]-2-[6]-7-[3]-15-[2]-2-[7]-5-[9]-17-[1]-14-[5]-6-[4]-[10]-57
metz-METMT2_0103	2.3e-154	18-[8]-2-[6]-7-[3]-15-[2]-2-[7]-5-[9]-16-[1]-15-[5]-6-[4]-[10]-58
glo-Glov_1910	3.1e-154	22-[8]-2-[6]-7-[3]-15-[2]-2-[7]-5-[9]-17-[1]-14-[5]-6-[4]-[10]-58
chd-Calhy_1229	3.2e-154	17-[8]-2-[6]-7-[3]-15-[2]-2-[7]-5-[9]-16-[1]-15-[5]-6-[4]-[10]-60
tsy-THSYN_10235	3.4e-154	30-[8]-2-[6]-7-[3]-15-[2]-2-[7]-5-[9]-17-[1]-14-[5]-6-[4]-[10]-58
tbog-LT988_15510	4.9e-154	30-[8]-2-[6]-7-[3]-15-[2]-2-[7]-5-[9]-17-[1]-14-[5]-6-[4]-[10]-60
esr-ES1_02900	9.5e-154	19-[8]-2-[6]-7-[3]-15-[2]-2-[7]-5-[9]-16-[1]-15-[5]-6-[4]-[10]-65
bcac-CGC64_11840	1.2e-153	18-[8]-2-[6]-7-[3]-15-[2]-2-[7]-5-[9]-16-[1]-15-[5]-6-[4]-[10]-58
cob-COB47_1047	1.2e-153	17-[8]-2-[6]-7-[3]-15-[2]-2-[7]-5-[9]-16-[1]-15-[5]-6-[4]-[10]-60
ger-KP004_09830	1.2e-153	19-[8]-2-[6]-7-[3]-15-[2]-2-[7]-5-[9]-17-[1]-14-[5]-6-[4]-[10]-58
mthm-FZP57_01800	1.5e-153	18-[8]-2-[6]-7-[3]-15-[2]-2-[7]-5-[9]-16-[1]-15-[5]-6-[4]-[10]-59
mwo-MWSIV6_0385	1.5e-153	18-[8]-2-[6]-7-[3]-15-[2]-2-[7]-5-[9]-16-[1]-15-[5]-6-[4]-[10]-59
halm-FCF25_15355	1.6e-153	17-[8]-2-[6]-7-[3]-15-[2]-2-[7]-5-[9]-16-[1]-15-[5]-6-[4]-[10]-54
esu-EUS_21450	1.6e-153	19-[8]-2-[6]-7-[3]-15-[2]-2-[7]-5-[9]-16-[1]-15-[5]-6-[4]-[10]-65
hbo-Hbor_36420	2.3e-153	17-[8]-2-[6]-7-[3]-15-[2]-2-[7]-5-[9]-16-[1]-15-[5]-6-[4]-[10]-56
dor-Desor_0804	2.5e-153	18-[8]-2-[6]-7-[3]-15-[2]-2-[7]-5-[9]-17-[1]-14-[5]-6-[4]-[10]-61
cow-Calow_1286	2.6e-153	17-[8]-2-[6]-7-[3]-15-[2]-2-[7]-5-[9]-16-[1]-15-[5]-6-[4]-[10]-60
mett-CIT01_08320	2.6e-153	18-[8]-2-[6]-7-[3]-15-[2]-2-[7]-5-[9]-16-[1]-15-[5]-6-[4]-[10]-58
gbn-GEOBRER4_20390	4e-153	19-[8]-2-[6]-7-[3]-15-[2]-2-[7]-5-[9]-17-[1]-14-[5]-6-[4]-[10]-58
dbk-DGMP_22660	4.1e-153	18-[8]-2-[6]-7-[3]-15-[2]-2-[7]-5-[9]-17-[1]-14-[5]-6-[4]-[10]-58
ate-Athe_1507	5.2e-153	17-[8]-2-[6]-7-[3]-15-[2]-2-[7]-5-[9]-16-[1]-15-[5]-6-[4]-[10]-60
metc-MTCT_1693	6e-153	18-[8]-2-[6]-7-[3]-15-[2]-2-[7]-5-[9]-16-[1]-15-[5]-6-[4]-[10]-59
metj-FZP68_06825	6e-153	18-[8]-2-[6]-7-[3]-15-[2]-2-[7]-5-[9]-16-[1]-15-[5]-6-[4]-[10]-59
mmg-MTBMA_c04250	6e-153	18-[8]-2-[6]-7-[3]-15-[2]-2-[7]-5-[9]-16-[1]-15-[5]-6-[4]-[10]-59
boa-Bovatus_01155	7.8e-153	18-[8]-2-[6]-7-[3]-15-[2]-2-[7]-5-[9]-16-[1]-15-[5]-6-[4]-[10]-58
dsd-GD606_09975	7.9e-153	18-[8]-2-[6]-7-[3]-15-[2]-2-[7]-5-[9]-17-[1]-14-[5]-6-[4]-[10]-65
bcel-BcellWH2_00421	8.9e-153	18-[8]-2-[6]-7-[3]-15-[2]-2-[7]-5-[9]-16-[1]-15-[5]-6-[4]-[10]-58
gnt-KP003_09260	9.1e-153	19-[8]-2-[6]-7-[3]-15-[2]-2-[7]-5-[9]-17-[1]-14-[5]-6-[4]-[10]-58
ccb-Clocel_4163	1.1e-152	16-[8]-2-[6]-7-[3]-15-[2]-2-[7]-5-[9]-17-[1]-14-[5]-6-[4]-[10]-56
clc-Calla_0881	1.2e-152	17-[8]-2-[6]-7-[3]-15-[2]-2-[7]-5-[9]-16-[1]-15-[5]-6-[4]-[10]-60
gem-GM21_2043	1.5e-152	19-[8]-2-[6]-7-[3]-15-[2]-2-[7]-5-[9]-17-[1]-14-[5]-6-[4]-[10]-58
mvn-Mevan_1165	1.5e-152	17-[8]-2-[6]-7-[3]-15-[2]-2-[7]-6-[9]-16-[1]-15-[5]-6-[4]-[10]-59
ccha-ELD05_05880	1.6e-152	17-[8]-2-[6]-7-[3]-15-[2]-2-[7]-5-[9]-16-[1]-15-[5]-6-[4]-[10]-60
gbm-Gbem_2184	2e-152	19-[8]-2-[6]-7-[3]-15-[2]-2-[7]-5-[9]-17-[1]-14-[5]-6-[4]-[10]-58
dpr-Despr_0082	2.2e-152	18-[8]-2-[6]-7-[3]-15-[2]-2-[7]-5-[9]-17-[1]-14-[5]-6-[4]-[10]-58
ebs-ECTOBSL9_0310	2.8e-152	30-[8]-2-[6]-7-[3]-15-[2]-2-[7]-5-[9]-17-[1]-14-[5]-6-[4]-[10]-58
metk-FVF72_02435	2.8e-152	18-[8]-2-[6]-7-[3]-15-[2]-2-[7]-5-[9]-16-[1]-15-[5]-6-[4]-[10]-59
mmak-MMKA1_01650	2.9e-152	17-[8]-2-[6]-7-[3]-15-[2]-2-[7]-6-[9]-16-[1]-15-[5]-6-[4]-[10]-59
mmao-MMOS7_01910	2.9e-152	17-[8]-2-[6]-7-[3]-15-[2]-2-[7]-6-[9]-16-[1]-15-[5]-6-[4]-[10]-59
mmd-GYY_00820	2.9e-152	17-[8]-2-[6]-7-[3]-15-[2]-2-[7]-6-[9]-16-[1]-15-[5]-6-[4]-[10]-59
mmp-MMP0160	2.9e-152	17-[8]-2-[6]-7-[3]-15-[2]-2-[7]-6-[9]-16-[1]-15-[5]-6-[4]-[10]-59
mth-MTH_1855	3e-152	18-[8]-2-[6]-7-[3]-15-[2]-2-[7]-5-[9]-16-[1]-15-[5]-6-[4]-[10]-59
bfb-VU15_11710	3.5e-152	18-[8]-2-[6]-7-[3]-15-[2]-2-[7]-5-[9]-16-[1]-15-[5]-6-[4]-[10]-58
bfg-BF638R_2635	3.5e-152	18-[8]-2-[6]-7-[3]-15-[2]-2-[7]-5-[9]-16-[1]-15-[5]-6-[4]-[10]-58
bfr-BF2619	3.5e-152	18-[8]-2-[6]-7-[3]-15-[2]-2-[7]-5-[9]-16-[1]-15-[5]-6-[4]-[10]-58
bfs-BF9343_2560	3.5e-152	18-[8]-2-[6]-7-[3]-15-[2]-2-[7]-5-[9]-16-[1]-15-[5]-6-[4]-[10]-58
mete-tca_01791	3.7e-152	18-[8]-2-[6]-7-[3]-15-[2]-2-[7]-5-[9]-17-[1]-14-[5]-6-[4]-[10]-59
ele-Elen_1578	4.5e-152	18-[8]-2-[6]-7-[3]-15-[2]-2-[7]-6-[9]-17-[1]-14-[5]-6-[4]-[10]-61
hhc-M911_09860	5.9e-152	30-[8]-2-[6]-7-[3]-15-[2]-2-[7]-5-[9]-17-[1]-14-[5]-6-[4]-[10]-58
mas-Mahau_2182	6e-152	18-[8]-2-[6]-7-[3]-15-[2]-2-[7]-5-[9]-16-[1]-15-[5]-6-[4]-[10]-60
bfe-K6V30_18915	6.1e-152	18-[8]-2-[6]-7-[3]-15-[2]-2-[7]-5-[9]-16-[1]-15-[5]-6-[4]-[10]-58
des-DSOUD_1892	7.2e-152	33-[8]-2-[6]-7-[3]-15-[2]-2-[7]-5-[9]-17-[1]-14-[5]-6-[4]-[10]-58
afw-Anae109_0041	1e-151	29-[8]-2-[6]-7-[3]-15-[2]-2-[7]-3-[9]-17-[1]-14-[5]-6-[4]-[10]-63
vbl-L21SP4_00539	1.2e-151	31-[8]-2-[6]-7-[3]-15-[2]-2-[7]-5-[9]-16-[1]-15-[5]-6-[4]-[10]-58
csd-Clst_0760	1.5e-151	19-[8]-2-[6]-7-[3]-15-[2]-2-[7]-6-[9]-16-[1]-15-[5]-6-[4]-[10]-59
css-Cst_c07960	1.5e-151	19-[8]-2-[6]-7-[3]-15-[2]-2-[7]-6-[9]-16-[1]-15-[5]-6-[4]-[10]-59
calk-HUE98_15845	1.7e-151	18-[8]-2-[6]-7-[3]-15-[2]-2-[7]-5-[9]-17-[1]-14-[5]-6-[4]-[10]-58
ttp-E6P07_13220	1.8e-151	30-[8]-2-[6]-7-[3]-15-[2]-2-[7]-5-[9]-16-[1]-15-[5]-6-[4]-[10]-59
bxy-BXY_01340	1.8e-151	18-[8]-2-[6]-7-[3]-15-[2]-2-[7]-5-[9]-16-[1]-15-[5]-6-[4]-[10]-58
deo-CAY53_10370	1.8e-151	18-[8]-2-[6]-7-[3]-15-[2]-2-[7]-5-[9]-17-[1]-14-[5]-6-[4]-[10]-58
pbt-ING2E5B_1663	1.9e-151	18-[8]-2-[6]-7-[3]-15-[2]-2-[7]-5-[9]-17-[1]-14-[5]-6-[4]-[10]-57
geb-GM18_2062	2.1e-151	19-[8]-2-[6]-7-[3]-15-[2]-2-[7]-5-[9]-17-[1]-14-[5]-6-[4]-[10]-58
bcae-A4V03_10095	2.3e-151	18-[8]-2-[6]-7-[3]-15-[2]-2-[7]-5-[9]-16-[1]-15-[5]-6-[4]-[10]-58
bzg-C4H11_01585	3.5e-151	18-[8]-2-[6]-7-[3]-15-[2]-2-[7]-5-[9]-16-[1]-15-[5]-6-[4]-[10]-58
dru-Desru_3727	3.9e-151	18-[8]-2-[6]-7-[3]-15-[2]-2-[7]-5-[9]-17-[1]-14-[5]-6-[4]-[10]-57
bun-Bun01g_25130	4.3e-151	18-[8]-2-[6]-7-[3]-15-[2]-2-[7]-5-[9]-16-[1]-15-[5]-6-[4]-[10]-58
bno-K8P02_05905	5.7e-151	18-[8]-2-[6]-7-[3]-15-[2]-2-[7]-5-[9]-16-[1]-15-[5]-6-[4]-[10]-58
mmq-MmarC5_1515	7.5e-151	17-[8]-2-[6]-7-[3]-15-[2]-2-[7]-6-[9]-16-[1]-15-[5]-6-[4]-[10]-59
din-Selin_0919	8.4e-151	25-[8]-2-[6]-7-[3]-15-[2]-2-[7]-5-[9]-17-[1]-14-[5]-6-[4]-[10]-63
dog-HP555_02280	8.7e-151	18-[8]-2-[6]-7-[3]-15-[2]-2-[7]-5-[9]-17-[1]-14-[5]-6-[4]-[10]-58
mfv-Mfer_0134	8.8e-151	18-[8]-2-[6]-7-[3]-15-[2]-2-[7]-5-[9]-17-[1]-14-[5]-6-[4]-[10]-60
chy-CHY_0120	9.2e-151	20-[8]-2-[6]-7-[3]-15-[2]-2-[7]-5-[9]-17-[1]-14-[5]-6-[4]-[10]-62
bth-BT_0571	1e-150	18-[8]-2-[6]-7-[3]-15-[2]-2-[7]-5-[9]-16-[1]-15-[5]-6-[4]-[10]-58
btho-Btheta7330_02077	1e-150	18-[8]-2-[6]-7-[3]-15-[2]-2-[7]-5-[9]-16-[1]-15-[5]-6-[4]-[10]-58
egd-GS424_008790	1.1e-150	18-[8]-2-[6]-7-[3]-15-[2]-2-[7]-6-[9]-17-[1]-14-[5]-6-[4]-[10]-61
bsa-Bacsa_0901	1.4e-150	18-[8]-2-[6]-7-[3]-15-[2]-2-[7]-5-[9]-16-[1]-15-[5]-6-[4]-[10]-63
bis-DXK01_017485	1.8e-150	18-[8]-2-[6]-7-[3]-15-[2]-2-[7]-5-[9]-16-[1]-15-[5]-6-[4]-[10]-58
hals-D7D81_14280	2.4e-150	18-[8]-2-[6]-7-[3]-15-[2]-2-[7]-5-[9]-17-[1]-14-[5]-6-[4]-[10]-58
dau-Daud_1573	3e-150	17-[8]-2-[6]-7-[3]-15-[2]-2-[7]-5-[9]-16-[1]-15-[5]-6-[4]-[10]-58
bhl-Bache_2134	4.7e-150	18-[8]-2-[6]-7-[3]-15-[2]-2-[7]-5-[9]-16-[1]-15-[5]-6-[4]-[10]-58
ptq-P700755_002850	5.7e-150	17-[8]-2-[6]-7-[3]-15-[2]-2-[7]-5-[9]-17-[1]-16-[5]-5-[4]-[10]-57
mmad-MMJJ_09240	6.2e-150	17-[8]-2-[6]-7-[3]-15-[2]-2-[7]-6-[9]-16-[1]-15-[5]-6-[4]-[10]-59
dmm-dnm_055680	7.4e-150	18-[8]-2-[6]-7-[3]-15-[2]-2-[7]-5-[9]-16-[1]-15-[5]-6-[4]-[10]-59
beg-INE88_03633	1.1e-149	18-[8]-2-[6]-7-[3]-15-[2]-2-[7]-5-[9]-16-[1]-15-[5]-6-[4]-[10]-58
sat-SYN_01195	1.1e-149	18-[8]-2-[6]-7-[3]-15-[2]-2-[7]-7-[9]-17-[1]-14-[5]-6-[4]-[10]-58
pcor-KS4_01100	1.1e-149	28-[8]-2-[6]-7-[3]-15-[2]-2-[7]-5-[9]-16-[1]-15-[5]-6-[4]-[10]-61
meto-CIT02_01105	1.2e-149	18-[8]-2-[6]-7-[3]-15-[2]-2-[7]-5-[9]-17-[1]-14-[5]-6-[4]-[10]-59
[truncated: 486 more rows]

## Sheet: TableS5
									TetR_N	PaaX|PaaX_M|PaaX_C	Hexapep|Hexapep|Hexapep	PaaA_PaaC	PaaB	FeS_assembly_P	FAD_binding_6|NAD_binding_1	AMP-binding|AMP-binding_C_2	ECH_1	Aldedh	3HCDH_N	4HBT	Thiolase_N|Thiolase_C			Notas (si no hay notas todo normal)
[truncated: 54 more rows]

[truncated: 4 more sheets: TableS6, TableS7, TableS8, TableS9]
